# Supplementary material for: The skin allergy risk assessment-integrated chemical environment (SARA-ICE) defined approach to derive points of departure for skin sensitization
Source: Curr Res Toxicol. 2024 Dec 14;8:100205. doi: 10.1016/j.crtox.2024.100205 (PMC11719337; doi:10.1016/j.crtox.2024.100205)
Supplement: Supplementary Data 4 [file mmc4.xlsx]

## Sheet: Chemicals
NAMES	CASRN	SARA NAME	DTXSID	EPA SMILES	EPA InChi Key	SMILES
p-methoxyacetophenone; acetanisole; p-acetylanisole; 4-methoxyacetophenone; 1-(4-methoxyphenyl)ethan-1-one	100-06-1	p-methoxyacetophenone	DTXSID2044347	COC1=CC=C(C=C1)C(C)=O	NTPLXRHDUXRPNE-UHFFFAOYSA-N
benzonitrile; phenyl cyanide; benzoic acid nitrile	100-47-0	benzonitrile	DTXSID7021491	N#CC1=CC=CC=C1	JFDZBHWFFUWGJE-UHFFFAOYSA-N
benzyl alcohol; benzenemethanol; benzylic alcohol; alpha-hydroxytoluene; phenyl carbinol; phenylcarbinol; phenylmethanol; phenylmethyl alcohol; alpha-toluenol	100-51-6	benzyl alcohol	DTXSID5020152	OCC1=CC=CC=C1	WVDDGKGOMKODPV-UHFFFAOYSA-N	OCc1ccccc1
benzaldehyde; benzoic aldehyde	100-52-7	benzaldehyde	DTXSID8039241	O=CC1=CC=CC=C1	HUMNYLRZRPPJDN-UHFFFAOYSA-N	O=Cc1ccccc1
dimethylbenzyl carbinol; alpha,alpha-dimethylphenethyl alcohol; 1,1-dimethyl-2-phenylethanol; 2-methyl-1-phenylpropan-2-ol	100-86-7	dimethylbenzyl carbinol	DTXSID1047601	CC(C)(O)CC1=CC=CC=C1	RIWRBSMFKVOJMN-UHFFFAOYSA-N
ammoniated mercury; aminomercury chloride	10124-48-8	ammoniated mercury
alpha-methylcinnamic aldehyde; alpha-methylcinnamaldehyde; alpha-methylcinnimal; 2-methyl-3-phenyl-2-propenal	101-39-3	alpha-methylcinnamic aldehyde	DTXSID4025587	CC(C=O)=CC1=CC=CC=C1	VLUMOWNVWOXZAU-UHFFFAOYSA-N	C/C(C=O)=C/c1ccccc1
phenylacetaldehyde dimethyl acetal; alpha-tolyl aldehyde dimethyl acetal; 1,1-dimethoxy-2-phenylethane	101-48-4	phenylacetaldehyde dimethyl acetal	DTXSID3047001	COC(CC1=CC=CC=C1)OC	WNJSKZBEWNVKGU-UHFFFAOYSA-N
alpha-amylcinnamyl alcohol; alpha-amylcinnamic alcohol; amylcinnamyl alcohol; 2-amyl-3-phenyl-2-propen-1-ol; 2-benzylideneheptanol;2-(phenylmethylene)-1-heptanol; alpha-pentylcinnamyl alcohol; 2-pentyl-3-phenylprop-2-en-1-ol	101-85-9	alpha-amylcinnamyl alcohol	DTXSID2049393	CCCCCC(CO)=CC1=CC=CC=C1	LIPHCKNQPJXUQF-UHFFFAOYSA-N	CCCCC\C(CO)=C/c1ccccc1
hexyl cinnamic aldehyde; alpha-n-hexyl cinnamic aldehyde	101-86-0	hexyl cinnamic aldehyde	DTXSID4026684	CCCCCCC(C=O)=CC1=CC=CC=C1	GUUHFMWKWLOQMM-UHFFFAOYSA-N	CCCCCC\C(C=O)=C/c1ccccc1
monobenzyl ether of hydroquinone; monobenzone	103-16-2	monobenzyl ether of hydroquinone	DTXSID2020717	OC1=CC=C(OCC2=CC=CC=C2)C=C1	VYQNWZOUAUKGHI-UHFFFAOYSA-N
methyl cinnamate; methyl 3-phenylpropenoate	103-26-4	methyl cinnamate	DTXSID6042151	COC(=O)C=CC1=CC=CC=C1	CCRCUPLGCSFEDV-UHFFFAOYSA-N
benzyl cinnamate; benzyl-beta-phenylacrylate; cinnamein; gamma-phenylacrylate; benzyl 3-phenylpropenoate; phenylmethyl 3-phenyl-2-propenoate; 2-Propenoic acid, 3-phenyl-, phenylmethyl ester; cinnamic acid, benzyl ester	103-41-3	benzyl cinnamate	DTXSID3041663	O=C(OCC1=CC=CC=C1)C=CC1=CC=CC=C1	NGHOLYJTSCBCGC-UHFFFAOYSA-N	O=C(OCc1ccccc1)/C=C/c2ccccc2
phenylethyl acetate; beta-phenethyl acetate; 2-phenylethyl acetate	103-45-7	phenylethyl acetate	DTXSID7044506	CC(=O)OCCC1=CC=CC=C1	MDHYEMXUFSJLGV-UHFFFAOYSA-N
dibenzyl ether; benzyl ether; benzyl oxide	103-50-4	dibenzyl ether	DTXSID5025819	C(OCC1=CC=CC=C1)C1=CC=CC=C1	MHDVGSVTJDSBDK-UHFFFAOYSA-N	C(OCc1ccccc1)c2ccccc2
phenylethyl butyrate; beta-phenethyl n-butanoate; phenethyl butyrate	103-52-6	phenylethyl butyrate	DTXSID6047604	CCCC(=O)OCCC1=CC=CC=C1	WFNDDSQUKATKNX-UHFFFAOYSA-N
phenethyl cinnamate; benzylcarbinyl cinnamate; beta-phenethyl beta-phenylacrylate; phenylethyl cinnamate; 2-phenylethyl cinnamate; 2-phenylethyl 3-phenylpropenoate; 2-propenoic acid, 3-phenyl-, 2-phenylethyl ester	103-53-7	phenethyl cinnamate	DTXSID1047605	O=C(OCCC1=CC=CC=C1)C=CC1=CC=CC=C1	MJQVZIANGRDJBT-UHFFFAOYSA-N
dimethylphenylethylcarbinyl acetate; 2-methyl-4-phenyl-2-butyl acetate; 3-phenylpropyl isobutyrate	103-58-2	dimethylphenylethylcarbinyl acetate	DTXSID7059276	CC(C)C(=O)OCCCC1=CC=CC=C1	VBTAKMZSMFMLGT-UHFFFAOYSA-N
phenoxyethyl isobutyrate; 2-phenoxyethyl isobutyrate	103-60-6	phenoxyethyl isobutyrate	DTXSID7042279	CC(C)C(=O)OCCOC1=CC=CC=C1	MJTPMXWJHPOWGH-UHFFFAOYSA-N
cyclamen aldehyde; p-Isopropyl-alpha-methylhydrocinnamaldehyde; 2-methyl-3-(p-isopropylphenyl)propionaldehyde; 3-p-cumenyl-2-methylpropionaldehyde	103-95-7	cyclamen aldehyde	DTXSID2044769	CC(CC1=CC=C(C=C1)C(C)C)C=O	ZFNVDHOSLNRHNN-UHFFFAOYSA-N
eugenyl phenylacetate; eugenol phenylacetate; 4-allyl-2-methoxyphenyl phenylacetate	10402-33-2	eugenyl phenylacetate	DTXSID0047406	COC1=CC(CC=C)=CC=C1OC(=O)CC1=CC=CC=C1	JEEUACXJJPNYOL-UHFFFAOYSA-N
hydratropic acetate; alpha-methylphenylethyl acetate; 2-phenylpropyl acetate; hydratropyl acetate	10402-52-5	hydratropic acetate	DTXSID40864264	CC(COC(C)=O)C1=CC=CC=C1	RVPTTWAAIKMYAH-UHFFFAOYSA-N
4-tert-butylcyclohexyl acetate; p-tert-butylcyclohexyl acetate; 4-tert-butylhexahydrophenyl acetate; acetic acid, p-tert-butylcyclohexyl ester; p-tertbutylcyclohexyl acetate; 4-tert-butylhexahydrophenyl acetate; Oryclon; PTBCHA (para-tertiary-butyl cyclo hexyl acetate); vertenex	32210-23-4	4-tert-butylcyclohexyl acetate
p-anisyl acetate; acetic acid, 4-methoxybenzyl ester; benzenemethanol, 4-methoxy-, acetate; benzyl alcohol, p-methoxy-, acetate; cassie ketone; 1-methoxy-4-acetoxymethylbenzene; 4-methoxybenzyl acetate; p-methoxybenzyl acetate	104-21-2	p-anisyl acetate	DTXSID1044770	COC1=CC=C(COC(C)=O)C=C1	HFNGYHHRRMSKEU-UHFFFAOYSA-N
alpha-methylanisalacetone; 1-(4-Methoxyphenyl)-1-penten-3-one; 1-(4-methoxyphenyl)pent-1-en-3-one	104-27-8	alpha-methylanisalacetone	DTXSID4047412	CCC(=O)C=CC1=CC=C(OC)C=C1	SLDQOBRACOQXGE-UHFFFAOYSA-N
dihydroanethole; p-n-propyl anisole; 4-propylanisole; p-propylanisole	104-45-0	dihydroanethole	DTXSID0042325	CCCC1=CC=C(OC)C=C1	KBHWKXNXTURZCD-UHFFFAOYSA-N
phenylpropyl aldehyde; 3-phenylpropionaldehyde	104-53-0	phenylpropyl aldehyde	DTXSID0047610	O=CCCC1=CC=CC=C1	YGCZTXZTJXYWCO-UHFFFAOYSA-N
cinnamic alcohol; cinnamyl alcohol; 3-phenyl-2-propen-1-ol; 2-propen-1-ol, 3-phenyl-; styryl carbinol; zimtalcohol	104-54-1	cinnamic alcohol	DTXSID9041491	OCC=CC1=CC=CC=C1	OOCCDEMITAIZTP-UHFFFAOYSA-N	OC\C=C/c1ccccc1
cinnamaldehyde; cinnamic aldehyde; cinnamal; phenylacrolein; 3-phenylpropenal; 3-phenyl-2-propen-1-al; 3-phenyl-2-propenal	104-55-2	cinnamaldehyde	DTXSID1024835	O=CC=CC1=CC=CC=C1	KJPRLNWUNMBNBZ-UHFFFAOYSA-N	O=C/C=C/c1ccccc1
anisyl alcohol; anisic alcohol; p-methoxybenzyl alcohol; 4-methoxybenzyl alcohol	105-13-5	anisyl alcohol	DTXSID6044357	COC1=CC=C(CO)C=C1	MSHFRERJPWKJFX-UHFFFAOYSA-N	COc1ccccc1CO
gamma-heptalactone; heptanolide-4,1; 4-hydroxyheptanoic acid, gamma-lactone; heptan-4-olide	105-21-5	gamma-heptalactone	DTXSID5047611	CCCC1CCC(=O)O1	VLSVVMPLPMNWBH-UHFFFAOYSA-N
diethyl malonate; ethyl malonate; ethyl methanedicarboxylate; ethyl propanedioate; malonic ester; propanedioic acid, diethyl ester; diethyl malonate; malonic ester	105-53-3	diethyl malonate	DTXSID7021863	CCOC(=O)CC(=O)OCC	IYXGSMUGOJNHAZ-UHFFFAOYSA-N
ethylene brassylate; cyclic ethylene glycol tridecanedioate; cyclo-1,13-ethylenedioxytridecan-1,13-dione; 1,4-dioxacycloheptadecane-5,17-dione; ethylene glycol brassylate, cyclic diester; ethylene-tridecane-dioate; ethylene undecane dicarboxylate; musk T; tridecanedioic acid cyclic ethylene glycol diester	105-95-3	ethylene brassylate	DTXSID1044774	O=C1CCCCCCCCCCCC(=O)OCCO1	XRHCAGNSDHCHFJ-UHFFFAOYSA-N
3,7-dimethyl-1-octanol; tetrahydrogeraniol; dihydrocitronellol; 3,7-dimethyloctan-1-ol; 1-octanol,3,7-dimethyl-	106-21-8	3,7-dimethyl-1-octanol	DTXSID5044360	CC(C)CCCC(C)CCO	PRNCMAKCNVRZFX-UHFFFAOYSA-N
citronellol; DL-citronellol; (±)-3,7-dimethyloct-6-en-1-ol	106-22-9	citronellol	DTXSID3026726	CC(CCO)CCC=C(C)C	QMVPMAAFGQKVCJ-UHFFFAOYSA-N	C[C@@H](CCO)CCC=C(C)C
citronellal; 3,7-dimethyl-6-octen-1-al	106-23-0	citronellal	DTXSID3041790	CC(CCC=C(C)C)CC=O	NEHNMFOYXAPHSD-UHFFFAOYSA-N
geraniol; 2,6-dimethyl-2,6-octadien-8-ol; trans-3,7-dimethyl-2,6-octadien-1-ol; trans-3,7-dimethyl-2,7-octadien-1-ol; geraniol coeur; meranol; 2,6-octadien-1-ol, 3,7-dimethyl-, (e)-	106-24-1	geraniol	DTXSID8026727	CC(C)=CCC\C(C)=C\CO	GLZPCOQZEFWAFX-JXMROGBWSA-N	CC(C)=CCC\C(C)=C\CO
ethyl caprylate; ethyl octanoate	106-32-1	ethyl caprylate	DTXSID8051542	CCCCCCCC(=O)OCC	YYZUSRORWSJGET-UHFFFAOYSA-N
propyl propionate; propyl propanoate; n-propyl propionate	106-36-5	propyl propionate	DTXSID4042337	CCCOC(=O)CC	MCSINKKTEDDPNK-UHFFFAOYSA-N
p-phenylenediamine; 4-phenylenediamine	106-50-3	p-phenylenediamine	DTXSID9021138	NC1=CC=C(N)C=C1	CBCKQZAAMUWICA-UHFFFAOYSA-N	Nc1ccc(N)cc1
glyoxal	107-22-2	glyoxal	DTXSID5025364	O=CC=O	LEQAOMBKQFMDFZ-UHFFFAOYSA-N	O=CC=O
hydroxycitronellal; 7-hydroxy-3,7-dimethyloctan-1-al; 7-hydroxycitronellal	107-75-5	hydroxycitronellal	DTXSID6042232	CC(CCCC(C)(C)O)CC=O	WPFVBOQKRVRMJB-UHFFFAOYSA-N	CC(CCCC(C)(C)O)CC=O
resorcinol; benzene-1,3-diol	108-46-3	resorcinol	DTXSID2021238	OC1=CC(O)=CC=C1	GHMLBKRAJCXXBS-UHFFFAOYSA-N	Oc1cccc(O)c1
phenol	108-95-2	phenol	DTXSID5021124	OC1=CC=CC=C1	ISWSIDIOOBJBQZ-UHFFFAOYSA-N	Oc1ccccc1
hexadecanolide; dihydroambrettolide; cyclohexadecanolide; 16-hydroxyhexadecanoic acid lactone; oxacycloheptadecan-2-one; dihydro ambrettolide; hexadecanolactone	109-29-5	hexadecanolide	DTXSID4047622	O=C1CCCCCCCCCCCCCCCO1	LOKPJYNMYCVCRM-UHFFFAOYSA-N
isopropyl myristate; isopropyl tetradecanoate	110-27-0	isopropyl myristate	DTXSID0026838	CCCCCCCCCCCCCC(=O)OC(C)C	AXISYYRBXTVTFY-UHFFFAOYSA-N	CCCCCCCCCCCCCC(=O)OC(C)C
aldehyde C-12, MNA; methyl n-nonyl acetaldehyde; 2-methylundecanal	110-41-8	aldehyde C-12, MNA	DTXSID9047629	CCCCCCCCCC(C)C=O	NFAVNWJJYQAGNB-UHFFFAOYSA-N
isojasmone; 2-methyl-3-pent-2-enylcyclopent-2-enone	11050-62-7	isojasmone	DTXSID6051568	CCC=CCC1=C(C)C(=O)CC1	GVONPEQEUQYVNH-UHFFFAOYSA-N
hexane; n-hexane	110-54-3	hexane	DTXSID0021917	CCCCCC	VLKZOEOYAKHREP-UHFFFAOYSA-N	CCCCCC
pyridine	110-86-1	pyridine	DTXSID9021924	C1=CC=NC=C1	JUJWROOIHBZHMG-UHFFFAOYSA-N	c1ccncc1
methyl heptine carbonate; methyl 2-octynoate; methyl oct-2-ynoate	111-12-6	methyl heptine carbonate	DTXSID9047093	CCCCCC#CC(=O)OC	FRLZQXRXIKQFNS-UHFFFAOYSA-N	CCCCCC#CC(=O)OC
diethylenetriamine; 2,2'-iminodi(ethylamine)	111-40-0	diethylenetriamine	DTXSID2025050	NCCNCCN	RPNUMPOLZDHAAY-UHFFFAOYSA-N
3,6,10-trimethyl-3,5,9-undecatrien-2-one; methylisopseudoionone; 2,6,9-trimethylundeca-2,6,8-trien-10-one; pseudo-alpha-isomethyl ionone; 3,6,10-trimethylundeca-3,5,9-trien-2-one	1117-41-5	3,6,10-trimethyl-3,5,9-undecatrien-2-one	DTXSID0051576	CC(C)=CCCC(C)=CC=C(C)C(C)=O	PRMAVUPVLGOONQ-UHFFFAOYSA-N
methyl octine carbonate; methyl 2-nonynoate; methyl octyne carbonate; methyl non-2-ynoate	111-80-8	methyl octine carbonate	DTXSID3047639	CCCCCCC#CC(=O)OC	NTLJTUMJJWVCTL-UHFFFAOYSA-N	CCCCCCC#CC(=O)OC
myrcenyl acetate; 3-methylene-7-methyl-1-octen-7-yl acetate	1118-39-4	myrcenyl acetate	DTXSID4047416	CC(=O)OC(C)(C)CCCC(=C)C=C	DCXXKSXLKWAZNO-UHFFFAOYSA-N
pelargonic acid; nonanoic acid	112-05-0	pelargonic acid	DTXSID3021641	CCCCCCCCC(O)=O	FBUKVWPVBMHYJY-UHFFFAOYSA-N
hydratropic alcohol; hydratropyl alcohol; alpha-methyl phenylethyl alcohol; 2-phenylpropan-1-ol	1123-85-9	hydratropic alcohol	DTXSID8037756	CC(CO)C1=CC=CC=C1	RNDNSYIPLPAXAZ-UHFFFAOYSA-N
undecylenic acid; 10-undecenoic acid; undec-10-enoic acid	112-38-9	undecylenic acid	DTXSID8035001	OC(=O)CCCCCCCCC=C	FRPZMMHWLSIFAZ-UHFFFAOYSA-N
aldehyde C-11, undecylenic; undecenal; undecytenaldehyde; hendecenal; undecene-10-al; undec-10-enal	112-45-8	aldehyde C-11, undecylenic	DTXSID3037757	C=CCCCCCCCCC=O	OFHHDSQXFXLTKC-UHFFFAOYSA-N
alcohol C-14 myristic; myristic alcohol; myristyl alcohol; 1-tetradecanol; tetradecanol; tetradecan-1-ol	112-72-1	alcohol C-14 myristic	DTXSID9026926	CCCCCCCCCCCCCCO	HLZKNKRTKFSKGZ-UHFFFAOYSA-N
dihydrojasmone; 2-pentyl-3-methyl-2-cyclopenten-1-one; 3-methyl-2-(n-pentanyl)-2-cyclopentene-1-one; 3-methyl-2-pentylcyclopent-2-enone	1128-08-1	dihydrojasmone	DTXSID4051584	CCCCCC1=C(C)CCC1=O	YCIXWYOBMVNGTB-UHFFFAOYSA-N
tetrachlorosalicylanilide; 3,3',4',5-tetrachlorosalicylanilide; 3,5-dichloro-N-(3,4-dichlorophenyl)-2-hydroxybenzamide	1154-59-2	tetrachlorosalicylanilide	DTXSID4040767	OC1=C(C=C(Cl)C=C1Cl)C(=O)NC1=CC=C(Cl)C(Cl)=C1	SJQBHPJLLIJASD-UHFFFAOYSA-N	Oc1c(Cl)cc(Cl)cc1C(=O)Nc2ccc(Cl)c(Cl)c2
linalyl acetate; bergamol; 3,7-dimethyl-1,6-octadien-3-yl acetate; linalool acetate; linalyl acetate synthetic; 3,7-dimethyl-1,6-octadien-3-ol acetate	115-95-7	linalyl acetate	DTXSID7026946	CC(C)=CCCC(C)(OC(C)=O)C=C	UWKAYLJWKGQEPM-UHFFFAOYSA-N
vetiver acetate; vetivert acetate; vetiveryl acetate; 1,2,3,3alpha,4,5,6,8alpha-octahydro-2-isopropylidene-4,8-dimethylazulen-6-yl acetate	117-98-6	vetiver acetate	DTXSID60861750	CC1CC(OC(C)=O)C=C(C)C2CC(CC12)=C(C)C	UAVFEMBKDRODDE-UHFFFAOYSA-N
benzyl salicylate; amyl(iso) salicylate; benzoic acid, 2hydroxy-, phenylmethyl ester; benzyl 2-hydroxybenzoate; benzyl o-hydroxybenzoate; benzyl salicylate; 2-hydroxybenozic acid; phenylmethyl 2-hydroxybenozate; salicylic acid, benzyl ester	118-58-1	benzyl salicylate	DTXSID1024598	OC1=C(C=CC=C1)C(=O)OCC1=CC=CC=C1	ZCTQGTTXIYCGGC-UHFFFAOYSA-N	Oc1ccccc1C(=O)OCc2ccccc2
prenyl acetate; 3-methyl-2-butenyl acetate; 3,3-dimethylallyl acetate	1191-16-8	prenyl acetate	DTXSID9047128	CC(C)=CCOC(C)=O	XXIKYCPRDXIMQM-UHFFFAOYSA-N
methyl salicylate; 2-hydroxenzoic acid methyl ester; 2-carbomethoxyphenol; 2-hydroxybenzoic acid, methyl ester; methyl 2-hydroxybenozate; salicylic acid, methyl ester; o-hydroxybenzoate	119-36-8	methyl salicylate	DTXSID5025659	COC(=O)C1=C(O)C=CC=C1	OSWPMRLSEDHDFF-UHFFFAOYSA-N	COC(=O)c1ccccc1O
dihydrocoumarin; 3,4-dihydrocoumarin; hydrocoumarin; 1,2-benzodihydropyrone	119-84-6	dihydrocoumarin	DTXSID2020474	O=C1CCC2=C(O1)C=CC=C2	VMUXSMXIQBNMGZ-UHFFFAOYSA-N
benzyl benzoate; benzoic acid benzyl ester	120-51-4	benzyl benzoate	DTXSID8029153	O=C(OCC1=CC=CC=C1)C1=CC=CC=C1	SESFRYSPDFLNCH-UHFFFAOYSA-N	O=C(OCc1ccccc1)c2ccccc2
ethyl vanillin; 3-ethoxy-4-hydroxybenzaldehyde; protocatechuic aldehyde-3-ethyl ether	121-32-4	ethyl vanillin	DTXSID5021968	CCOC1=C(O)C=CC(C=O)=C1	CBOQJANXLMLOSS-UHFFFAOYSA-N
vanillin; 4-hydroxy-3-methoxybenzaldehyde; methyl protocatechuic aldehyde; protocatechualdehyde-3-methylether	121-33-5	vanillin	DTXSID0021969	COC1=C(O)C=CC(C=O)=C1	MWOOGOJBHIARFG-UHFFFAOYSA-N	COc1cc(C=O)ccc1O
alpha-amylcinnamaldehyde; amyl cinnamal; amyl cinnamic aldehyde; alpha-amylcinnamaldehyde; alpha-amyl beta-phenylacrolein; heptanal, 2-(phenylmethylene)-, alpha-pentylcinnamaldehyde; alpha-pentyl-beta-phenylacrolein; alpha-amyl cinnamic aldehyde; heptanal, 2-(phenylmethylene), 2-(phenylmethylene)heptanal; flomine; 2-benzylideneheptanal	122-40-7	alpha-amylcinnamaldehyde	DTXSID8029157	CCCCCC(C=O)=CC1=CC=CC=C1	HMKKIXGYKWDQSV-UHFFFAOYSA-N	CCCCC/C(C=O)=C/c1ccccc1
benzylidene acetone; 4-phenyl-3-buten-2-one; benzalacetone; 4-phenylbutenone	122-57-6	benzylidene acetone	DTXSID4025662	CC(=O)C=CC1=CC=CC=C1	BWHOZHOGCMHOBV-UHFFFAOYSA-N
phenylpropyl propionate; 3-phenylpropyl propionate; hydrocinnamyl propionate; beta-phenylpropyl propionate	122-74-7	phenylpropyl propionate	DTXSID80861757	CCC(=O)OCCCC1=CC=CC=C1	GTNCESCYZPMXCJ-UHFFFAOYSA-N
phenylacetaldehyde; alpha-tolualdehyde	122-78-1	phenylacetaldehyde	DTXSID3021483	O=CCC1=CC=CC=C1	DTUQWGWMVIHBKE-UHFFFAOYSA-N	O=CCc1ccccc1
3-phenyl-1-propanol; benzenepropanol; benzylethyl alcohol; dihydro cinnamyl alcohol; hydrocinnamyl alcohol; phenethyl carbinol; phenylpropyl alcohol; 3-phenylpropyl alcohol; 3-phenylpropan-1-ol	122-97-4	3-phenyl-1-propanol	DTXSID6041638	OCCCC1=CC=CC=C1	VAJVDSVGBWFCLW-UHFFFAOYSA-N
2-phenoxyethanol; CoSept PHE; Dowanol EP; DowanolEPh; Dowanol EPh; Emeressence 1160; ethanol, 2-phenoxy-; ethylene glycol monophenyl ether; 2-hydroxyethyl phenyl ether; 1-hydroxy-2-phenoxyethane; Igepal OD 410; phenoxen; phenoxethol; phenoxetol; phenoxyethanol; 2-phenoxyethyl alcohol; phenoxyethyl alcohol/arosol; phenoxytol; phenyl cellosolve; Polioxol F-01; Protacide P-OH; REWOPAL MPG 10; Sepici…	122-99-6	2-phenoxyethanol	DTXSID9021976	OCCOC1=CC=CC=C1	QCDWFXQBSFUVSP-UHFFFAOYSA-N	OCCOc1ccccc1
isoamyl acetate; isopentyl acetate; 1-butanol, 3-methyl-, acetate; isoamyl ethanoate; 3-methylbutyl acetate; beta-methyl butyl acetate; 3-methyl-1-butanol acetate; acetic acid 3-methylbutyl ester; isopentyl ethanoate	123-92-2	isoamyl acetate	DTXSID9025453	CC(C)CCOC(C)=O	MLFHJEHSLIIPHL-UHFFFAOYSA-N
caprylic acid; octanoic acid; n-octoic acid; C-8 acid; 1-heptanecarboxylic acid; octylic acid	124-07-2	caprylic acid	DTXSID3021645	CCCCCCCC(O)=O	WWZKQHOCKIZLMA-UHFFFAOYSA-N	CCCCCCCC(O)=O
sucrose octaacetate; octaacetylsucrose	126-14-7	sucrose octaacetate	DTXSID3042423	CC(=O)OC[C@H]1O[C@@](COC(C)=O)(O[C@H]2O[C@H](COC(C)=O)[C@@H](OC(C)=O)[C@H](OC(C)=O)[C@H]2OC(C)=O)[C@@H](OC(C)=O)[C@@H]1OC(C)=O	ZIJKGAXBCRWEOL-SAXBRCJISA-N
vioform; clioquinol	130-26-7	vioform	DTXSID7022837	OC1=C2N=CC=CC2=C(Cl)C=C1I	QCDFBFJGMNKBDO-UHFFFAOYSA-N
2,6-dimethyl-2-heptanol; dimetol; freesiol; 2-heptanol, 2,6-dimethyl-; lolitol; 2,6-dimethylheptan-2-ol	13254-34-7	2,6-dimethyl-2-heptanol	DTXSID6041424	CC(C)CCCC(C)(C)O	HGDVHRITTGWMJK-UHFFFAOYSA-N
2-nonyn-1-al dimethylacetal; 2-Nonynal dimethylacetal; parmavert; 1,1-dimethoxynon-2-yne	13257-44-8	2-nonyn-1-al dimethylacetal	DTXSID3051670	CCCCCCC#CC(OC)OC	RPJGIPAAHSGBEZ-UHFFFAOYSA-N
methyl anthranilate; methyl o-aminobenzoate; methyl 2-aminobenzoate	134-20-3	methyl anthranilate	DTXSID6025567	COC(=O)C1=C(N)C=CC=C1	VAMXMNNIEUEQDV-UHFFFAOYSA-N
2-n-heptyl cyclopentanone; alpha-heptyl cyclopentanone; alismone; cyclopentanone, 2-heptyl-; fleuramone; projasmon; heptone	137-03-1	2-n-heptyl cyclopentanone	DTXSID8044547	CCCCCCCC1CCCC1=O	PJXHBTZLHITWFX-UHFFFAOYSA-N
acetyl isovaleryl; 5-methyl-2,3-hexanedione; acetylisopentanoyl; 5-methylhexane-2,3-dione	13706-86-0	acetyl isovaleryl	DTXSID7049215	CC(C)CC(=O)C(C)=O	PQCLJXVUAWLNSV-UHFFFAOYSA-N	CC(C)CC(=O)C(C)=O
tetramethylthiuram disulphide; thiram; tetramethylthiuram disulfide	137-26-8	tetramethylthiuram disulphide	DTXSID5021332	CN(C)C(=S)SSC(=S)N(C)C	KUAZQDVKQLNFPE-UHFFFAOYSA-N	CN(C)C(=S)SSC(=S)N(C)C
benzyl acetate; acetic acid, phenylmethyl ester; benteine; benzyl ethanoate; methyl alpha-toluate; methyl phenylethanoate; methyl benzeneacetate; acetic acid, benzyl ester; phenylmethyl acetate	140-11-4	benzyl acetate	DTXSID0020151	CC(=O)OCC1=CC=CC=C1	QUKGYYKBILRGFE-UHFFFAOYSA-N
neomycin; 4,6-diamino-2,3-dihydroxycyclohexyl 2,6-diamino-2,6-dideoxy-alpha-D-glucopyranoside	1404-04-2	neomycin	DTXSID9041073	-	-
neomycin sulfate; neomycin, sulphate (salt)	1405-10-3	neomycin sulfate	DTXSID4041074	-	-	NC[C@H]1O[C@H](O[C@@H]2[C@@H](N)C[C@@H](N)[C@H](O)[C@H]2O[C@@H]3O[C@H](CO)[C@@H](OC4O[C@@H](CN)[C@@H](O)[C@H](O)[C@H]4N)[C@H]3O)[C@H](N)[C@@H](O)[C@@H]1O.O[S](O)(=O)=O
methyl chavicol; estragole; p-allylanisole; chavicol methyl ether; 4-allylanisole	140-67-0	methyl chavicol	DTXSID0020575	COC1=CC=C(CC=C)C=C1	ZFMSMUAANRJZFM-UHFFFAOYSA-N
ethyl acrylate; ethyl propenoate	140-88-5	ethyl acrylate	DTXSID4020583	CCOC(=O)C=C	JIGUQPWFLRLWPJ-UHFFFAOYSA-N	CCOC(=O)C=C
diethyl maleate; ethyl maleate	141-05-9	diethyl maleate	DTXSID8020464	CCOC(=O)\C=C/C(=O)OCC	IEPRKVQEAMIZSS-WAYWQWQTSA-N	CCOC(=O)\C=C/C(=O)OCC
6,10-dimethyl-3,5,9-undecatriene-2-one; citrylideneacetone; 2,6-dimethylundeca-2,6,8-triene-1 0-one; pseudoionone; 6,10-dimethylundeca-3,5,9-trien-2-one	141-10-6	6,10-dimethyl-3,5,9-undecatriene-2-one	DTXSID7029168	CC(C)=CCCC(C)=CC=CC(C)=O	JXJIQCXXJGRKRJ-UHFFFAOYSA-N
rhodinyl acetate; 3,7-Dimethyloct-7-en-1-yl acetate; 7-Octen-1-ol, 3,7-dimethyl-, acetate	141-11-7	rhodinyl acetate	DTXSID00861810	CC(CCCC(C)=C)CCOC(C)=O	WNXJCQNXNOOMDJ-UHFFFAOYSA-N
rhodinol; 3,7-dimethyl-(6-or 7-)-octen-1-ol; 3,7-dimethyl-(6- or 7-)octen-1-ol; 3,7-dimethyl-7-octen-1-ol, 7-octen-1-ol, 3,7-dimethyl-,(S)-	6812-78-8	rhodinol
allyl heptylate; allyl heptanoate; allyl heptoate	142-19-8	allyl heptylate	DTXSID3044754	CCCCCCC(=O)OCC=C	SJWKGDGUQTWDRV-UHFFFAOYSA-N
trans,trans-2,4-hexadienal; 3-propyleneacrolein; sorbaldehyde; sorbic aldehyde; hexa-2,4-dienal	142-83-6	trans,trans-2,4-hexadienal	DTXSID2025391	C\C=C\C=C\C=O	BATOPAZDIZEVQF-MQQKCMAXSA-N
sodium sulfathiazole; sulfathiazole sodium	144-74-1	sodium sulfathiazole	DTXSID6051724	[Na+].NC1=CC=C(C=C1)S(=O)(=O)[N-]C1=NC=CS1	GWIJGCIVKLITQK-UHFFFAOYSA-N
butyn sulfate; butacaine sulphate	149-15-5	butyn sulfate	DTXSID30164149	OS(O)(=O)=O.CCCCN(CCCC)CCCOC(=O)C1=CC=C(N)C=C1.CCCCN(CCCC)CCCOC(=O)C1=CC=C(N)C=C1	VWZAGCZUPZKTET-UHFFFAOYSA-N
mercaptobenzothiazole; 2-mercaptobenzothiazole; MBT; benzothiazole-2-thiol	149-30-4	mercaptobenzothiazole	DTXSID1020807	SC1=NC2=C(S1)C=CC=C2	YXIWHUQXZSMYRE-UHFFFAOYSA-N	S=C1Nc2ccccc2S1
p-aminobenzoic acid; 4-aminobenzoic acid	150-13-0	p-aminobenzoic acid	DTXSID6024466	NC1=CC=C(C=C1)C(O)=O	ALYNCZNDIQEVRV-UHFFFAOYSA-N	Nc1ccc(cc1)C(O)=O
1,1-dimethyl-2-phenylethyl acetate; benzeneethanol, alpha,alpha-dimethyl-, acetate; benzyl dimethyl carbinyl acetate; 2-benzyl-2-propyl acetate; dimethylbenzyl carbinyl acetate; alpha,alpha-dimethylphenethyl acetate; DMBCA; 1-phenyl-2-methyl-2-propyl acetate	151-05-3	1,1-dimethyl-2-phenylethyl acetate	DTXSID3041877	CC(=O)OC(C)(C)CC1=CC=CC=C1	FLUWAIIVLCVEKF-UHFFFAOYSA-N
3,6-dimethyl-3-octanol; 3,6-dimethyloctan-3-ol	151-19-9	3,6-dimethyl-3-octanol	DTXSID40861834	CCC(C)CCC(C)(O)CC	NPHCXUPGMINOPP-UHFFFAOYSA-N
sodium lauryl sulfate; sodium dodecyl sulphate; sodium dodecyl sulfate	151-21-3	sodium lauryl sulfate	DTXSID1026031	[Na+].CCCCCCCCCCCCOS([O-])(=O)=O	DBMJMQXJHONAFJ-UHFFFAOYSA-M	[Na+].CCCCCCCCCCCCO[S]([O-])(=O)=O
tetrahydro-4-methyl-2-(2-methylpropen-1-yl)pyran; rosenoxide; rose oxide; rosoxide; tetrahydro-4-methyl-2-(2-methylprop-1-enyl)pyran	16409-43-1	tetrahydro-4-methyl-2-(2-methylpropen-1-yl)pyran	DTXSID1051771	CC1CCOC(C1)C=C(C)C	CZCBTSFUTPZVKJ-UHFFFAOYSA-N
propylidene phthalide; 3-propylidenephthalide	17369-59-4	propylidene phthalide	DTXSID7025972	CCC=C1OC(=O)C2=CC=CC=C12	NGSZDVVHIGAMOJ-UHFFFAOYSA-N	CC/C=C/1OC(=O)c2ccccc12
2-hexylidenecyclopentanone; cyclopentanone, 2-hexylidene; alpha-hexylidenecyclopentanone; 2-hexylidenecyclopentanone; jasmalone	17373-89-6	2-hexylidenecyclopentanone	DTXSID50864775	CCCCCC=C1CCCC1=O	WZPGQHVPSKTELT-UHFFFAOYSA-N	CCCCCC=C1CCCC1=O
nerol oxide; 3,6-dihydro-4-methyl-2-(2-methylpropen- 1-yl)-2H-pyran	1786-08-9	nerol oxide	DTXSID6051805	CC(C)=CC1CC(C)=CCO1	FRISMOQHTLZZRP-UHFFFAOYSA-N
allyl phenylacetate; 2-propenyl phenylacetate _x000D__x000D__x000D_(pure: allyl alcohol impurity removed)	1797-74-6	allyl phenylacetate	DTXSID8061977	C=CCOC(=O)CC1=CC=CC=C1	ZCDYAMJXVAUTIM-UHFFFAOYSA-N
p-tert-butyldihydrocinnamaldehyde; bourgeonal	18127-01-0	p-tert-butyldihydrocinnamaldehyde	DTXSID6044808	CC(C)(C)C1=CC=C(CCC=O)C=C1	FZJUFJKVIYFBSY-UHFFFAOYSA-N	CC(C)(C)c1ccc(CCC=O)cc1
trans-2-hexenal dimethyl acetal; 1,1-dimethoxy-trans-2-hexene; (E)-1,1-dimethoxyhex-2-ene	18318-83-7	trans-2-hexenal dimethyl acetal	DTXSID90885025	CCC\C=C\C(OC)OC	OSVRJMZINDGZFB-VOTSOKGWSA-N
trans-2-heptenal; 3-Butylacrolein; beta-butylacrolein; (E)-2-hepten-1-al; 2-heptenal; (E)-hept-2-enal	18829-55-5	trans-2-heptenal	DTXSID30880832	CCCC\C=C\C=O	NDFKTBCGKNOHPJ-AATRIKPKSA-N
cinnamyl nitrile; cinnamonitrile	1885-38-7	cinnamyl nitrile	DTXSID8044385	N#C\C=C\C1=CC=CC=C1	ZWKNLRXFUTWSOY-QPJJXVBHSA-N	N#C/C=C/c1ccccc1
pentyl salicylate; amyl salicylate; benzoic acid, 2-hydroxy-, pentyl ester; 2-hydroxybenzoic acid, pentyl ester; pentyl 2-hydroxybenzoate; salicylic acid, pentyl ester	2050-08-0	pentyl salicylate	DTXSID9029227	CCCCCOC(=O)C1=C(O)C=CC=C1	RANVDUNFZBMTBK-UHFFFAOYSA-N
3,7-dimethyloctanyl acetate; 1-octanol, 3,7-dimethyl-, acetate; tetrahydrogeranyl acetate; dihydrocitronellyl acetate; 3,7-dimethyl-1-octyl acetate	20780-49-8	3,7-dimethyloctanyl acetate	DTXSID6051851	CC(C)CCCC(C)CCOC(C)=O	XFPXWDJICXBWRU-UHFFFAOYSA-N
perilla aldehyde; p-mentha-1,8-dien-7-al; dihydrocuminyl aldehyde; 4-isopropenyl-1-cyclohexene-1-carboxaldehyde;_x000D__x000D__x000D_perillaldehyde; 4-isopropenylcyclohex-1-enecarbaldehyde	2111-75-3	perilla aldehyde	DTXSID6051855	CC(=C)C1CCC(C=O)=CC1	RUMOYJJNUMEFDD-UHFFFAOYSA-N	CC(=C)C1CCC(=CC1)C=O
cis-6-nonenal; cis-6-nonen-1-al; (Z)-non-6-enal	2277-19-2	cis-6-nonenal	DTXSID4051879	CC\C=C/CCCCC=O	RTNPCOBSXBGDMO-ARJAWSKDSA-N
isolongifolanone; Isolongifolene ketone; Piconia; Timberone; Valanone B; (2a.,4a.a.,8a.)-hexahydro-l, 1,5,5-tetramethyl-2H-2,4a-methanonaphthalen-8(5H)-one; 1,3,4,6,7.Sa-exahydro-l , I,5,5-tetramethyl-2H-2,4a-methanonaphthalen-8(5H)-one; 2H- 2,4a-methanonaphthalen-8(5H)-one, 1,3,4,6,7.Sa-hexahydro-I, I,5,5-tetramethyl-; 2H-2,4a-methanonaphthalen-8(5H)-one, hexahydro-I, I,5,5-tetramethyl-,(2a,4a,8…	23787-90-8	isolongifolanone	DTXSID2047228	CC1(C)C2CCC3(C2)C1C(=O)CCC3(C)C	VCOCESNMLNDPLX-UHFFFAOYSA-N
3-methyl-1-octen-3-ol; Aprol 160	24089-00-7	3-methyl-1-octen-3-ol	DTXSID40865135	CCCCCC(C)(O)C=C	DRKRLMZMGTWUSQ-UHFFFAOYSA-N
butyl glycidyl ether; butyl 2,3-epoxypropyl ether; butylglycidyl ether	2426-08-6	butyl glycidyl ether	DTXSID9024691	CCCCOCC1CO1	YSUQLAYJZDEMOT-UHFFFAOYSA-N	CCCCOCC1CO1
amyl vinyl carbinyl acetate; octenyl acetate; 1-octen-3-yl acetate; 1-pentylallyl acetate; oct-1-en-3-yl acetate	2442-10-6	amyl vinyl carbinyl acetate	DTXSID9051903	CCCCCC(OC(C)=O)C=C	DOJDQRFOTHOBEK-UHFFFAOYSA-N
methyl dihydrojasmonate; cyclopentaneacetic acid, 3-oxo-2-pentyl-, methyl ester; hedione; methyl dihydrojasmonate; methyl 3-oxo-2-pentylcyclopentaneacetate; methyl (2-pentyl-3-oxocyclopentyl)acetate; 3-oxo-2-pentylcyclopentaneacetic acid, methyl ester; dihyrojasmonic acid methyl ester; 2-amylcyclopentanoneacetic acid, methyl ester; methyl (2-amyl-3-oxocyclopentyl)acetate; methyldihydrojasmonate; …	24851-98-7	methyl dihydrojasmonate	DTXSID2029325	CCCCCC1C(CC(=O)OC)CCC1=O	KVWWIYGFBYDJQC-UHFFFAOYSA-N	CCCCCC1C(CCC1=O)CC(=O)OC
D-cyclocitronellene acetate; cyclohexanemethanol, alpha,3,3-trimethyl-, acetate; alpha,3,3-trimethylcyclohexylmethyl acetate	25225-10-9	D-cyclocitronellene acetate	DTXSID7051923	CC(OC(C)=O)C1CCCC(C)(C)C1	YWVSYRJWCROMKO-UHFFFAOYSA-N
benzyl acetone; 4-phenylbutan-2-one; methyl phenylethyl ketone; beta-phenylethyl methyl ketone; benzylacetone	2550-26-7	benzyl acetone	DTXSID6033241	CC(=O)CCC1=CC=CC=C1	AKGGYBADQZYZPD-UHFFFAOYSA-N
acetaldehyde ethyl phenylethyl acetal; acetaldehyde ethyl 2-phenylethyl acetal; acetaldehyde ethyl phenethyl acetal; benzene, [2-(1-ethoxyethoxy)ethyl]- ethoxyethoxy)ethyl)benzene; hyacinth body; verotyl; [2-(1-ethoxyethoxy)ethyl]benzene; ethyl phenethyl acetal; efetaal; acetal E; phenoxyacetaldehyde diethyl acetal	2556-10-7	acetaldehyde ethyl phenylethyl acetal	DTXSID6051930	CCOC(C)OCCC1=CC=CC=C1	QQDGMPOYFGNLMT-UHFFFAOYSA-N
amylcyclopentenone; 2-pentyl-2-cyclopentenone; 2-pentylcyclopent-2-en-1-one	25564-22-1	amylcyclopentenone	DTXSID6029331	CCCCCC1=CCCC1=O	ILHZVKAXFCDFMT-UHFFFAOYSA-N
7,11-dimethyl-4,6,10-dodecatrien-3-one; 2,6-dimethyldodeca-2,6,8-trien-10-one; pseudo methylionone; 7,11-dimethyldodeca-4,6,10-trien-3-one	26651-96-7	7,11-dimethyl-4,6,10-dodecatrien-3-one	DTXSID1029336	CCC(=O)\C=C\C=C(/C)CCC=C(C)C	SPHLZZZXIWUZNM-JPTKLRQTSA-N
dihydroeugenol; 2-methoxy-4-propylphenol; 4-hydroxy-3-methoxypropylbenzene; 4-propylguaiacol; 1-propyl-3-methoxy-4-hydroxybenzene	2785-87-7	dihydroeugenol	DTXSID2047199	CCCC1=CC(OC)=C(O)C=C1	PXIKRTCSSLJURC-UHFFFAOYSA-N
cedrenol; cedr-8(15)-en-9-ol; octahydro-3,8,8-trimethyl-6-methylene-1H-3a,7-methanoazulen-5-ol	28231-03-0	cedrenol	DTXSID3051961	C[C@@H]1CC(O)[C@H]2C(C)(C)[C@H]3C[C@@]12CCC3=C	XXEZIFFYVUWPSP-UXBXGOFWSA-N
rose oxide levo; laevo-rose oxide; L-rose oxide; (2S,4R)-4-methyl-2-(2-methylprop-1-enyl)oxane; L-2-(2’-Methyl-1’-propenyl)-4-methyltetrahydropyran; (2S-cis)-tetrahydro-4-methyl-2-(2-methyl-1-propenyl)-2H-pyran	3033-23-6	rose oxide levo	-	-	-
acetyl cedrene; ethanone, 1-(2,3,4,7,8,8a-hexahydro-3,6,8,8-tetramethyl-1H-3a,7-methanoazulen-5-yl)-,[3R-(3a,3ab,7b,8aa)]-; [3R(3alpha,3abeta,7beta,8aalpha)]-1-(2,3,4,7,8,8a-hexahydro-3,6,8,8-tetramethyl-1H-3a,7-methanoazulen-5-yl)ethan-1-one; cedar ketone; methyl cedryl ketone; cedarwood oil, acetylated coeur; cedryl methyl ketone; lixetone; vertofix	32388-55-9	acetyl cedrene	DTXSID4029353	[H][C@]12C[C@@]3(CC(C(C)=O)=C1C)[C@H](C)CC[C@@]3([H])C2(C)C	YBUIAJZFOGJGLJ-SWRJLBSHSA-N
piperonyl acetate; heliotropyl acetate; 3,4-methylene dioxybenzylacetate	326-61-4	piperonyl acetate	DTXSID2025925	CC(=O)OCC1=CC=C2OCOC2=C1	PFWYHTORQZAGCA-UHFFFAOYSA-N
delta-nonalactone; 5-hydroxynonanoic acid lactone; nonanolide-1,5; n-butyl delta-valerolactone; 1,5-nonanolactone	3301-94-8	delta-nonalactone	DTXSID70863149	CCCCC1CCCC(=O)O1	PXRBWNLUQYZAAX-UHFFFAOYSA-N
6-isopropyl-2-decahydronaphthalenol; decahydro-6-isopropyl-2-naphthol; decahydro-6-(1-methylethyl)-2-naphthalenol; decatol; 6-isopropyldecalol	34131-99-2	6-isopropyl-2-decahydronaphthalenol	DTXSID70865704	CC(C)C1CCC2CC(O)CCC2C1	JBMLIVNFPGPRCB-UHFFFAOYSA-N
acetyl carene; car-2-en-4-yl methyl ketone; ethanone, 1-(4,7,7-trimethylbicyclo[4.1.0]hept-4-en-3-yl)-; 1-(4,7,7-trimethylbicyclo[4.1.0]hept-4-en-3-yl)ethanone; carenko	3608-11-5	acetyl carene
phenylethyl methacrylate; phenyl methacrylate; phenylethyl 2-methyl-2-propenoate; 2-methyl-2-propenoic acid methyl ester	3683-12-3	phenylethyl methacrylate	DTXSID7063134	CC(=C)C(=O)OCCC1=CC=CC=C1	ILZXXGLGJZQLTR-UHFFFAOYSA-N
3-methyl-5-propyl-2-cyclohexen-1-one; 3-methyl-5-propylcyclohex-2-enone; celery ketone	3720-16-9	3-methyl-5-propyl-2-cyclohexen-1-one	DTXSID80863256	CCCC1CC(C)=CC(=O)C1	URQMEZRQHLCJKR-UHFFFAOYSA-N
neryl isovalerate; 3,7-dimethyl-2-cis-6-octadien-1-yl isovalerate; neryl isovalerianate; neryl beta-methyl butyrate	3915-83-1	neryl isovalerate	DTXSID80884022	CC(C)CC(=O)OC\C=C(\C)CCC=C(C)C	SOUKTGNMIRUIQN-ZROIWOOFSA-N
6,7-dihydrogeraniol; 3,7-dimethyl-2-octen- 1-ol	40607-48-5	6,7-dihydrogeraniol	DTXSID00866002	CC(C)CCCC(C)=CCO	JNAWJUOCXKIHHG-UHFFFAOYSA-N
formaldehyde cyclododecyl methyl acetal; boisambrene; (methoxymethoxy)cyclododecane	42604-12-6	formaldehyde cyclododecyl methyl acetal	DTXSID4068408	COCOC1CCCCCCCCCCC1	HPTIDIPGIUCQFC-UHFFFAOYSA-N
alpha-1-(2,6,6-trimethyl-2-cyclohexen-1-yl)-2-buten-1-one; alpha-damascone	43052-87-5	alpha-1-(2,6,6-trimethyl-2-cyclohexen-1-yl)-2-buten-1-one
diacetyl; biacetyl; 2,3-diketobutane; 2,3-butanedione; butanedione	431-03-8	diacetyl	DTXSID6021583	CC(=O)C(C)=O	QSJXEFYPDANLFS-UHFFFAOYSA-N
cinnamic aldehyde dimethyl acetal; 3-phenyl-2-propenal dimethyl acetal	4364-06-1	cinnamic aldehyde dimethyl acetal
tetrahydro-pseudo-ionone; citronellylacetone; dihydrogeranylacetone; 6,10-dimethyl-9-undecen-2-one; 3,4,5,6-tetrahydropseudoionone	4433-36-7	tetrahydro-pseudo-ionone	DTXSID70110009	CC(CCCC(C)=O)CCC=C(C)C	LGVYUZVANMHKHV-UHFFFAOYSA-N
farnesol; 2,6,10-dodecatrien-1-ol, 3,7,11-trimethyl-; farnesyl_x000D__x000D__x000D_alcohol; trimethyl dodecatrienol; 3,7,11-trimethyl-_x000D__x000D__x000D_2,6,10-dodecatrien-1-ol	4602-84-0	farnesol	DTXSID3032389	CC(C)=CCCC(C)=CCCC(C)=CCO	CRDAMVZIKSXKFV-UHFFFAOYSA-N	CC(C)=CCC\C(C)=C\CC\C(C)=C\CO
p-isopropylcyclohexanol; 4-isopropylcyclohexanol	4621-04-9	p-isopropylcyclohexanol	DTXSID2047149	CC(C)C1CCC(O)CC1	DKKRDMLKVSKFMJ-UHFFFAOYSA-N
L-borneol; L-2-bornanol; 1-bornyl alcohol; L-2-camphanol; (1S-endo)-1,7,7-trimethylbicyclo[2.2.1]heptan-2-ol	464-45-9	L-borneol	DTXSID3022035	CC1(C)[C@H]2CC[C@]1(C)[C@H](O)C2	DTGKSKDOIYIVQL-QXFUBDJGSA-N
nootkatone; [4R-(4alpha,4a alpha,6beta)]-4,4a,5,6,7,8-hexahydro-4,4a-dimethyl-6-(1-methylvinyl)naphthalen-2(3H)-one; 4betaH,5alpha-eremophila-1 (10), 11-dien-2-one; 5,6-dimethyl-8-isopropenylbicyclo(4.4.0)dec-I-en-3-one; 4a,5-dimethyl-I ,2,3,4,4a,5,6,7-octahydro-7-keto- 3-isopropenylnaphthalene; 4,4a,5,6,7,8-hexahydro-6-isopropenyl-4,4a-dimethyl-2(3H)-naphthalenone; [4R-(4α,4aα,6β)]-4,4a,5,6,7,8-…	4674-50-4	nootkatone	DTXSID8047050	C[C@@H]1CC(=O)C=C2CC[C@H](C[C@@]12C)C(C)=C	WTOYNNBCKUYIKC-JMSVASOKSA-N
longifolene; (+)-longifolene	475-20-7	longifolene	DTXSID9047045	C[C@]12CCCC(C)(C)[C@H]3[C@H](CC[C@@H]13)C2=C	PDSNLYSELAIEBU-GUIRCDHDSA-N
cyclamen alcohol; alpha-methyl-p-isopropylhydrocinnamic alcohol; 2-methyl-3-cumenylpropanol; 3-(p-cumenyl)-2-methylpropanol	4756-19-8	cyclamen alcohol	DTXSID90863449	CC(CO)CC1=CC=C(C=C1)C(C)C	RQRYGVZUUYYXGA-UHFFFAOYSA-N
cis-jasmone; 3-methyl-2-(cis-2-penten-1-yl)-2-cyclopenten-1-one; 2-cyclopenten-1-one, 3-methyl-2-(2Z)-2-pentenyl-; (Z)-3-methyl-2-(2-pentenyl)-2-cyclopenten-1-one; 3-methyl-2-(2-pentenyl)-2-cyclopenten-1-one; 3-methyl-2-(2-cis-pentenyl)-2-cyclopenten-1-one; 3-methyl-2-pent-2-enylcyclopent-2-enone	488-10-8	cis-jasmone	DTXSID4047092	CC\C=C/CC1=C(C)CCC1=O	XMLSXPIVAXONDL-PLNGDYQASA-N
formalin; formaldehyde	50-00-0	formalin	DTXSID7020637	C=O	WSFSSNUMVMOOMR-UHFFFAOYSA-N	C=O
hydrocortisone	50-23-7	hydrocortisone	DTXSID7020714	C[C@]12C[C@H](O)[C@H]3[C@@H](CCC4=CC(=O)CC[C@]34C)[C@@H]1CC[C@]2(O)C(=O)CO	JYGXADMDTFJGBT-VWUMJDOOSA-N	C[C@]12CCC(=O)C=C1CC[C@H]3[C@@H]4CC[C@](O)(C(=O)CO)[C@@]4(C)C[C@H](O)[C@H]23
chlorpromazine	50-53-3	chlorpromazine	DTXSID0022808	CN(C)CCCN1C2=C(SC3=C1C=C(Cl)C=C3)C=CC=C2	ZPEIMTDSQAKGNT-UHFFFAOYSA-N	CN(C)CCCN1c2ccccc2Sc3ccc(Cl)cc13
chloroquine diphosphate; chloroquine bis(phosphate)	50-63-5	chloroquine diphosphate	DTXSID7044681	OP(O)(O)=O.OP(O)(O)=O.CCN(CC)CCCC(C)NC1=C2C=CC(Cl)=CC2=NC=C1	QKICWELGRMTQCR-UHFFFAOYSA-N
myrtenol; 6,6-dimethylbicyclo[3.1.1]hept-2-ene-2-methanol; 6,6-dimethyl-2-oxymethylbicyclo(1.1.3)hept-2ene; 2-pinen-10-ol	515-00-4	myrtenol	DTXSID00862089	[H]C12CC([H])(C(CO)=CC1)C2(C)C	RXBQNMWIQKOSCS-UHFFFAOYSA-N
sclareol; labd-14-ene-8,13-diol; 1-naphthalenepropanol, alpha-ethenyldecahydro-2-hydroxy-alpha,2,5,5,8a-pentamethyl-, [1R-[1.alpha; sclareol; [1R-[1alpha(R*),2beta,4abeta,8aalpha]]-2-hydroxy-alpha,2,5,5,8a-pentamethyl-alpha-vinyldecahydronaphthalene-1-propan-1-ol	515-03-7	sclareol	DTXSID0047111	C[C@@](O)(CC[C@H]1[C@](C)(O)CC[C@H]2C(C)(C)CCC[C@]12C)C=C	XVULBTBTFGYVRC-HHUCQEJWSA-N
7-octen-2-ol, 2-methyl-6-methylene-, dihydro derivative; dihydromyrcenol (isomer); 2-methyl-6-methyle-neoctan-2-ol; 2-methyl-6-methyleneoct-7-en-2-ol, dihydro derivative; myrcenol, dihydro-	53219-21-9	7-octen-2-ol, 2-methyl-6-methylene-, dihydro derivative	DTXSID6041557	-	-
citral	5392-40-5	citral	DTXSID6024836	CC(C)=CCCC(C)=CC=O	WTEVQBCEXWBHNA-UHFFFAOYSA-N	CC(C)=CCC\C(C)=C\C=O
tricyclodecenyl acetate; tricyclodecen-4-yl 8-acetate; dihydro-nordicyclopentadienyl acetate; jasmacyclen; 3a,4,5,6,7,7a-hexahydro-4,7-methanoinden-6-yl acetate; dihydronorbicyclopentadienyl acetate; greenylacetate; herbaflorat; jasmacyclene; 4,7-methano-1H-inden-6ol-3a,4,5,6,7,7a-hexahydro acetate; verdyl acetate	5413-60-5	tricyclodecenyl acetate	DTXSID4029270	CC(=O)OC1CC2CC1C1CC=CC21	RGVQNSFGUOIKFF-UHFFFAOYSA-N
dibutyl sulphide; butyl sulphide; di-n-butyl sulphide	544-40-1	dibutyl sulphide	DTXSID6022058	CCCCSCCCC	HTIRHQRTDBPHNZ-UHFFFAOYSA-N
p-methoxyhydratropaldehyde; p-methoxy-alpha-methylhydrocinnamaldehyde; 4-methoxy-alpha-methylbenzenepropanal; canthoxal; 2-methyl-3-(p-methoxyphenyl)propanal; 3-(p-methoxyphenyl)-2-methylpropionaldehyde	5462-06-6	p-methoxyhydratropaldehyde	DTXSID6044567	COC1=CC=C(CC(C)C=O)C=C1	VLFBSPUPYFTTNF-UHFFFAOYSA-N	COc1ccc(CC(C)C=O)cc1
ethylene dodecanedioate; arova 16; cyclic ethylene dodecanedioate; 1,4-dioxacyclohexadecane-5,16-dione; musk 144; musk C-14; musk MC-4; zenolide	54982-83-1	ethylene dodecanedioate	DTXSID1044568	O=C1CCCCCCCCCCC(=O)OCCO1	GJJSUPSPZIZYPM-UHFFFAOYSA-N
piperonyl acetone; heliotropyl acetone; 3,4-methylenedioxybenzyl acetone; 4-(3,4-methylenedioxyphenyl)-2-butanone; 4-(1,3-benzodioxol-5-yl)butan-2-one; dulcinyl	55418-52-5	piperonyl acetone	DTXSID0047161	CC(=O)CCC1=CC2=C(OCO2)C=C1	TZJLGGWGVLADDN-UHFFFAOYSA-N
4-carvomenthenol; 3-cyclohexen-1-ol, 4-methyl-1-(1-methylethyl)-; 1-p-menthen-4-ol; 1-methyl-4-isopropyl-1-cyclohexene-4-ol; origanol; 4-terpinenol; 1-isopropyl-4-methylcyclohex-3-en-1-ol; terpinenol-4 NAT	562-74-3	4-carvomenthenol	DTXSID4044824	CC(C)C1(O)CCC(C)=CC1	WRYLYDPHFGVWKC-UHFFFAOYSA-N
propylene glycol; propane-1,2-diol	57-55-6	propylene glycol	DTXSID0021206	CC(O)CO	DNIAPMSPPWPWGF-UHFFFAOYSA-N	CC(O)CO
streptomycin; N-[(1S,2R,3R,4S,5R,6R)-3-carbamimidamido-6-{[(2R,3R,4R,5S)-3-{[(2S,3S,4S,5R,6S)-4,5-dihydroxy-6-(hydroxymethyl)-3-(methylamino)oxan-2-yl]oxy}-4-formyl-4-hydroxy-5-methyloxolan-2-yl]oxy}-2,4,5-trihydroxycyclohexyl]guanidine	57-92-1	streptomycin	DTXSID4023597	[H][C@@]1(O[C@H]2[C@H](O[C@@]3([H])[C@H](O)[C@@H](O)[C@H](NC(N)=N)[C@@H](O)[C@@H]3NC(N)=N)O[C@@H](C)[C@]2(O)C=O)O[C@@H](CO)[C@H](O)[C@@H](O)[C@@H]1NC	UCSJYZPVAKXKNQ-HZYVHMACSA-N
3,5,5-trimethylhexyl acetate; isononyl acetate	58430-94-7	3,5,5-trimethylhexyl acetate	DTXSID0041270	CC(CCOC(C)=O)CC(C)(C)C	DGKXDLCVQSQVBC-UHFFFAOYSA-N
p-tolyl alcohol; benzenemethanol, 4-methyl-; 4-methylbenzyl alcohol; p-methylbenzyl alcohol; 4-tolylcarbinol; (4methylphenyl)methanol	589-18-4	p-tolyl alcohol	DTXSID5025574	CC1=CC=C(CO)C=C1	KMTDMTZBNYGUNX-UHFFFAOYSA-N
2,4-heptadienal; hepta-2,4-dienal	5910-85-0	2,4-heptadienal	DTXSID9064057	CCC=CC=CC=O	SATICYYAWWYRAM-UHFFFAOYSA-N
furacin; nitrofural; nitrofurazone; 5-nitro-2-furaldehyde semicarbazone	59-87-0	furacin	DTXSID5020944	NC(=O)NN=CC1=CC=C(O1)[N+]([O-])=O	IAIWVQXQOWNYOU-UHFFFAOYSA-N
D-limonene; (R)-p-mentha-1,8-diene; 1,8(9)-p-menthadiene; 1-methyl-4-isopropenyl-1-cyclohexen; (R)-p-mentha-1,8-diene	5989-27-5	D-limonene	DTXSID1020778	CC(=C)[C@@H]1CCC(C)=CC1	XMGQYMWWDOXHJM-JTQLQIEISA-N	CC(=C)[C@@H]1CCC(=CC1)C
phenyl ethyl alcohol; 2-phenylethanol	60-12-8	phenyl ethyl alcohol	DTXSID9026342	OCCC1=CC=CC=C1	WRMNZCZEMHIOCP-UHFFFAOYSA-N
penicillin G; benzylpenicillin; 6-(2-phenylacetamido)penicillanic acid	61-33-6	penicillin G	DTXSID5046934	[H][C@]12SC(C)(C)[C@@H](N1C(=O)[C@H]2NC(=O)CC1=CC=CC=C1)C(O)=O	JGSARLDLIJGVTE-MBNYWOFBSA-N	CC1(C)S[C@@H]2[C@H](NC(=O)Cc3ccccc3)C(=O)N2[C@H]1C(O)=O
dimethyl citraconate; dimethyl methyl maleate	617-54-9	dimethyl citraconate	DTXSID00883471	COC(=O)\C=C(\C)C(=O)OC	WQEXBUQDXKPVHR-PLNGDYQASA-N
cyclohexyl acetate; acetic acid, cyclohexyl ester; cyclohexane acetate	622-45-7	cyclohexyl acetate	DTXSID6052299	CC(=O)OC1CCCCC1	YYLLIJHXUHJATK-UHFFFAOYSA-N
methyl crotonate; methyl alpha-crotonate; methyl trans-2-butenoate	623-43-8	methyl crotonate	DTXSID10878813	COC(=O)\C=C\C	MCVVUJPXSBQTRZ-ONEGZZNKSA-N
2,4-dimethylbenzyl acetate; benzenemethanol, 2,4-dimethyl-acetate; trifurol acetate	62346-96-7	2,4-dimethylbenzyl acetate	DTXSID8052302	CC(=O)OCC1=CC=C(C)C=C1C	IRJIWPLWQGRUAY-UHFFFAOYSA-N
aniline; aminobenzene	62-53-3	aniline	DTXSID8020090	NC1=CC=CC=C1	PAYRUJLWNCNPSJ-UHFFFAOYSA-N	Nc1ccccc1
hexyl salicylate; benzoic acid, 2-hydroxy-, hexyl ester; hexyl o-hydroxybenzoate	6259-76-3	hexyl salicylate	DTXSID4038924	CCCCCCOC(=O)C1=C(O)C=CC=C1	DUKPKQFHJQGTGU-UHFFFAOYSA-N	CCCCCCOC(=O)c1ccccc1O
sulfanilamide; sulphanilamide	63-74-1	sulfanilamide	DTXSID4023622	NC1=CC=C(C=C1)S(N)(=O)=O	FDDDEECHVMSUSB-UHFFFAOYSA-N
ethyl acetoacetate ethylene glycol ketal; ethyl acetoacetate ethylene ketal; ethyl 2-methyl-1,3-dioxolane-2-acetate; ethyl 3-oxybutyrate ethylene ketal; fructone; ethyl 2-methyl-1,3-dioxolane-2-acetate	6413-10-1	ethyl acetoacetate ethylene glycol ketal	DTXSID3041241	CCOC(=O)CC1(C)OCCO1	XWEOGMYZFCHQNT-UHFFFAOYSA-N
L-carvone; L-6,8(9)-p-menthadien-2-one; L-1-methyl-4-isopropenyl-6-cyclohexen-2-one; L-p-mentha-1(6),8-dien-2-one	6485-40-1	L-carvone	DTXSID7041413	CC(=C)[C@@H]1CC=C(C)C(=O)C1	ULDHMXUKGWMISQ-SECBINFHSA-N	CC(=C)[C@@H]1CC=C(C)C(=O)C1
benzoic acid; benzenecarboxylic acid; phenylformic acid	65-85-0	benzoic acid	DTXSID6020143	OC(=O)C1=CC=CC=C1	WPYMKLBDIGXBTP-UHFFFAOYSA-N
12-oxahexadecanolide; cervolide; 1,6-dioxacycloheptadecan-7-one; hibiscolide; 16-hydroxy-12-oxahexadecanoic acid, omega lactone; musk 781; 12-oxahexadecan-16-olide	6707-60-4	12-oxahexadecanolide	DTXSID4047705	O=C1CCCCCCCCCCOCCCCO1	MRMOPGVGWFNHIN-UHFFFAOYSA-N
hex-2-enal; trans-2-hexenal; beta-propyl acrolein; trans-hex-2-enal	6728-26-3	hex-2-enal	DTXSID1041425	CCC\C=C\C=O	MBDOYVRWFFCFHM-SNAWJCMRSA-N	CCC/C=C/C=O
phenylacetaldehyde 2,4-dihydroxy-2-methylpentane acetal; reseda body; 4,4,6-trimethyl-2-(phenylmethyl)-1,3-dioxane	67633-94-7	phenylacetaldehyde 2,4-dihydroxy-2-methylpentane acetal	DTXSID3052351	CC1CC(C)(C)OC(CC2=CC=CC=C2)O1	KSEFBQCEGMTNPD-UHFFFAOYSA-N
dimethyl sulfoxide; DMSO	67-68-5	dimethyl sulfoxide	DTXSID2021735	CS(C)=O	IAZDPXIOMUYVGZ-UHFFFAOYSA-N	C[S](C)=O
trans-2-hexenal diethyl acetal; 1,1-diethoxy-trans-2-hexene; (E)-1,1-diethoxyhex-2-ene	67746-30-9	trans-2-hexenal diethyl acetal	DTXSID50886871	CCC\C=C\C(OCC)OCC	WMQKYHTZGYIHHD-CMDGGOBGSA-N
undecylenic aldehyde digeranyl acetal; 10-undecenal digeranyl acetal; 11,11-bis-([3,7-dimethyl-2,6-octadienyl]oxy)-1-undecene; 11,11-digeranyloxy-1-undecene	67785-74-4	undecylenic aldehyde digeranyl acetal	DTXSID4070584	CC(C)=CCCC(C)=CCOC(CCCCCCCCC=C)OCC=C(C)CCC=C(C)C	QBQQCPSBCXSFTA-UHFFFAOYSA-N
amylcyclohexyl acetate; 2-tert-amylcyclohexyl acetate; cyclohexanol, 2-(1, 1-dimethylpropyl)-, acetate; 2-tert-pentylcyclohexyl acetate; coniferan	67874-72-0	amylcyclohexyl acetate	DTXSID0044573	CCC(C)(C)C1CCCCC1OC(C)=O	YEVACTAGDANHRH-UHFFFAOYSA-N
menthadiene-7-methyl formate; isobergamate; 2-(4-isopropylcyclohexadienyl)ethyl formate; menthadienyl formiate; 4-(1-methylethyl)cyclohexadiene- 1-ethyl formate; menthadienyl formate	68683-20-5	menthadiene-7-methyl formate	DTXSID4071712	-	-	CC(C)C1=CCC(=CC1)CCOC=O
gamma-hexalactone; hexanolide-1,4; gamma-ethyl-n-butyrolactone; tonkalide; hexan-4-olide	695-06-7	gamma-hexalactone	DTXSID8041298	CCC1CCC(=O)O1	JBFHTYHTHYHCDJ-UHFFFAOYSA-N
anisyl n-butyrate; p-methoxybenzyl butyrate	6963-56-0	anisyl n-butyrate	DTXSID2064523	CCCC(=O)OCC1=CC=C(OC)C=C1	MEPOOZLETHNMSR-UHFFFAOYSA-N
salicylic acid	69-72-7	salicylic acid	DTXSID7026368	OC(=O)C1=C(O)C=CC=C1	YGSDEFSMJLZEOE-UHFFFAOYSA-N	OC(=O)c1ccccc1O
hexahydrocoumarin; coumarin, 3,4,5,6,7,8-hexahydro-; 1-cyclohexene-1-propanoic acid , 2-hydroxy-, .delta.-1 actone; 3,4,5,6,7,8-hexahydrocoumarin; 3,4,5,6,7,8-hexahydro-2H-1-benzopyran-2-one	700-82-3	hexahydrocoumarin	DTXSID80220269	O=C1CCC2=C(CCCC2)O1	ODFRBYOJLDRSKF-UHFFFAOYSA-N
ocimenyl acetate; cis-ocimenyl acetate; 2,6-dimethyl-5,7-octadien-2-yl acetate; 1,1,5-trimethylhepta-4,6-dienyl acetate	72214-23-4	ocimenyl acetate	DTXSID0052465	CC(=O)OC(C)(C)CCC=C(C)C=C	JAVBVYXSVDXAQK-UHFFFAOYSA-N
mercuric chloride; mercury dichloride	7487-94-7	mercuric chloride	DTXSID5020811	[Cl-].[Cl-].[Hg++]	LWJROJCJINYWOX-UHFFFAOYSA-L
propyl phenethyl acetal; acetaldehyde phenethyl propyl acetal; acetal R; benzene, [2-(1-propoxyethoxy)ethyl]-; 1-phenethoxy-1-propoxyethane; (2-(1-propoxyethoxy)ethyl)benzene; (1-propoxyethoxy)ethyl]benzene; Resedafol-Corps 302	7493-57-4	propyl phenethyl acetal	DTXSID2052493	CCCOC(C)OCCC1=CC=CC=C1	FMYCPRQGKSONCP-UHFFFAOYSA-N
allyl phenoxyacetate; acetate p.a.	7493-74-5	allyl phenoxyacetate	DTXSID3064722	C=CCOC(=O)COC1=CC=CC=C1	VUFZVGQUAVDKMC-UHFFFAOYSA-N	C=CCOC(=O)COc1ccccc1
pinacol; 2,3-dimethyl-2,3-butanediol; tetramethylethylene glycol	76-09-5	pinacol	DTXSID3058793	CC(C)(O)C(C)(C)O	IVDFJHOHABJVEH-UHFFFAOYSA-N
cedrol; cedar camphor; cedarwood oil alcohols; cypress camphor; 1H-3a,7-methanoazulene-6-ol, octahydro-3,6,8,8tetramethyl-,[3R–(3.alpha,3a.beta,6.alpha,7.beta,8aa; [3R-(3alpha,3abeta,6alpha,7beta,8aalpha)]-octahydro-3,6,8,8-tetramethyl-1H-3a,7-methanoazulen-6-ol	77-53-2	cedrol	DTXSID1041269	[H][C@@]12CC[C@@H](C)[C@]11C[C@]([H])(C2(C)C)[C@](C)(O)CC1	SVURIXNDRWRAFU-OGMFBOKVSA-N
2-tridecenal; tridec-2-enal	7774-82-5	2-tridecenal	DTXSID0052883	-	-
potassium dichromate	7778-50-9	potassium dichromate	DTXSID5025948	[K+].[K+].[O-][Cr](=O)(=O)O[Cr]([O-])(=O)=O	KMUONIBRACKNSN-UHFFFAOYSA-N
linalool; coriandrol; 3,7-dimethyl-1,6-octadien-3-ol; 2,6-dimethyl-2,7-octadien-6-ol; licareol; linalol; 3,7-dimethyl-1,6-octadien-3-ol; 2,6-dimethyl-octadien-2,7-ol-6; allo-ocimenol	78-70-6	linalool	DTXSID7025502	CC(C)=CCCC(C)(O)C=C	CDOSHBSSFJOMGT-UHFFFAOYSA-N	CC(C)=CCCC(C)(O)C=C
p-tert-butyl-alpha-methylhydrocinnamic aldehyde; alpha-methyl-beta-(p-tert-butylphenyl) propionaldehyde; lilial; 2-(4-tert-butylbenzyl)propionaldehyde	80-54-6	p-tert-butyl-alpha-methylhydrocinnamic aldehyde	DTXSID9026500	CC(CC1=CC=C(C=C1)C(C)(C)C)C=O	SDQFDHOLCGWZPU-UHFFFAOYSA-N	CC(Cc1ccc(cc1)C(C)(C)C)C=O
alpha-pinene; 2-pinene; 2,6,6-trimethylbicyclo[3,1,1]-2-heptene; pin-2(3)-ene	80-56-8	alpha-pinene	DTXSID4026501	CC1=CCC2CC1C2(C)C	GRWFGVWFFZKLTI-UHFFFAOYSA-N
musk ketone; 4'-tert-butyl-2',6'-dimethyl-3',5'-dinitroacetophenone	81-14-1	musk ketone	DTXSID6025690	CC(=O)C1=C(C)C(=C(C(=C1C)[N+]([O-])=O)C(C)(C)C)[N+]([O-])=O	WXCMHFPAUCOJIG-UHFFFAOYSA-N
thephorin; phenindamine; 2-methyl-9-phenyl-1H,2H,3H,4H,9H-indeno[2,1-c]pyridine	82-88-2	thephorin	DTXSID0023452	CN1CCC2=C(C1)C(C1=CC=CC=C21)C1=CC=CC=C1	ISFHAYSTHMVOJR-UHFFFAOYSA-N
diethyl phthalate	84-66-2	diethyl phthalate	DTXSID7021780	CCOC(=O)C1=CC=CC=C1C(=O)OCC	FLKPEMZONWLCSK-UHFFFAOYSA-N	CCOC(=O)c1ccccc1C(=O)OCC
dimethyl anthranilate; methyl n-methylanthranilate; methyl methylaminobenzoate	85-91-6	dimethyl anthranilate	DTXSID1052581	CNC1=C(C=CC=C1)C(=O)OC	GVOWHGSUZUUUDR-UHFFFAOYSA-N
beta-guaiene; 1,4-dimethyl-7-isopropenyl-delta9,10-octahydroazulene; 7-isopropylidene-1,4-dimethyl-1,2,3,4,5,6,7,8-octahydroazulene; azulene, 1,2,3,4,5,6,7,8-octahydro-1,4-dimethyl-7-(1-methylethylidene)-, (1S,4S)-; guaiene	88-84-6	beta-guaiene	DTXSID5052599	C[C@H]1CCC2=C1CC(CC[C@@H]2C)=C(C)C	GIBQERSGRNPMEH-RYUDHWBXSA-N
coumarin; 2-oxo-1,2-benzopyran; 1,2-benzopyrone ; cis-o-coumaric acid lactone; marinic anhydride; tonka bean camphor	91-64-5	coumarin	DTXSID7020348	O=C1OC2=C(C=CC=C2)C=C1	ZYGHJZDHTFUPRJ-UHFFFAOYSA-N	O=C1Oc2ccccc2C=C1
6-methylcoumarin; 6-methyl-1,2-benzopyrone	92-48-8	6-methylcoumarin	DTXSID9025588	CC1=CC=C2OC(=O)C=CC2=C1	FXFYOPQLGGEACP-UHFFFAOYSA-N
hydratropic aldehyde; hydratropaldehyde; 2-phenylpropionaldehyde; alpha-methyl phenylacetaldehyde	93-53-8	hydratropic aldehyde	DTXSID0052629	CC(C=O)C1=CC=CC=C1	IQVAERDLDAZARL-UHFFFAOYSA-N
methylphenylcarbinyl acetate; phenylmethylcarbinyl acetate; alpha-methylbenzyl acetate; styrolyl acetate; 1-phenylethyl acetate; alpha-methylbenzyl acetate; benzenemethanol, alpha-methyl-, acetate; gardenol; methylphenylcarbinyl acetate; sec-phenylethyl acetate; alpha-phenylethyl acetate; phenyl methyl carbinyl acetate; styralyl acetate; 1-phenylethyl acetate	93-92-5	methylphenylcarbinyl acetate	DTXSID6041636	CC(OC(C)=O)C1=CC=CC=C1	QUMXDOLUJCHOAY-UHFFFAOYSA-N
benzocaine; ethyl 4-aminobenzoate	94-09-7	benzocaine	DTXSID8021804	CCOC(=O)C1=CC=C(N)C=C1	BLFLLBZGZJTVJG-UHFFFAOYSA-N	CCOC(=O)c1ccc(N)cc1
cinnamic aldehyde methyl anthranilate; cinnamic aldehyde methyl anthranilate, Schiff base; methyl 2-(cinnamylideneamino)benzoate	94386-48-8	cinnamic aldehyde methyl anthranilate	-	-	-
1-mercapto-2,3-propanediol; thioglycerol; 3-mercaptopropane-1,2-diol	96-27-5	1-mercapto-2,3-propanediol	DTXSID5046512	OCC(O)CS	PJUIMOJAAPLTRJ-UHFFFAOYSA-N	OCC(O)CS
bithionol; 2,2'-thiobis(4,6-dichlorophenol)	97-18-7	bithionol	DTXSID9021342	OC1=C(Cl)C=C(Cl)C=C1SC1=C(O)C(Cl)=CC(Cl)=C1	JFIOVJDNOJYLKP-UHFFFAOYSA-N
eugenol, 4-allyl-2-methoxyphenol, 4-allylguaiacol, 2-methoxy-4-prop-2-enylphenol, 1-hydroxy-2-methoxy-4-allylbenzene; 4-Allylcatechol-2-methyl ether, 1-hydroxy-2-methoxy-4-propenylbenzene, 4-hydroxy-3-methoxy-1-allylbenzene, 2-methoxy-4-allylphenol, phenol, 2-methoxy-4-(2-propenyl)-, 1-allyl-4-hydroxy-3-methoxybenzene, eugenic acid, caryophyllic acid, allylguaiacol, 2-methoxy-4-(2-propenyl)phenol…	97-53-0	eugenol, 4-allyl-2-methoxyphenol, 4-allylguaiacol, 2-methoxy-4-prop-2-enylphenol, 1-hydroxy-2-methoxy-4-allylbenzene	DTXSID9020617	COC1=C(O)C=CC(CC=C)=C1	RRAFCDWBNXTKKO-UHFFFAOYSA-N	COc1cc(CC=C)ccc1O
isoeugenol; 4 propenylguaiacol; 2-methoxy-4-propenylphenol	97-54-1	isoeugenol	DTXSID7022413	COC1=CC(C=CC)=CC=C1O	BJIOGJUNALELMI-UHFFFAOYSA-N	COc1cc(\C=C\C)ccc1O
butyl isobutyrate; n-butyl 2-methylpropanoate	97-87-0	butyl isobutyrate	DTXSID9073888	CCCCOC(=O)C(C)C	JSLCOZYBKYHZNL-UHFFFAOYSA-N
styrallyl alcohol; alpha-methylbenzyl alcohol; methylphenyl carbinol; 1-phenylethanol; alpha-methylbenzyl alcohol; benzenemethanol,alpha-methyl-; methyl phenyl carbinol; 1-phenylethanol; 1-phenylethan-1-ol; alpha-phenylethyl alcohol; secondary-phenylethyl alcohol; 1-phenyl-1-hydroxyethane; phenyl methyl carbinol; styralyl alcohol	98-85-1	styrallyl alcohol	DTXSID1020859	CC(O)C1=CC=CC=C1	WAPNOHKVXSQRPX-UHFFFAOYSA-N
p-methyl hydratropaldehyde; p-methylhydratropaldehyde; 2-(p-tolyl)propionic aldehyde; 2-(p-methylphenyl)propionaldehyde; 4-methylhydratropaldehyde; 2-(p-tolyl)propionaldehyde	99-72-9	p-methyl hydratropaldehyde	DTXSID6052665	CC(C=O)C1=CC=C(C)C=C1	JTZWVKUZBNHSSW-UHFFFAOYSA-N
alpha-phellandrene; 2-methyl-5-isopropyl-1,3-cyclohexadiene; p-mentha-1,5-diene; 4-isopropyl-l-methyl-1,5-cyclohexadiene; p-mentha-1,5-diene	99-83-2	alpha-phellandrene	DTXSID4047593	CC(C)C1CC=C(C)C=C1	OGLDWXZKYODSOB-UHFFFAOYSA-N
3,4,4'-trichlorocarbanilide; triclocarban; trichlocarban	101-20-2	3,4,4'-trichlorocarbanilide	DTXSID4026214	ClC1=CC=C(NC(=O)NC2=CC=C(Cl)C(Cl)=C2)C=C1	ICUTUKXCWQYESQ-UHFFFAOYSA-N
3-methyl-1-isobutylbutyl acetate	10250-45-0	3-methyl-1-isobutylbutyl acetate	DTXSID6051516	CC(C)CC(CC(C)C)OC(C)=O	XLJDNKNPKUBQMX-UHFFFAOYSA-N
beta,beta,3-trimethyl-benzenepropanol; 2,2-dimethyl-3-(3-methylphenyl)propanol; 2,2-dimethyl-3-(3-tolyl)propan-1-ol; majantol; 3-(2,2-dimethyl-3-hydroxypropyl)toluene, majantol	103694-68-4	beta,beta,3-trimethyl-benzenepropanol	DTXSID0051520	CC1=CC(CC(C)(C)CO)=CC=C1	FYMOBFDUZIDKMI-UHFFFAOYSA-N	Cc1cccc(CC(C)(C)CO)c1
3,3-dimethyl-5-(2,2,3-trimethyl-3-cyclopenten-1-yl)-4-penten-2-ol; (+/-) trans-3,3-dimethyl-5-(2,2,3-trimethyl-cyclopent-3-en-1-yl)pent-4-en-2-ol	107898-54-4	3,3-dimethyl-5-(2,2,3-trimethyl-3-cyclopenten-1-yl)-4-penten-2-ol	DTXSID7051551	CC(O)C(C)(C)C=CC1CC=C(C)C1(C)C	QZFSNJAQFWEXEA-UHFFFAOYSA-N
sorbic acid; hexa-2,4-dienoic acid	110-44-1	sorbic acid	DTXSID3021277	C\C=C\C=C\C(O)=O	WSWCOQWTEOXDQX-MQQKCMAXSA-N
glutaraldehyde; glutaral	111-30-8	glutaraldehyde	DTXSID6025355	O=CCCCC=O	SXRSQZLOMIGNAQ-UHFFFAOYSA-N	O=CCCCC=O
2,6,6-trimethylcyclohexa-1,3-dienyl methanal; 2,3-dihydro-2,2,6-trimethylbenzaldehyde; dehydro-,B-cyclocitral; safranal; 2,6,6-trimethyl-1,3-cyclohexadienal; 2,6,6-trimethyl-1,3-cyclohexadiene-1-carboxaldehyde; 1,1,3-trimethyl-2-formylcyclohexa-2,4-diene; 2,3-dihydro-2,2,6-trimethylbenzaldehyde	116-26-7	2,6,6-trimethylcyclohexa-1,3-dienyl methanal	DTXSID7049398	CC1=C(C=O)C(C)(C)CC=C1	SGAWOGXMMPSZPB-UHFFFAOYSA-N
[2-(cyclohexyloxy)ethyl]benzene	120811-92-9	[2-(cyclohexyloxy)ethyl]benzene	DTXSID0051318	COCC(C)CC1=CC=CC=C1	YRELUSXNOZNOQI-UHFFFAOYSA-N
alpha-iso-methylionone; 3-buten-2-one, 3-methyl-4-(2,6,6-trimethyl-2-cyclohexen-1-yl)-; iraldeine gamma; alpha-isomethylionone; isoraldeine 95, alpha-iso-methylionone; gamma-methylionone; alpha-methyl ionone; methyl-gamma-ionone, 3-methyl-4-(2,6,6-trimethyl-2-cyclohexen-1-yl)-3-buten-2-one; raldeine gamma	127-51-5	alpha-iso-methylionone	DTXSID7027047	CC(=O)C(C)=CC1C(C)=CCCC1(C)C	JRJBVWJSTHECJK-UHFFFAOYSA-N	CC(=O)C(\C)=C/C1C(=CCCC1(C)C)C
captan; N-trichloromethylmercapto-4-cyclohexene-1,2-dicarboximide	133-06-2	captan	DTXSID9020243	ClC(Cl)(Cl)SN1C(=O)C2CC=CCC2C1=O	LDVVMCZRFWMZSG-UHFFFAOYSA-N
zinc pyrithione; pyrithione zinc	13463-41-7	zinc pyrithione	DTXSID7026314	[O-]1N2C=CC=CC2=[S][Zn++]11[O-]N2C=CC=CC2=[S]1	PICXIOQBANWBIZ-UHFFFAOYSA-N
mafenide; sulfamylon; 4-(aminomethyl)benzenesulfonamide	138-39-6	mafenide	DTXSID6047860	NCC1=CC=C(C=C1)S(N)(=O)=O	TYMRLRRVMHJFTF-UHFFFAOYSA-N
4-cyclopentadecen-1-one, (Z); 4-cyclopentadecen-1-one, (4Z)-; 4-cyclopentadecen-1-one, (Z)-; cis-4-cyclopentadecenone; cis-4-cyclopentadecen-1-one; exaltenone; musk pentane; (4Z)-cyclopentadec-4-en-1-one	14595-54-1	4-cyclopentadecen-1-one, (Z)	DTXSID0051730	O=C1CCCCCCCCCC\C=C/CC1	JIYIHILAGIZIMD-CLFYSBASSA-N
2-(4-methylphenoxy)ethanol; ethanol, 2-(4-methylphenoxy)-; ethylene glycolmono-p-tolyl ether; 2-(p-tolyloxy)ethanol; methyl para phenoxy ethanol	15149-10-7	2-(4-methylphenoxy)ethanol	DTXSID9065861	CC1=CC=C(OCCO)C=C1	FFWXHQFJNOGDJE-UHFFFAOYSA-N
3-phenyl-2-butenyl acetate	20883-16-3	3-phenyl-2-butenyl acetate	DTXSID80864965	CC(=O)OCC=C(C)C1=CC=CC=C1	NVIVTRAAPVVZKY-UHFFFAOYSA-N
damascenone; 2-buten-1-one, 1-(2,6,6-trimethyl-1,3-cyclohexadien-1-yl); 1-(2,6,6-trimethylcyclohexa-1,3-dienyl)-2-buten-1-one; floriffone	23696-85-7	damascenone	DTXSID6041397	CC=CC(=O)C1=C(C)C=CCC1(C)C	POIARNZEYGURDG-UHFFFAOYSA-N
1-(3,3-dimethylcyclohexyl)ethan-1-one; 1-acetyl-3,3-dimethylcyclohexane; 1-(3,3-dimethylcyclohexyl)ethanone; ethanone, 1-(3,3-dimethylcyclohexyl); dimac (herbac)	25304-14-7	1-(3,3-dimethylcyclohexyl)ethan-1-one	DTXSID2051924	CC(=O)C1CCCC(C)(C)C1	DXIWBWIDAYBUDF-UHFFFAOYSA-N
o-chlorobenzylidinemalononitrile; 2-chlorobenzalmalononitrile; [(2-chlorophenyl)methylene]malononitrile	2698-41-1	o-chlorobenzylidinemalononitrile	DTXSID9020297	ClC1=CC=CC=C1C=C(C#N)C#N	JJNZXLAFIPKXIG-UHFFFAOYSA-N
octahydro-4,7-methano-1H-indenemethyl acetate; 4,7-methano-1H-indenemethanol, octahydro-, acetate; vionex acetate (ex Holland); octahydro-1H-4,7-methanoinden-1ylmethyl acetate; TCD-m-acetate; mysore acetate	30772-69-1	octahydro-4,7-methano-1H-indenemethyl acetate	DTXSID1051989	-	-
triclosan; 2,4,4'-trichloro-2'-hydroxydiphenylether; trichlosan; Irgasan 3565	3380-34-5	triclosan	DTXSID5032498	OC1=C(OC2=CC=C(Cl)C=C2Cl)C=CC(Cl)=C1	XEFQLINVKFYRCS-UHFFFAOYSA-N
imidazolinyl urea; imidurea; N,N''-methylenebis[N'-[3-(hydroxymethyl)-2,5-dioxoimidazolidin-4-yl]urea]	39236-46-9	imidazolinyl urea	DTXSID2040151	OCN1C(NC(=O)NCNC(=O)NC2N(CO)C(=O)NC2=O)C(=O)NC1=O	ZCTXEAQXZGPWFG-UHFFFAOYSA-N	OCN1C(NC(=O)NCNC(=O)NC2N(CO)C(=O)NC2=O)C(=O)NC1=O
1-(3,3-dimethylbicyclo[2.2.1]hept-2-yl)ethane-1-one; 1-(3,3-dimethylbicyclo[2.2.1]hept-2-yl)ethanone; ethanone, 1-(3,3-dimethylbicyclo[2.2.1]hept-2-yl)-; Camek DH	42370-07-0	1-(3,3-dimethylbicyclo[2.2.1]hept-2-yl)ethane-1-one	DTXSID5052094	CC(=O)C1C2CCC(C2)C1(C)C	NGTMQRCBACIUES-UHFFFAOYSA-N
dowicil 200	51229-78-8	dowicil 200	DTXSID0035748	[Cl-].Cl\C=C/C[N+]12CN3CN(CN(C3)C1)C2	UKHVLWKBNNSRRR-ODZAUARKSA-M	[Cl-].Cl\C=C/C[N+]12CN3CN(CN(C3)C1)C2
1-ethynylcyclohexyl acetate; 1-acetoxy-1-ethynylcyclohexane; cyclohexanol, 1-ethynyl, acetate; Herbacet #1	5240-32-4	1-ethynylcyclohexyl acetate	DTXSID40863510	CC(=O)OC1(CCCCC1)C#C	YASSLXHVJQGNOK-UHFFFAOYSA-N
bronopol; 2-bromo-2-nitropropane-1,3-diol	52-51-7	bronopol	DTXSID8024652	OCC(Br)(CO)[N+]([O-])=O	LVDKZNITIUWNER-UHFFFAOYSA-N
3-methylpentyl 2-methylisocrotonate	53082-58-9	3-methylpentyl 2-methylisocrotonate	DTXSID90886032	CCC(C)CCOC(=O)C(\C)=C/C	UKYIGGARIIFOAB-POHAHGRESA-N
alpha-chloroacetophenone; 2-chloroacetophenone	532-27-4	alpha-chloroacetophenone	DTXSID9020293	ClCC(=O)C1=CC=CC=C1	IMACFCSSMIZSPP-UHFFFAOYSA-N
1-(1,2,3,4,5,6,7,8-octahydro-2,3,8,8-tetramethyl-2-naphthalenyl)ethanone; 1-(1,2,3,4,5,6,7,8-octahydro-2,3,8,8-tetramethyl-2-napthyl)ethan-1-one; ethanone, 1-(1,2,3,4,5,6,7,8-octahydro-2,3,8,8-tetramethyl-2-napthalenyl)-;bosivelone; iso E super; isocyclemone E; OTNE	54464-57-2	1-(1,2,3,4,5,6,7,8-octahydro-2,3,8,8-tetramethyl-2-naphthalenyl)ethanone	DTXSID7031290	CC1CC2=C(CC1(C)C(C)=O)C(C)(C)CCC2	FVUGZKDGWGKCFE-UHFFFAOYSA-N	CC1CC2=C(CC1(C)C(C)=O)C(C)(C)CCC2
3-methyl-5-phenylpentanol; benzenepentanol, gamma-methyl-; phenoxanol; phenylisohexanol	55066-48-3	3-methyl-5-phenylpentanol	DTXSID4044822	CC(CCO)CCC1=CC=CC=C1	OXYRENDGHPGWKV-UHFFFAOYSA-N
MI/MCI-CG; Kathon CG	55965-84-9	MI/MCI-CG	DTXSID4044246	-	-
1-(5,5-dimethylcyclohexen-1-yl)pent-4-en-1-one; 1-(5,5-dimethylcyclohex-1-en-1-yl)pent-4-en-1one; .alpha.-dynascone; galbanone; galbascone; 4-penten-1-one, 1-(5,5-dimethyl-1-cyclohexen-1-yl)-	56973-85-4	1-(5,5-dimethylcyclohexen-1-yl)pent-4-en-1-one	DTXSID7052230	CC1(C)CCC=C(C1)C(=O)CCC=C	OEVIJAZJVZDBQL-UHFFFAOYSA-N
isobutyl 2-butenoate	589-66-2	isobutyl 2-butenoate	DTXSID7047691	CC=CC(=O)OCC(C)C	XDOWKOALJBOBBL-UHFFFAOYSA-N
chlorocresol; p-chloro-m-cresol	59-50-7	chlorocresol	DTXSID4021717	CC1=C(Cl)C=CC(O)=C1	CFKMVGJGLGKFKI-UHFFFAOYSA-N
phenyl mercuric acetate; phenylmercury acetate	62-38-4	phenyl mercuric acetate	DTXSID7021150	CC(=O)O[Hg]C1=CC=CC=C1	XEBWQGVWTUSTLN-UHFFFAOYSA-M
4-methyl-1-oxaspiro[5.5]undecene	68228-06-8	4-methyl-1-oxaspiro[5.5]undecene	DTXSID6052403	CC1CC2(CCCCC2)OC=C1	WJHAXQNOQJKTQV-UHFFFAOYSA-N
hexachlorophene; 2,2'-methylenebis(3,4,6-trichlorophenol)	70-30-4	hexachlorophene	DTXSID6020690	OC1=C(CC2=C(Cl)C(Cl)=CC(Cl)=C2O)C(Cl)=C(Cl)C=C1Cl	ACGUYXCXAPNIKK-UHFFFAOYSA-N
3-phenyl-3-buten-1-yl acetate; 3-phenylbut-3-enyl acetate	7306-12-9	3-phenyl-3-buten-1-yl acetate	DTXSID4052473	CC(=O)OCC(=C)C1=CC=CC=C1	FXTGIMSXGTUMAN-UHFFFAOYSA-N
allyl 2-octynoate; allyl heptine carbonate: allyl oct-2-ynoate	73157-43-4	allyl 2-octynoate	DTXSID30868231	CCCCCC#CC(=O)OCC=C	YJHAHRNANWIZTN-UHFFFAOYSA-N
chloracetamide; 2-chloracetamide	79-07-2	chloracetamide	DTXSID9041570	NC(=O)CCl	VXIVSQZSERGHQP-UHFFFAOYSA-N
1,3-dimethylbut-3-enyl isobutyrate; propanoic acid, 2-methyl-, 1,3-dimethyl-3-butenyl ester; 4-methyl-4-penten-2-yl isobutyrate; isopentyrate; 1,3-dimethylbut-3-enyl isobutyrate	80118-06-5	1,3-dimethylbut-3-enyl isobutyrate	DTXSID5052547	CC(C)C(=O)OC(C)CC(C)=C	JJWWUTCHOAKZPR-UHFFFAOYSA-N
methyl methacrylate	80-62-6	methyl methacrylate	DTXSID2020844	COC(=O)C(C)=C	VVQNEPGJFQJSBK-UHFFFAOYSA-N	COC(=O)C(C)=C
3-methylcyclopentadecenone; cetolide; muscenone delta; (E)-3-methyl-5-cyclopentadecen-1-one	82356-51-2	3-methylcyclopentadecenone	DTXSID9051400	-	-
3,4',5-tribromosalicylanilide; tribromsalan; TBS	87-10-5	3,4',5-tribromosalicylanilide	DTXSID4026181	OC1=C(Br)C=C(Br)C=C1C(=O)NC1=CC=C(Br)C=C1	KVSKGMLNBAPGKH-UHFFFAOYSA-N
4',5-dibromosalicylanilide; dibromsalan	87-12-7	4',5-dibromosalicylanilide	DTXSID1041500	OC1=CC=C(Br)C=C1C(=O)NC1=CC=C(Br)C=C1	CTFFKFYWSOSIAA-UHFFFAOYSA-N
chloroxylenol; p-chloro-m-xylenol; 4-chloro-3,5-xylenol	88-04-0	chloroxylenol
2-methyl-4-phenylpentanol; benzenebutanol, beta,delta-dimethyl-; pamplefleur	92585-24-5	2-methyl-4-phenylpentanol	DTXSID1052616	CC(CO)CC(C)C1=CC=CC=C1	SXGYZCMGVZKIPJ-UHFFFAOYSA-N
benzoyl peroxide; dibenzoyl peroxide	94-36-0	benzoyl peroxide	DTXSID6024591	O=C(OOC(=O)C1=CC=CC=C1)C1=CC=CC=C1	OMPJBNCRMGITSC-UHFFFAOYSA-N	O=C(OOC(=O)c1ccccc1)c2ccccc2
dichlorophene; dichlorophen; 2,2'-dihydroxy-5,5'-dichlorodiphenylmethane	97-23-4	dichlorophene	DTXSID6021824	OC1=CC=C(Cl)C=C1CC1=CC(Cl)=CC=C1O	MDNWOSOZYLHTCG-UHFFFAOYSA-N
parabens; methyl + propyl paraben	99-76-3	parabens
4-Nitrobenzyl bromide	100-11-8	4-Nitrobenzyl bromide
Benzyl bromide	100-39-0	Benzyl bromide
4-Vinyl pyridine	100-43-6	4-Vinyl pyridine
Triethanolamine	102-71-6	Triethanolamine				OCCN(CCO)CCO
2-Ethylhexyl acrylate	103-11-7	2-Ethylhexyl acrylate
Anethole	104-46-1	Anethole				COc1ccc(\C=C\C)cc1
p-Benzoquinone	106-51-4	p-Benzoquinone
Ethylene diamine free base	107-15-3	Ethylene diamine free base				NCCN
Maleic anhydride	108-31-6	Maleic anhydride
3-Dimethylaminopropylamine	109-55-7	3-Dimethylaminopropylamine				CN(C)CCCN
1-Bromohexane	111-25-1	1-Bromohexane
2,2,6,6-Tetramethyl-3,5-heptanedione	1118-71-4	2,2,6,6-Tetramethyl-3,5-heptanedione
Ethanol-2-butoxy acetate	112-07-2	Ethanol-2-butoxy acetate
Lauryl gallate	1166-52-5	Lauryl gallate				CCCCCCCCCCCCOC(=O)c1cc(O)c(O)c(O)c1
Benzene,1-methoxy-4-methyl-2-nitro (4-Methyl-2-nitroanisole)	119-10-8	Benzene,1-methoxy-4-methyl-2-nitro (4-Methyl-2-nitroanisole)
α-Methyl-1,3-benzodioxole- 5-propionaldehyde	1205-17-0	α-Methyl-1,3-benzodioxole- 5-propionaldehyde				CC(Cc1ccc2OCOc2c1)C=O
Propyl gallate	121-79-9	Propyl gallate				CCCOC(=O)c1cc(O)c(O)c(O)c1
1,4-Dihydroquinone	123-31-9	1,4-Dihydroquinone				Oc1ccc(O)cc1
Tosylchloramide sodium (Chloramine T)	127-65-1	Tosylchloramide sodium (Chloramine T)
2-Hydroxy-4-methoxybenzophenone	131-57-7	2-Hydroxy-4-methoxybenzophenone				COc1ccc(c(O)c1)C(=O)c2ccccc2
Diethyl toluamide	134-62-3	Diethyl toluamide				CCN(CC)C(=O)c1cccc(C)c1
Butyl acrylate	141-32-2	Butyl acrylate
Oxalic acid anhydrous	144-62-7	Oxalic acid anhydrous
HC Violet AS, 2,6-Dihydroxyethylaminotoluene	149330-25-6	HC Violet AS, 2,6-Dihydroxyethylaminotoluene				CC1=C(C=CC=C1NCCO)NCCO
1-Hydroxyethyl-4,5-Diaminopyrazole Sulfate	155601-30-2	1-Hydroxyethyl-4,5-Diaminopyrazole Sulfate				CC(O)c1n[nH]c(N)c1N.O[S](O)(=O)=O
4-Ethoxymethylene-2-phenyl-2-oxazolin-5-one (Oxazolone)	15646-46-5	4-Ethoxymethylene-2-phenyl-2-oxazolin-5-one (Oxazolone)				CCOC=C1C(=O)OC(=N1)C2=CC=CC=C2
2,2-Bis-[4-(2-hydroxy-3-methacryloxypropoxy)phenyl)]-propane (Bis-GMA)	1565-94-2	2,2-Bis-[4-(2-hydroxy-3-methacryloxypropoxy)phenyl)]-propane (Bis-GMA)
6-Methyl-3,5-heptadien-2-one	1604-28-0	6-Methyl-3,5-heptadien-2-one	DTXSID7051761	CC(C)=CC=CC(C)=O	KSKXSFZGARKWOW-UHFFFAOYSA-N	CC(C)=C/C=C/C(C)=O
Bisphenol A-diglycidyl ether	1675-54-3	Bisphenol A-diglycidyl ether				CC(C)(c1ccc(OCC2CO2)cc1)c3ccc(OCC4CO4)cc3
2-Amino-3-hydroxypyridine	16867-03-1	2-Amino-3-hydroxypyridine				Nc1ncccc1O
Chlorothalonil	1897-45-6	Chlorothalonil
Bandrowski’s Base (N,N-bis(4-aminophenyl)-2,5-diamino-1,4-quinone-diimine)	20048-27-5	Bandrowski’s Base (N,N-bis(4-aminophenyl)-2,5-diamino-1,4-quinone-diimine)
4-(N-Ethyl-N-2-methan-sulphonamido-ethyl)-2-methyl-1,4-phenylenediamine (CD3)	25646-71-3	4-(N-Ethyl-N-2-methan-sulphonamido-ethyl)-2-methyl-1,4-phenylenediamine (CD3)
1,2-Benzisothiazolin-3-one	2634-33-5	1,2-Benzisothiazolin-3-one				O=C1NSc2ccccc12
Methylisothiazolinone (act.19.7%)	2682-20-4	Methylisothiazolinone (act.19.7%)	DTXSID2034259	CN1SC=CC1=O	BEGLCMHJXHIJLR-UHFFFAOYSA-N	[H+].[Cl-].CN1SC=CC1=O
5-Amino-2-methylphenol	2835-95-2	5-Amino-2-methylphenol				Cc1ccc(N)cc1O
4-Amino-m-cresol	2835-99-6	4-Amino-m-cresol				Cc1cc(O)ccc1N
HC Red 3	2871-01-4	HC Red 3				Nc1ccc(NCCO)c(c1)[N+]([O-])=O
Squaric acid	2892-51-5	Squaric acid
3-Phenoxypropiononitrile	3055-86-5	3-Phenoxypropiononitrile
Hexaethylene glycol monododecyl ether	3055-96-7	Hexaethylene glycol monododecyl ether
Propanoic acid, 3-bromo-methyl ester (Methyl-3-bromopropionate)	3395-91-3	Propanoic acid, 3-bromo-methyl ester (Methyl-3-bromopropionate)
1-Nonane sulfonic acid sodium salt	35192-74-6	1-Nonane sulfonic acid sodium salt
Methyldibromo glutaronitrile	35691-65-7	Methyldibromo glutaronitrile	DTXSID3024944	BrCC(Br)(CCC#N)C#N	DHVLDKHFGIVEIP-UHFFFAOYSA-N	BrCC(Br)(CCC#N)C#N
2-Fluoro-5-nitroaniline	369-36-8	2-Fluoro-5-nitroaniline
Tetraethylene glycol monotetradecyl ether	39034-24-7	Tetraethylene glycol monotetradecyl ether				CCCCCCCCCCCCCCOCCOCCOCCOCCO
trans-2-Decenal	3913-71-1	trans-2-Decenal
Propanedioic acid, 1-(3,3-dimethylcyclohexyl) ethyl, ethyl ester (Trade-Musk nouvelle/Applelide)	478695-70-4	Propanedioic acid, 1-(3,3-dimethylcyclohexyl) ethyl, ethyl ester (Trade-Musk nouvelle/Applelide)
3-Chloro-4-methoxybenzaldehyde (3-Chloro-p-anisaldehyde)	4903-09-7	3-Chloro-4-methoxybenzaldehyde (3-Chloro-p-anisaldehyde)
Lactic acid	50-21-5	Lactic acid				CC(O)C(O)=O
Farnesal	502-67-0	Farnesal
Abietic acid	514-10-3	Abietic acid				CC(C)C1=CC2=CC[C@@H]3[C@](C)(CCC[C@@]3(C)C(O)=O)[C@H]2CC1
2-Nitro-1,4-phenylenediamine	5307-14-2	2-Nitro-1,4-phenylenediamine				Nc1ccc(N)c(c1)[N+]([O-])=O
Tropolone	533-75-5	Tropolone
2-[(4-Aminophenyl)(2-hyrdoxyethylL)amino]ethanol, sulfate	54381-16-7	2-[(4-Aminophenyl)(2-hyrdoxyethylL)amino]ethanol, sulfate				Nc1ccc(cc1)N(CCO)CCO.O[S](O)(=O)=O
Metol	55-55-0	Metol				CNc1ccc(O)cc1.CNc2ccc(O)cc2.O[S](O)(=O)=O
1,2,4-Benzenetricarboxylic anhydride (Trimellitic anhydride)	552-30-7	1,2,4-Benzenetricarboxylic anhydride (Trimellitic anhydride)
Iodopropynyl butylcarbamate	55406-53-6	Iodopropynyl butylcarbamate				CCCCNC(=O)OCC#CI
Glycerol/Glycerin	56-81-5	Glycerol/Glycerin	DTXSID9020663	OCC(O)CO	PEDCQBHIVMGVHV-UHFFFAOYSA-N	OCC(O)CO
1-Phenyl-1,2-propanedione	579-07-7	1-Phenyl-1,2-propanedione
2,7-Dihydroxynaphthalin	582-17-2	2,7-Dihydroxynaphthalin				Oc1ccc2ccc(O)cc2c1
3-Aminophenol	591-27-5	3-Aminophenol				Nc1cccc(O)c1
Methyl pyruvate	600-22-6	Methyl pyruvate
2-Methylresorcinol	608-25-3	2-Methylresorcinol				Cc1c(O)cccc1O
4-Amino-3-nitrophenol	610-81-1	4-Amino-3-nitrophenol				Nc1ccc(O)cc1[N+]([O-])=O
N,N-Dibutylaniline	613-29-6	N,N-Dibutylaniline
Toluene diamine sulphate	615-50-9	Toluene diamine sulphate				Cc1cc(N)ccc1N.O[S](O)(=O)=O
Octocrylene	6197-30-4	Octocrylene				CCCCC(CC)COC(=O)C(C#N)=C(c1ccccc1)c2ccccc2
Dimethyl fumarate	624-49-7	Dimethyl fumarate				COC(=O)\C=C\C(=O)OC
2-Amino-6-chloro-4-nitrophenol	6358-09-4	2-Amino-6-chloro-4-nitrophenol				Nc1cc(cc(Cl)c1O)[N+]([O-])=O
1-Iodohexane	638-45-9	1-Iodohexane
Diethyl sulfate	64-67-5	Diethyl sulfate
Methyl methanesulphonate	66-27-3	Methyl methanesulphonate
2,4-Diaminophenoxyethanol dihydrochlorid	66422-95-5	2,4-Diaminophenoxyethanol dihydrochlorid				[H+].[H+].[Cl-].[Cl-].Nc1ccc(OCCO)c(N)c1
p-Isobutyl-α-methyl hydrocinnamaldehdye	6658-48-6	p-Isobutyl-α-methyl hydrocinnamaldehdye				CC(C)Cc1ccc(CC(C)C=O)cc1
Isopropanol	67-63-0	Isopropanol				CC(C)O
2-Methyldecanenitrile	69300-15-8	2-Methyldecanenitrile
1-Butanol	71-36-3	1-Butanol				CCCCO
1,3-bis-(2,4-Diaminophenoxy)propane 4 HCl (tetrahydrochloride)	74918-21-1	1,3-bis-(2,4-Diaminophenoxy)propane 4 HCl (tetrahydrochloride)				C1=CC(=C(C=C1N)N)OCCCOC2=C(C=C(C=C2)N)N.Cl.Cl.Cl.Cl
Vinylidene dichloride	75-35-4	Vinylidene dichloride
Kanamycin sulfate	8063-07-8	Kanamycin sulfate
Saccharin	81-07-2	Saccharin
2-Hydroxyethyl acrylate	818-61-1	2-Hydroxyethyl acrylate				OCCOC(=O)C=C
1,5-Dihydroxynaphtalin	83-56-7	1,5-Dihydroxynaphtalin				Oc1cccc2c(O)cccc12
Dibutyl phthalate (1,2-Benzenedicarboxylic acid, dibutyl ester)	84-74-2	Dibutyl phthalate (1,2-Benzenedicarboxylic acid, dibutyl ester)
N,N’-bis-(2-Hydroxyethyl)-2-nitro-p-phenylenediamine	84041-77-0	N,N’-bis-(2-Hydroxyethyl)-2-nitro-p-phenylenediamine				OCCNc1ccc(NCCO)c(c1)[N+]([O-])=O
Ro1200, 2-Chlor-6-methyl-3-aminophenol	84540-50-1	Ro1200, 2-Chlor-6-methyl-3-aminophenol				CC1=C(C(=C(C=C1)N)Cl)O
1,2-cyclohexane dicarboxylic anhydride	85-42-7	1,2-cyclohexane dicarboxylic anhydride
Phthalic anhydride	85-44-9	Phthalic anhydride
Butylbenzylphthalate	85-68-7	Butylbenzylphthalate
n-Heptyl b-d-thioglucopyranoside	85618-20-8	n-Heptyl b-d-thioglucopyranoside
Pentachlorophenol	87-86-5	Pentachlorophenol				Oc1c(Cl)c(Cl)c(Cl)c(Cl)c1Cl
2,4-Dinitrobenzenesulfonic acid, sodium salt	885-62-1	2,4-Dinitrobenzenesulfonic acid, sodium salt
Diphenylcyclopropenone	886-38-4	Diphenylcyclopropenone				O=C1C(=C1c2ccccc2)c3ccccc3
1-Naphthol	90-15-3	1-Naphthol
2-Hydroxypropyl methacrylate	923-26-2	2-Hydroxypropyl methacrylate
4-Hydroxypropylamino-3-nitrophenol	92952-81-3	4-Hydroxypropylamino-3-nitrophenol				OCCCNc1ccc(O)cc1[N+]([O-])=O
2-Methoxy-4-methylphenol	93-51-6	2-Methoxy-4-methylphenol				COc1cc(C)ccc1O
Phenyl benzoate	93-99-2	Phenyl benzoate	DTXSID0048210	O=C(OC1=CC=CC=C1)C1=CC=CC=C1	FCJSHPDYVMKCHI-UHFFFAOYSA-N	O=C(Oc1ccccc1)c2ccccc2
Hydroxyethyl-p-phenylenediamine	93841-25-9	Hydroxyethyl-p-phenylenediamine				Nc1ccc(NCCO)cc1.O[S](O)(=O)=O
Propyl paraben	94-13-3	Propyl paraben				CCCOC(=O)c1ccc(O)cc1
2-aminophenol	95-55-6	2-aminophenol				Nc1ccccc1O
Methyl acrylate	96-33-3	Methyl acrylate
2,4-Dinitrochlorobenzen DNCB	97-00-7	2,4-Dinitrochlorobenzen DNCB	DTXSID6020278	[O-][N+](=O)C1=CC(=C(Cl)C=C1)[N+]([O-])=O	VYZAHLCBVHPDDF-UHFFFAOYSA-N	[O-][N+](=O)c1ccc(Cl)c(c1)[N+]([O-])=O
Ethyleneglycol dimethacrylate	97-90-5	Ethyleneglycol dimethacrylate				CC(=C)C(=O)OCCOC(=O)C(C)=C
Diethyl acetaldehyde	97-96-1	Diethyl acetaldehyde
4-Hydroxybenzoic acid	99-96-7	4-Hydroxybenzoic acid
CAPE (Caffeic acid phenethyl ester)	104594-70-9	CAPE (Caffeic acid phenethyl ester)				Oc1ccc(\C=C\C(=O)OCCc2ccccc2)cc1O
Hydroxytyrosol	10597-60-1	Hydroxytyrosol				OCCc1ccc(O)c(O)c1
4-Chloroaniline	106-47-8	4-Chloroaniline
Chlorobenzene	108-90-7	Chlorobenzene
1-Bromobutane	109-65-9	1-Bromobutane
Fumaric acid	110-17-8	Fumaric acid
Diethanolamine	111-42-2	Diethanolamine				OCCNCCO
Sulfanilic acid	121-57-3	Sulfanilic acid
Octanenitrile	124-12-9	Octanenitrile
N,N-Dimethyl-4-nitrosoaniline	138-89-6	N,N-Dimethyl-4-nitrosoaniline
Dimethyl CAPE	145551-14-0	Dimethyl CAPE				COC1=C(C=C(C=C1)C=CC(=O)OCCC2=CC=CC=C2)OC
Dimethyl isophthalate	1459-93-4	Dimethyl isophthalate
Farnesal	19317-11-4	Farnesal
2,2'-Azobisphenol	2050-14-8	2,2'-Azobisphenol
4-Acetoxy benzoic acid	2345-34-8	4-Acetoxy benzoic acid
Trans beta damascone	23726-91-2	Trans beta damascone
2,4,6-trinitrobenzenesulfonic acid	2508-19-2	2,4,6-trinitrobenzenesulfonic acid
5-Chloro-2-methyl-3(2H)-isothiazolone	26172-55-4	5-Chloro-2-methyl-3(2H)-isothiazolone
2-phenylbenzimidazole-5-sulfonic acid (PBSA)	27503-81-7	2-phenylbenzimidazole-5-sulfonic acid (PBSA)				O[S](=O)(=O)c1ccc2nc([nH]c2c1)c3ccccc3
Fluorescein-5-isothiocyanate	3326-32-7	Fluorescein-5-isothiocyanate
Streptomycin sulfate	3810-74-0	Streptomycin sulfate
Genistein	446-72-0	Genistein				Oc1ccc(cc1)C2=COc3cc(O)cc(O)c3C2=O
Taxifolin	480-18-2	Taxifolin				O[C@@H]1[C@H](Oc2cc(O)cc(O)c2C1=O)c3ccc(O)c(O)c3
3-Methyl-1,2-benzenediol	488-17-5	3-Methyl-1,2-benzenediol
D-Glucose	50-99-7	D-Glucose
Squaric acid diethyl ester	5231-87-8	Squaric acid diethyl ester
2,4,5,6 Tetraaminopyrimidine sulfate	5392-28-9	2,4,5,6 Tetraaminopyrimidine sulfate				Nc1nc(N)c(N)c(N)n1.O[S](O)(=O)=O
Octyl-methoxycinnamate	5466-77-3	Octyl-methoxycinnamate				CCCCCCCCC(c1ccccc1)=C(OC)C([O-])=O
7,12-Dimethylbenz(a)anthracene	57-97-6	7,12-Dimethylbenz(a)anthracene
Delta damascone	57378-68-4	Delta damascone	DTXSID2052235	CC=CC(=O)C1C(C)C=CCC1(C)C	XEJGJTYRUWUFFD-UHFFFAOYSA-N
Tocopherol	59-02-9	Tocopherol				CC(C)CCC[C@@H](C)CCC[C@@H](C)CCC[C@]1(C)CCc2c(C)c(O)c(C)c(C)c2O1
Folic acid	59-30-3	Folic acid				NC1=Nc2ncc(CNc3ccc(cc3)C(=O)N[C@@H](CCC(O)=O)C(O)=O)nc2C(=O)N1
Ethyl (2-(4-chlorophenoxy)-2-methylpropanoate	637-07-0	Ethyl (2-(4-chlorophenoxy)-2-methylpropanoate
N,N-Dimethylformamide	68-12-2	N,N-Dimethylformamide
Butyl Methoxydibenzoylmethane (BMDBM)	70356-09-1	Butyl Methoxydibenzoylmethane (BMDBM)				COc1ccc(cc1)C(=O)CC(=O)c2ccc(cc2)C(C)(C)C
Kanamycin sulfate	70560-51-9	Kanamycin sulfate				NCC1OC(OC2C(N)CC(N)C(OC3OC(CO)C(O)C(N)C3O)C2O)C(O)C(O)C1O
Cobalt chloride	7646-79-9	Cobalt chloride
Nickel(II) chloride	7718-54-9	Nickel(II) chloride
Zinc sulfate	7733-02-0	Zinc sulfate
3-Amino-2-methylamino-6-methoxypyridin x HCl	83732-72-3	3-Amino-2-methylamino-6-methoxypyridin x HCl				[H+].[H+].[Cl-].[Cl-].CNc1nc(OC)ccc1N
1,3-Benzenediol, 4-(1-phenylethyl)-	85-27-8	1,3-Benzenediol, 4-(1-phenylethyl)-				CC(c1ccccc1)c2ccc(O)cc2O
Tartaric acid	87-69-4	Tartaric acid
2-Acetylcyclohexanone	874-23-7	2-Acetylcyclohexanone
Ethyl benzoylacetate	94-02-0	Ethyl benzoylacetate
Xylene	95-47-6	Xylene
Carvone	99-49-0	Carvone
2,4-Dinitrofluorobenzene	70-34-8	2,4-Dinitrofluorobenzene
HYDROXYPROPYL BIS(N-HYDROXYETHYL-p-PHENYLENEDIAMINE) HCl	128729-30-6	HYDROXYPROPYL BIS(N-HYDROXYETHYL-p-PHENYLENEDIAMINE) HCl				NC1=CC=C(C=C1)N(CCO)CC(O)CN(CCO)C1=CC=C(N)C=C1
Benzo(a)pyrene	50-32-8	Benzo(a)pyrene
Dextran	9004-54-0	Dextran
3-Phenylenediamine	108-45-2	3-Phenylenediamine

## Sheet: HPPT
Record Number	Synonyms	CASRN	Test Type	Test Subtype	Volume of Test Item (uL)	Area of Skin Patch (cm2)	Vehicle	Density (mg/uL)	Total Number of Test Subjects	Concentration (%)	Dose per Skin Area (ug/cm2)	Number of Positive Responses	Incidence of Positive Responses (%)	Call	Relative Reliability Score	Remarks	Original Test Report (Primary Reference)	Available?
1	p-methoxyacetophenone; acetanisole; p-acetylanisole; 4-methoxyacetophenone; 1-(4-methoxyphenyl)ethan-1-one	100-06-1	Human Maximization Test	Kli6675	300 or 1000	4 or 14.5	Petrolatum	0.9	25	6	3888	0	0	Inactive	3		[1] Kligman AM (1973): Report to RIFM, 13 August, unpublished.	No
11	benzonitrile; phenyl cyanide; benzoic acid nitrile	100-47-0	Human Maximization Test	Kli75	300	4	Petrolatum	0.9	35	2	1350	0	0	Inactive	3		[11] Epstein WL (1977): Report to RIFM, 4 March and 16 May, unpublished.	No
12	benzonitrile; phenyl cyanide; benzoic acid nitrile	100-47-0	Human Maximization Test	Kli75	300	4	Petrolatum	0.9	27	2	1350	0	0	Inactive	3		[11] Epstein WL (1977): Report to RIFM, 4 March and 16 May, unpublished.	No
13	benzyl alcohol; benzenemethanol; benzylic alcohol; alpha-hydroxytoluene; phenyl carbinol; phenylcarbinol; phenylmethanol; phenylmethyl alcohol; alpha-toluenol	100-51-6	Human Maximization Test	Kli6675	300 or 1000	4 or 14.5	Petrolatum	0.9	25	10	6480	0	0	Inactive	3	Secondary reference given in NICEATM database are Molten et al. 1984 and RIFM 2008.	[12] Kligman AM (1970): Report to RIFM, 7 October, unpublished.	No
18	benzaldehyde; benzoic aldehyde	100-52-7	Human Maximization Test	Kli6675	300 or 1000	4 or 14.5	Petrolatum	0.9	25	4	2592	0	0	Inactive	3	"the material was tested at a concentration of 4% in petrolatum and produced three false sensitization reactions (spillover effect from costus oil-see preface note no. 2)."	[17] Kligman AM (1973): Reports to RIFM, 11 October & 10 December, unpublished.	No
19	benzaldehyde; benzoic aldehyde	100-52-7	Human Maximization Test	Kli6675	300 or 1000	4 or 14.5	Petrolatum	0.9	25	4	2592	0	0	Inactive	3		[17] Kligman AM (1973): Reports to RIFM, 11 October & 10 December, unpublished.	No
24	dimethylbenzyl carbinol; alpha,alpha-dimethylphenethyl alcohol; 1,1-dimethyl-2-phenylethanol; 2-methyl-1-phenylpropan-2-ol	100-86-7	Human Maximization Test	Kli6675	300 or 1000	4 or 14.5	Petrolatum	0.9	25	4	2592	0	0	Inactive	3		[22] RIFM (1974): RIFM report number 1779, June 6, unpublished.	No
25	dimethylbenzyl carbinol; alpha,alpha-dimethylphenethyl alcohol; 1,1-dimethyl-2-phenylethanol; 2-methyl-1-phenylpropan-2-ol	100-86-7	Human Maximization Test	Kli6675	300 or 1000	4 or 14.5	Petrolatum	0.9	25	8	5184	0	0	Inactive	3		[23] Kligman AM (1973): Report to RIFM, 2 July, unpublished.	No
52	ammoniated mercury; aminomercury chloride	10124-48-8	Human Maximization Test	Kli66	1000	14.5	Petrolatum	0.9	25	25	15517	13	52	Active	1	table III	[27] Kligman AM (1966): https://doi.org/10.1038/jid.1966.160	Yes
59	alpha-methylcinnamic aldehyde; alpha-methylcinnamaldehyde; alpha-methylcinnimal; 2-methyl-3-phenyl-2-propenal	101-39-3	Human Maximization Test	Kli6675	300 or 1000	4 or 14.5	Petrolatum	0.9	25	8	5184	0	0	Inactive	3		[3] Kligman AM (1973): Report to RIFM, 10 July, unpublished.	No
61	phenylacetaldehyde dimethyl acetal; alpha-tolyl aldehyde dimethyl acetal; 1,1-dimethoxy-2-phenylethane	101-48-4	Human Maximization Test	Kli6675	300 or 1000	4 or 14.5	Petrolatum	0.9	25	2	1296	7	28	Active	3		[34] Kligman AM (1971): Reports to RIFM, 20 April and 9 June, unpublished.	No
62	phenylacetaldehyde dimethyl acetal; alpha-tolyl aldehyde dimethyl acetal; 1,1-dimethoxy-2-phenylethane	101-48-4	Human Maximization Test	Kli6675	300 or 1000	4 or 14.5	Petrolatum	0.9	25	2	1296	0	0	Inactive	3		[35] Kligman AM (1971): Report to RIFM, 20 April and 9 June, unpublished.	No
66	alpha-amylcinnamyl alcohol; alpha-amylcinnamic alcohol; amylcinnamyl alcohol; 2-amyl-3-phenyl-2-propen-1-ol; 2-benzylideneheptanol;2-(phenylmethylene)-1-heptanol; alpha-pentylcinnamyl alcohol; 2-pentyl-3-phenylprop-2-en-1-ol	101-85-9	Human Maximization Test	Kli6675	300 or 1000	4 or 14.5	Petrolatum	0.9	25	8	5184	0	0	Inactive	3		[39] Kligman AM (1973): Report to RIFM, 13 June, unpublished.	No
69	hexyl cinnamic aldehyde; alpha-n-hexyl cinnamic aldehyde	101-86-0	Human Maximization Test	Kli6675	300 or 1000	4 or 14.5	Petrolatum	0.9	25	12	7776	0	0	Inactive	3		[42] Kligman AM (1973): Report to RIFM, 9 October, unpublished.	No
104	monobenzyl ether of hydroquinone; monobenzone	103-16-2	Human Maximization Test	Kli66	1000	14.5	Petrolatum	0.9	25	25	15517	23	92	Active	1	table II	[27] Kligman AM (1966): https://doi.org/10.1038/jid.1966.160	Yes
113	methyl cinnamate; methyl 3-phenylpropenoate	103-26-4	Human Maximization Test	Kli6675	300 or 1000	4 or 14.5	Petrolatum	0.9	25	2	1296	0	0	Inactive	3		[57] Kligman AM (1971): Report to RIFM, 25 March, unpublished.	No
114	methyl cinnamate; methyl 3-phenylpropenoate	103-26-4	Human Maximization Test	Kli75	300	4	Petrolatum	0.9	25	10	6750	0	0	Inactive	3	design inferred	[58] Kligman AM (1975): Report to RIFM, 27 March, unpublished.	No
121	benzyl cinnamate; benzyl-beta-phenylacrylate; cinnamein; gamma-phenylacrylate; benzyl 3-phenylpropenoate; phenylmethyl 3-phenyl-2-propenoate; 2-Propenoic acid, 3-phenyl-, phenylmethyl ester; cinnamic acid, benzyl ester	103-41-3	Human Maximization Test	Kli6675	300 or 1000	4 or 14.5	Petrolatum	0.9	25	8	5184	0	0	Inactive	3	Secondary reference given in NICEATM database is RIFM 2008	[62] Kligman AM (1972): Report to RIFM, 1 June, unpublished.	No
122	benzyl cinnamate; benzyl-beta-phenylacrylate; cinnamein; gamma-phenylacrylate; benzyl 3-phenylpropenoate; phenylmethyl 3-phenyl-2-propenoate; 2-Propenoic acid, 3-phenyl-, phenylmethyl ester; cinnamic acid, benzyl ester	103-41-3	Human Maximization Test	Kli75	300	4	Petrolatum	0.9	25	8	5400	0	0	Inactive	3		[63] RIFM (1975): RIFM report number 1799, March 27, unpublished.	No
124	phenylethyl acetate; beta-phenethyl acetate; 2-phenylethyl acetate	103-45-7	Human Maximization Test	Kli6675	300 or 1000	4 or 14.5	Petrolatum	0.9	25	10	6480	0	0	Inactive	3	wrong N (20 instead of 25) in McGinty et al.	[65] Kligman AM (1970): Report to RIFM, 1 June, unpublished.	No
127	dibenzyl ether; benzyl ether; benzyl oxide	103-50-4	Human Maximization Test	Kli6675	300 or 1000	4 or 14.5	Petrolatum	0.9	25	4	2592	0	0	Inactive	3		[33] Kligman AM (1974): Report to RIFM, 4 June, unpublished.	No
128	phenylethyl butyrate; beta-phenethyl n-butanoate; phenethyl butyrate	103-52-6	Human Maximization Test	Kli75	300	4	Petrolatum	0.9	25	8	5400	0	0	Inactive	3		[68] Kligman AM (1977): Report to RIFM, 15 February, unpublished.	No
129	phenylethyl butyrate; beta-phenethyl n-butanoate; phenethyl butyrate	103-52-6	Human Maximization Test	Kli6675	300 or 1000	4 or 14.5	Petrolatum	0.9	25	8	5184	0	0	Inactive	3		[69] RIFM (1974): RIFM report number 34368, October 10, unpublished.	No
130	phenylethyl butyrate; beta-phenethyl n-butanoate; phenethyl butyrate	103-52-6	Human Maximization Test	Kli75	300	4	Petrolatum	0.9	25	10	6750	0	0	Inactive	3		[70] Kligman AM (1976): Report to RIFM, 18 February, unpublished.	No
131	phenethyl cinnamate; benzylcarbinyl cinnamate; beta-phenethyl beta-phenylacrylate; phenylethyl cinnamate; 2-phenylethyl cinnamate; 2-phenylethyl 3-phenylpropenoate; 2-propenoic acid, 3-phenyl-, 2-phenylethyl ester	103-53-7	Human Maximization Test	Kli75	300	4	Petrolatum	0.9	25	2	1350	0	0	Inactive	3		[71] Kligman AM (1975): Report to RIFM, 15 January, unpublished.	No
132	phenethyl cinnamate; benzylcarbinyl cinnamate; beta-phenethyl beta-phenylacrylate; phenylethyl cinnamate; 2-phenylethyl cinnamate; 2-phenylethyl 3-phenylpropenoate; 2-propenoic acid, 3-phenyl-, 2-phenylethyl ester	103-53-7	Human Maximization Test	Kli75	300	4	Petrolatum	0.9	25	2	1350	0	0	Inactive	3		[72] RIFM (1975): RIFM report number 1799, June 17, unpublished.	No
135	dimethylphenylethylcarbinyl acetate; 2-methyl-4-phenyl-2-butyl acetate; 3-phenylpropyl isobutyrate	103-58-2	Human Maximization Test	Kli75	300	4	Petrolatum	0.9	25	4	2700	0	0	Inactive	3		[75] Kligman AM (1975): Report to RIFM, 15 May, unpublished.	No
136	3-phenylpropyl isobutyrate; hydrocinnamyl isobutyrate; hydrocinnamyl 2-methylpropanoate; b-phenylpropyl 2-methylpropanoate; 3-phenylpropyl 2-methylpropanoate; propanoic acid, 2-methyl-3-phenylpropyl ester	103-58-2	Human Maximization Test	Kli75	300	4	Petrolatum	0.9	25	8	5400	0	0	Inactive	3		[36] Kligman AM (1975): Report to RIFM, 16 May, unpublished.	No
138	phenoxyethyl isobutyrate; 2-phenoxyethyl isobutyrate	103-60-6	Human Maximization Test	Kli6675	300 or 1000	4 or 14.5	Petrolatum	0.9	25	4	2592	0	0	Inactive	3		[74] Kligman AM (1973): Report to RIFM, 12 August, unpublished.	No
146	cyclamen aldehyde; p-Isopropyl-alpha-methylhydrocinnamaldehyde; 2-methyl-3-(p-isopropylphenyl)propionaldehyde; 3-p-cumenyl-2-methylpropionaldehyde	103-95-7	Human Maximization Test	Kli6675	300 or 1000	4 or 14.5	Petrolatum	0.9	25	3	1944	0	0	Inactive	3		[57] Kligman AM (1971): Report to RIFM, 25 March, unpublished.	No
148	eugenyl phenylacetate; eugenol phenylacetate; 4-allyl-2-methoxyphenyl phenylacetate	10402-33-2	Human Maximization Test	Kli75	300	4	Petrolatum	0.9	32	12	8100	1	3.1	Active	3		[85] Epstein WL (1976): Reports to RIFM, 30 March and 27 May, unpublished.	No
149	eugenyl phenylacetate; eugenol phenylacetate; 4-allyl-2-methoxyphenyl phenylacetate	10402-33-2	Human Maximization Test	Kli75	300	4	Petrolatum	0.9	33	12	8100	0	0	Inactive	3		[85] Epstein WL (1976): Reports to RIFM, 30 March and 27 May, unpublished.	No
150	hydratropic acetate; alpha-methylphenylethyl acetate; 2-phenylpropyl acetate; hydratropyl acetate	10402-52-5	Human Maximization Test	Kli75	300	4	Petrolatum	0.9	25	12	8100	0	0	Inactive	3		[86] Kligman AM (1975): Report to RIFM, 10 June, unpublished.	No
152	4-tert-butylcyclohexyl acetate; p-tert-butylcyclohexyl acetate; 4-tert-butylhexahydrophenyl acetate; acetic acid, p-tert-butylcyclohexyl ester; p-tertbutylcyclohexyl acetate; 4-tert-butylhexahydrophenyl acetate; Oryclon; PTBCHA (para-tertiary-butyl cyclo hexyl acetate); vertenex	32210-23-4	Human Maximization Test	Kli75	300	4	Petrolatum	0.9	31	4	2700	0	0	Inactive	3		[88] Epstein WL (1976): Report to RIFM, 8 October, unpublished.	No
153	4-tert-butylcyclohexyl acetate; p-tert-butylcyclohexyl acetate; 4-tert-butylhexahydrophenyl acetate; acetic acid, p-tert-butylcyclohexyl ester; p-tertbutylcyclohexyl acetate; 4-tert-butylhexahydrophenyl acetate; Oryclon; PTBCHA (para-tertiary-butyl cyclo hexyl acetate); vertenex	32210-23-4	Human Maximization Test	Kli75	300	4	Petrolatum	0.9	31	4	2700	0	0	Inactive	3		[89] RIFM (1976): RIFM report number 1796, October 8, unpublished.	No
154	4-tert-butylcyclohexyl acetate; p-tert-butylcyclohexyl acetate; 4-tert-butylhexahydrophenyl acetate; acetic acid, p-tert-butylcyclohexyl ester; p-tertbutylcyclohexyl acetate; 4-tert-butylhexahydrophenyl acetate; Oryclon; PTBCHA (para-tertiary-butyl cyclo hexyl acetate); vertenex	32210-23-4	Human Maximization Test	Kli75	300	4	Petrolatum	0.9	33	20	13500	0	0	Inactive	3		[90] RIFM (1976): RIFM report number 1796, May 27, unpublished.	No
160	p-anisyl acetate; acetic acid, 4-methoxybenzyl ester; benzenemethanol, 4-methoxy-, acetate; benzyl alcohol, p-methoxy-, acetate; cassie ketone; 1-methoxy-4-acetoxymethylbenzene; 4-methoxybenzyl acetate; p-methoxybenzyl acetate	104-21-2	Human Maximization Test	Kli6675	300 or 1000	4 or 14.5	Petrolatum	0.9	25	4	2592	1	4	Active	3		[96] RIFM (1971): RIFM report number 1805, September 27, unpublished.	No
161	p-anisyl acetate; acetic acid, 4-methoxybenzyl ester; benzenemethanol, 4-methoxy-, acetate; benzyl alcohol, p-methoxy-, acetate; cassie ketone; 1-methoxy-4-acetoxymethylbenzene; 4-methoxybenzyl acetate; p-methoxybenzyl acetate	104-21-2	Human Maximization Test	Kli6675	300 or 1000	4 or 14.5	Petrolatum	0.9	25	4	2592	2	8	Active	3		[97] RIFM (1973): RIFM report number 1802, October 11, unpublished.	No
162	p-anisyl acetate; acetic acid, 4-methoxybenzyl ester; benzenemethanol, 4-methoxy-, acetate; benzyl alcohol, p-methoxy-, acetate; cassie ketone; 1-methoxy-4-acetoxymethylbenzene; 4-methoxybenzyl acetate; p-methoxybenzyl acetate	104-21-2	Human Maximization Test	Kli6675	300 or 1000	4 or 14.5	Petrolatum	0.9	25	4	2592	0	0	Inactive	3		[98] RIFM (1973): RIFM report number 1802, December 10, unpublished.	No
163	p-anisyl acetate; acetic acid, 4-methoxybenzyl ester; benzenemethanol, 4-methoxy-, acetate; benzyl alcohol, p-methoxy-, acetate; cassie ketone; 1-methoxy-4-acetoxymethylbenzene; 4-methoxybenzyl acetate; p-methoxybenzyl acetate	104-21-2	Human Maximization Test	Kli75	300	4	Petrolatum	0.9	25	4	2700	0	0	Inactive	3		[99] RIFM (1975): RIFM report number 1799, June 16, unpublished.	No
164	p-anisyl acetate; acetic acid, 4-methoxybenzyl ester; benzenemethanol, 4-methoxy-, acetate; benzyl alcohol, p-methoxy-, acetate; cassie ketone; 1-methoxy-4-acetoxymethylbenzene; 4-methoxybenzyl acetate; p-methoxybenzyl acetate	104-21-2	Human Maximization Test	Kli75	300	4	Petrolatum	0.9	25	10	6750	0	0	Inactive	3		[99] RIFM (1975): RIFM report number 1799, June 16, unpublished.	No
165	alpha-methylanisalacetone; 1-(4-Methoxyphenyl)-1-penten-3-one; 1-(4-methoxyphenyl)pent-1-en-3-one	104-27-8	Human Maximization Test	Kli75	300	4	Petrolatum	0.9	24	8	5400	16	66.7	Active	3		[100] Epstein WL (1977): Report to RIFM, 23 August, unpublished.	No
166	dihydroanethole; p-n-propyl anisole; 4-propylanisole; p-propylanisole	104-45-0	Human Maximization Test	Kli6675	300 or 1000	4 or 14.5	Petrolatum	0.9	25	10	6480	1	4	Active	3		[101] Kligman AM (1974): Report to RIFM, 5 June and 21 August, unpublished.	No
167	dihydroanethole; p-n-propyl anisole; 4-propylanisole; p-propylanisole	104-45-0	Human Maximization Test	Kli6675	300 or 1000	4 or 14.5	Petrolatum	0.9	25	10	6480	0	0	Inactive	3		[101] Kligman AM (1974): Report to RIFM, 5 June and 21 August, unpublished.	No
169	phenylpropyl aldehyde; 3-phenylpropionaldehyde	104-53-0	Human Maximization Test	Kli6675	300 or 1000	4 or 14.5	Petrolatum	0.9	25	8	5184	0	0	Inactive	3		[50] Kligman AM (1973): Report to RIFM, 27 July, unpublished.	No
170	cinnamic alcohol; cinnamyl alcohol; 3-phenyl-2-propen-1-ol; 2-propen-1-ol, 3-phenyl-; styryl carbinol; zimtalcohol	104-54-1	Human Maximization Test	Kli66	1000	14.5	Petrolatum	0.9	25	4	2483	0	0	Inactive	2	It seems that in Api et al. (2008) the values for the HMT and HRIPT NOAELs have been accidentally confused; wrong primary reference ("RIFM database") in Api et al. (2015)	[103] Greif N (1967): Cutaneous safety of fragrance material as measured by the maximization test. American Perfumer and Cosmetics 82, 54-57	Yes
171	cinnamic alcohol; cinnamyl alcohol; 3-phenyl-2-propen-1-ol; 2-propen-1-ol, 3-phenyl-; styryl carbinol; zimtalcohol	104-54-1	Human Maximization Test	Kli75	300	4	Petrolatum	0.9	24	4	2700	0	0	Inactive	3		[104] RIFM (1979): RIFM report number 1697, July 6, unpublished.	No
173	cinnamic alcohol; cinnamyl alcohol; 3-phenyl-2-propen-1-ol; 2-propen-1-ol, 3-phenyl-; styryl carbinol; zimtalcohol	104-54-1	Human Maximization Test	Kli75	300	4	Petrolatum	0.9	25	10	6750	3	12	Active	3		[105] RIFM (1975): RIFM report number 1799, December 15, unpublished.	No
174	cinnamic alcohol; cinnamyl alcohol; 3-phenyl-2-propen-1-ol; 2-propen-1-ol, 3-phenyl-; styryl carbinol; zimtalcohol	104-54-1	Human Maximization Test	Kli75	300	4	Petrolatum	0.9	25	10	6750	5	20	Active	3		[106] RIFM (1976): RIFM report number 1797, June 21, unpublished.	No
175	cinnamic alcohol; cinnamyl alcohol; 3-phenyl-2-propen-1-ol; 2-propen-1-ol, 3-phenyl-; styryl carbinol; zimtalcohol	104-54-1	Human Maximization Test	Kli75	300	4	Petrolatum	0.9	11	10	6750	1	9.1	Active	3		[107] RIFM (1976): RIFM report number 1796, July 12, unpublished.	No
176	cinnamic alcohol; cinnamyl alcohol; 3-phenyl-2-propen-1-ol; 2-propen-1-ol, 3-phenyl-; styryl carbinol; zimtalcohol	104-54-1	Human Maximization Test	Kli75	300	4	Petrolatum	0.9	25	10	6750	7	28	Active	3		[108] RIFM (1976): RIFM report number 1797, November 1, unpublished.	No
177	cinnamic alcohol; cinnamyl alcohol; 3-phenyl-2-propen-1-ol; 2-propen-1-ol, 3-phenyl-; styryl carbinol; zimtalcohol	104-54-1	Human Maximization Test	Kli75	300	4	Petrolatum	0.9	25	10	6750	9	36	Active	3		[109] RIFM (1976): RIFM report number 1797, November 11, unpublished.	No
178	cinnamic alcohol; cinnamyl alcohol; 3-phenyl-2-propen-1-ol; 2-propen-1-ol, 3-phenyl-; styryl carbinol; zimtalcohol	104-54-1	Human Maximization Test	Kli75	300	4	Petrolatum	0.9	25	10	6750	3	12	Active	3		[110] RIFM (1977): RIFM report number 1702, February 7, unpublished.	No
179	cinnamic alcohol; cinnamyl alcohol; 3-phenyl-2-propen-1-ol; 2-propen-1-ol, 3-phenyl-; styryl carbinol; zimtalcohol	104-54-1	Human Maximization Test	Kli75	300	4	Petrolatum	0.9	25	10	6750	5	20	Active	3		[111] RIFM (1977): RIFM report number 1691, October 7, unpublished.	No
180	cinnamic alcohol; cinnamyl alcohol; 3-phenyl-2-propen-1-ol; 2-propen-1-ol, 3-phenyl-; styryl carbinol; zimtalcohol	104-54-1	Human Maximization Test	Kli75	300	4	Petrolatum	0.9	33	10	6750	10	30.3	Active	3	3 further positive reactions termed "questionable" and 2 further reactions rated as irritant	[112] RIFM (1977): RIFM report number 1691, December 15, unpublished.	No
181	cinnamic alcohol; cinnamyl alcohol; 3-phenyl-2-propen-1-ol; 2-propen-1-ol, 3-phenyl-; styryl carbinol; zimtalcohol	104-54-1	Human Maximization Test	Kli75	300	4	Petrolatum	0.9	24	10	6750	1	4.2	Active	3		[111] RIFM (1977): RIFM report number 1691, October 7, unpublished.	No
182	cinnamic alcohol; cinnamyl alcohol; 3-phenyl-2-propen-1-ol; 2-propen-1-ol, 3-phenyl-; styryl carbinol; zimtalcohol	104-54-1	Human Maximization Test	Kli75	300	4	DEP	1.1	26	10	8250	6	23.1	Active	3		[113] RIFM (1979): RIFM report number 1697, July 13, unpublished.	No
183	cinnamic alcohol; cinnamyl alcohol; 3-phenyl-2-propen-1-ol; 2-propen-1-ol, 3-phenyl-; styryl carbinol; zimtalcohol	104-54-1	Human Maximization Test	Kli75	300	4	DEP	1.1	28	10	8250	6	21.4	Active	3		[114] RIFM (1980): RIFM report number 1790, February 29, unpublished.	No
184	cinnamic alcohol; cinnamyl alcohol; 3-phenyl-2-propen-1-ol; 2-propen-1-ol, 3-phenyl-; styryl carbinol; zimtalcohol	104-54-1	Human Maximization Test	Kli75	300	4	DEP	1.1	24	10	8250	0	0	Inactive	3		[115] RIFM (1980): RIFM report number 1790, January 18, unpublished.	No
185	cinnamic alcohol; cinnamyl alcohol; 3-phenyl-2-propen-1-ol; 2-propen-1-ol, 3-phenyl-; styryl carbinol; zimtalcohol	104-54-1	Human Maximization Test	Kli75	300	4	DEP	1.1	22	10	8250	2	9.1	Active	3	one more positive reaction termed "questionable"	[116] RIFM (1980): RIFM report number 1790, April 4, unpublished.	No
186	cinnamic alcohol; cinnamyl alcohol; 3-phenyl-2-propen-1-ol; 2-propen-1-ol, 3-phenyl-; styryl carbinol; zimtalcohol	104-54-1	Human Maximization Test	Kli75	300	4	DEP	1.1	35	10	8250	0	0	Inactive	3		[117] RIFM (1980): RIFM report number 1790, April 14, unpublished.	No
187	cinnamic alcohol; cinnamyl alcohol; 3-phenyl-2-propen-1-ol; 2-propen-1-ol, 3-phenyl-; styryl carbinol; zimtalcohol	104-54-1	Human Maximization Test	Kli75	300	4	DEP	1.1	28	10	8250	1	3.6	Active	3		[118] RIFM (1980): RIFM report number 1790, February 26, unpublished.	No
188	cinnamic alcohol; cinnamyl alcohol; 3-phenyl-2-propen-1-ol; 2-propen-1-ol, 3-phenyl-; styryl carbinol; zimtalcohol	104-54-1	Human Maximization Test	Kli75	300	4	DEP	1.1	21	10	8250	0	0	Inactive	3	one more positive reaction termed "questionable"	[119] RIFM (1980): RIFM report number 1790, August 26, unpublished.	No
189	cinnamic alcohol; cinnamyl alcohol; 3-phenyl-2-propen-1-ol; 2-propen-1-ol, 3-phenyl-; styryl carbinol; zimtalcohol	104-54-1	Human Maximization Test	Kli75	300	4	DEP	1.1	22	10	8250	2	9.1	Active	3		[120] RIFM (1981): RIFM report number 1792, July 10, unpublished.	No
190	cinnamic alcohol; cinnamyl alcohol; 3-phenyl-2-propen-1-ol; 2-propen-1-ol, 3-phenyl-; styryl carbinol; zimtalcohol	104-54-1	Human Maximization Test	Kli75	300	4	DEP	1.1	23	10	8250	2	8.7	Active	3		[121] RIFM (1981): RIFM report number 1792, September 22, unpublished.	No
191	cinnamic alcohol; cinnamyl alcohol; 3-phenyl-2-propen-1-ol; 2-propen-1-ol, 3-phenyl-; styryl carbinol; zimtalcohol	104-54-1	Human Maximization Test	Kli75	300	4	DEP	1.1	28	10	8250	4	14.3	Active	3		[122] RIFM (1982): RIFM report number 1643, June 28, unpublished.	No
192	cinnamic alcohol; cinnamyl alcohol; 3-phenyl-2-propen-1-ol; 2-propen-1-ol, 3-phenyl-; styryl carbinol; zimtalcohol	104-54-1	Human Maximization Test	Kli75	300	4	DEP	1.1	27	10	8250	3	11.1	Active	3	one more positive reaction termed "questionable"	[123] RIFM (1982): RIFM report number 1643, May 17 and June 28, unpublished.	No
197	cinnamaldehyde; cinnamic aldehyde; cinnamal; phenylacrolein; 3-phenylpropenal; 3-phenyl-2-propen-1-al; 3-phenyl-2-propenal	104-55-2	Human Maximization Test	Kli75	300	4	Petrolatum	0.9	25	0.5	338	1	4	Active	3	result after standard HMT design (5 induction exposures); Api et al. 2019 (DOI:10.1016/j.fct.2019.110710) report "no skin sensitization reactions" for this test, which is in contradiction with the other avaible published reports.	[126] Kligman AM (1977): Report to RIFM, 17 June, unpublished.	No
198	cinnamaldehyde; cinnamic aldehyde; cinnamal; phenylacrolein; 3-phenylpropenal; 3-phenyl-2-propen-1-al; 3-phenyl-2-propenal	104-55-2	Human Maximization Test	Kli75	300	4	Petrolatum	0.9	25	0.5	338	1	4	Active	3	result after 10 induction exposures	[126] Kligman AM (1977): Report to RIFM, 17 June, unpublished.	No
199	cinnamaldehyde; cinnamic aldehyde; cinnamal; phenylacrolein; 3-phenylpropenal; 3-phenyl-2-propen-1-al; 3-phenyl-2-propenal	104-55-2	Human Maximization Test	Kli75	300	4	Petrolatum	0.9	25	0.5	338	1	4	Active	3	result after 15 induction exposures	[126] Kligman AM (1977): Report to RIFM, 17 June, unpublished.	No
200	cinnamaldehyde; cinnamic aldehyde; cinnamal; phenylacrolein; 3-phenylpropenal; 3-phenyl-2-propen-1-al; 3-phenyl-2-propenal	104-55-2	Human Maximization Test	Kli75	300	4	Petrolatum	0.9	25	0.5	338	2	8	Active	3	result after 20 induction exposures.	[126] Kligman AM (1977): Report to RIFM, 17 June, unpublished.	No
201	cinnamaldehyde; cinnamic aldehyde; cinnamal; phenylacrolein; 3-phenylpropenal; 3-phenyl-2-propen-1-al; 3-phenyl-2-propenal	104-55-2	Human Maximization Test	Kli6675	300 or 1000	4 or 14.5	Petrolatum	0.9	25	2	1296	11	44	Active	3	In Basketter et al. 1994 an experiment with 8% cinnamaldehyde is cited for which no reference is given (and also none is found in our database); Basketter et al, 1996 cite Basketter et al. 1994, giving a relative incidence of 44% which fits this experiment. It is therefore assumed that Basketter et al. 1994 which also cited other Opdyke monographs, referred to this experiment, however forgot to i…	[127] Kligman AM (1973): Report to RIFM, 10 October, unpublished.	No
202	cinnamaldehyde; cinnamic aldehyde; cinnamal; phenylacrolein; 3-phenylpropenal; 3-phenyl-2-propen-1-al; 3-phenyl-2-propenal	104-55-2	Human Maximization Test	Kli6675	300 or 1000	4 or 14.5	Petrolatum	0.9	25	3	1944	3	12	Active	3		[128] Kligman AM (1974): Report to RIFM, 22 August, unpublished.	No
227	anisyl alcohol; anisic alcohol; p-methoxybenzyl alcohol; 4-methoxybenzyl alcohol	105-13-5	Human Maximization Test	Kli6675	300 or 1000	4 or 14.5	Petrolatum	0.9	25	5	3240	0	0	Inactive	3	wrong primary reference cited in Basketter et al. (2014); erroneously designated "HRIPT" in Api et al. (2017)	[143] Kligman AM (1971): Report to RIFM, 24 May, unpublished.	No
230	gamma-heptalactone; heptanolide-4,1; 4-hydroxyheptanoic acid, gamma-lactone; heptan-4-olide	105-21-5	Human Maximization Test	Kli75	300	4	Petrolatum	0.9	25	4	2700	1	4	Active	3		[144] Kligman AM (1977): Report to RIFM, 21 April, unpublished.	No
231	gamma-heptalactone; heptanolide-4,1; 4-hydroxyheptanoic acid, gamma-lactone; heptan-4-olide	105-21-5	Human Maximization Test	Kli75	300	4	Petrolatum	0.9	25	4	2700	0	0	Inactive	3		[100] Epstein WL (1977): Report to RIFM, 23 August, unpublished.	No
232	gamma-heptalactone; heptanolide-4,1; 4-hydroxyheptanoic acid, gamma-lactone; heptan-4-olide	105-21-5	Human Maximization Test	Kli75	300	4	Petrolatum	0.9	29	4	2700	0	0	Inactive	3		[145] Epstein WL (1979): Report to RIFM, 31 August, unpublished.	No
235	diethyl malonate; ethyl malonate; ethyl methanedicarboxylate; ethyl propanedioate; malonic ester; propanedioic acid, diethyl ester; diethyl malonate; malonic ester	105-53-3	Human Maximization Test	Kli75	300	4	Petrolatum	0.9	23	4	2700	0	0	Inactive	3		[147] Epstein WL (1975): Report to RIFM, 23 September, unpublished.	No
248	ethylene brassylate; cyclic ethylene glycol tridecanedioate; cyclo-1,13-ethylenedioxytridecan-1,13-dione; 1,4-dioxacycloheptadecane-5,17-dione; ethylene glycol brassylate, cyclic diester; ethylene-tridecane-dioate; ethylene undecane dicarboxylate; musk T; tridecanedioic acid cyclic ethylene glycol diester	105-95-3	Human Maximization Test	Kli6675	300 or 1000	4 or 14.5	Petrolatum	0.9	25	30	19440	0	0	Inactive	3		[153] Kligman AM (1973): Report to RIFM, 13 July, unpublished.	No
276	3,7-dimethyl-1-octanol; tetrahydrogeraniol; dihydrocitronellol; 3,7-dimethyloctan-1-ol; 1-octanol,3,7-dimethyl-	106-21-8	Human Maximization Test	Kli6675	300 or 1000	4 or 14.5	Petrolatum	0.9	25	8	5184	0	0	Inactive	3		[180] Kligman AM (1973): Report to RIFM, 12 February, unpublished.	No
277	3,7-dimethyl-1-octanol; tetrahydrogeraniol; dihydrocitronellol; 3,7-dimethyloctan-1-ol; 1-octanol,3,7-dimethyl-	106-21-8	Human Maximization Test	Kli6675	300 or 1000	4 or 14.5	Petrolatum	0.9	25	8	5184	0	0	Inactive	3		[181] RIFM (1973): RIFM report number 1802, February 12, unpublished.	No
278	citronellol; DL-citronellol; (±)-3,7-dimethyloct-6-en-1-ol	106-22-9	Human Maximization Test	Kli66	1000	14.5	Petrolatum	0.9	25	6	3724	0	0	Inactive	2	added additional CAS number; wrong primary reference ("RIFM database") in Api et al. (2015); wrong primary reference (de Groot, 1987) cited in Hostynek & Maibach (2004)	[103] Greif N (1967): Cutaneous safety of fragrance material as measured by the maximization test. American Perfumer and Cosmetics 82, 54-57	Yes
280	citronellal; 3,7-dimethyl-6-octen-1-al	106-23-0	Human Maximization Test	Kli6675	300 or 1000	4 or 14.5	Petrolatum	0.9	25	4	2592	0	0	Inactive	3	NICEATM database: Attributed to Marzulli and Maibach 1980	[183] Kligman AM (1973): Report to RIFM, 31 October, unpublished.	No
283	geraniol; 2,6-dimethyl-2,6-octadien-8-ol; trans-3,7-dimethyl-2,6-octadien-1-ol; trans-3,7-dimethyl-2,7-octadien-1-ol; geraniol coeur; meranol; 2,6-octadien-1-ol, 3,7-dimethyl-, (e)-	106-24-1	Human Maximization Test	Kli6675	300 or 1000	4 or 14.5	Petrolatum	0.9	25	5	3240	20	80	Active	3		[184] Opdyke DLJ (1974): Geraniol. Personal communication, unpublished.	No
284	geraniol; 2,6-dimethyl-2,6-octadien-8-ol; trans-3,7-dimethyl-2,6-octadien-1-ol; trans-3,7-dimethyl-2,7-octadien-1-ol; geraniol coeur; meranol; 2,6-octadien-1-ol, 3,7-dimethyl-, (e)-	106-24-1	Human Maximization Test	Kli66	1000	14.5	Petrolatum	0.9	25	6	3724	0	0	Inactive	2	cited as "Grief (1967)" in Table 8 of Lapczynski et al. 2008; wrong primary reference ("RIFM database") cited in Api et al. (2015)	[103] Greif N (1967): Cutaneous safety of fragrance material as measured by the maximization test. American Perfumer and Cosmetics 82, 54-57	Yes
285	geraniol; 2,6-dimethyl-2,6-octadien-8-ol; trans-3,7-dimethyl-2,6-octadien-1-ol; trans-3,7-dimethyl-2,7-octadien-1-ol; geraniol coeur; meranol; 2,6-octadien-1-ol, 3,7-dimethyl-, (e)-	106-24-1	Human Maximization Test	Kli75	300	4	Petrolatum	0.9	24	6	4050	0	0	Inactive	3		[185] RIFM (1979): RIFM report number 1697, June 18, unpublished.	No
286	geraniol; 2,6-dimethyl-2,6-octadien-8-ol; trans-3,7-dimethyl-2,6-octadien-1-ol; trans-3,7-dimethyl-2,7-octadien-1-ol; geraniol coeur; meranol; 2,6-octadien-1-ol, 3,7-dimethyl-, (e)-	106-24-1	Human Maximization Test	Kli75	300	4	Petrolatum	0.9	26	6	4050	1	3.8	Active	3		[104] RIFM (1979): RIFM report number 1697, July 6, unpublished.	No
297	ethyl caprylate; ethyl octanoate	106-32-1	Human Maximization Test	Kli75	300	4	Petrolatum	0.9	25	2	1350	2	8	Active	3		[193] Kligman AM (1975): Reports to RIFM, 24 October & 10 December, unpublished.	No
298	ethyl caprylate; ethyl octanoate	106-32-1	Human Maximization Test	Kli75	300	4	Petrolatum	0.9	25	2	1350	0	0	Inactive	3		[193] Kligman AM (1975): Reports to RIFM, 24 October & 10 December, unpublished.	No
301	propyl propionate; propyl propanoate; n-propyl propionate	106-36-5	Human Maximization Test	Kli75	300	4	Petrolatum	0.9	35	20	13500	0	0	Inactive	3		[195] Epstein WL (1977): Reports to RIFM, 4 March and 16 May, unpublished.	No
302	propyl propionate; propyl propanoate; n-propyl propionate	106-36-5	Human Maximization Test	Kli75	300	4	Petrolatum	0.9	27	20	13500	0	0	Inactive	3		[11] Epstein WL (1977): Report to RIFM, 4 March and 16 May, unpublished.	No
312	p-phenylenediamine; 4-phenylenediamine	106-50-3	Human Maximization Test	Kli66	1000	14.5	Petrolatum	0.9	24	10	6207	24	100	Active	1	table II	[27] Kligman AM (1966): https://doi.org/10.1038/jid.1966.160	Yes
322	glyoxal	107-22-2	Human Maximization Test	Kli66	1000	14.5	Petrolatum	0.9	24	10	6207	24	100	Active	1	table IV	[27] Kligman AM (1966): https://doi.org/10.1038/jid.1966.160	Yes
325	hydroxycitronellal; 7-hydroxy-3,7-dimethyloctan-1-al; 7-hydroxycitronellal	107-75-5	Human Maximization Test	Kli6675	300 or 1000	4 or 14.5	Petrolatum	0.9	25	5	3240	0	0	Inactive	3	apparently pooled by Malten et al. 1984 with another result from Jordan and King (1977), which was exckuded here due to imprecise number of test subjects; also apparently cited by Ford et al. 1988 as "unpublished work" by A.M. Kligman and subsequently cited as duplicate in NICEATM database under "Ford et al. 1988	[39] Kligman AM (1973): Report to RIFM, 13 June, unpublished.	No
326	hydroxycitronellal; 7-hydroxy-3,7-dimethyloctan-1-al; 7-hydroxycitronellal	107-75-5	Human Maximization Test	Kli75	300	4	Petrolatum	0.9	26	5	3375	0	0	Inactive	3		[202] Epstein WL (1976): Unpublished data	No
327	hydroxycitronellal; 7-hydroxy-3,7-dimethyloctan-1-al; 7-hydroxycitronellal	107-75-5	Human Maximization Test	Kli75	300	4	Petrolatum	0.9	25	10	6750	2	8	Active	3	Ford et al. 1988 note that "two subjects reacted to hydroxycitronellal and cinnamic alcohol" (from a panel in which both substances were tested); however, it is unclear why this should be a reason for exclusion	[203] Kligman AM (1976): Unpublished data	No
328	hydroxycitronellal; 7-hydroxy-3,7-dimethyloctan-1-al; 7-hydroxycitronellal	107-75-5	Human Maximization Test	Kli75	300	4	Petrolatum	0.9	25	10	6750	0	0	Inactive	3		[203] Kligman AM (1976): Unpublished data	No
329	hydroxycitronellal; 7-hydroxy-3,7-dimethyloctan-1-al; 7-hydroxycitronellal	107-75-5	Human Maximization Test	Kli75	300	4	Petrolatum	0.9	25	12	8100	0	0	Inactive	3		[204] Kligman AM (1978): Unpublished data	No
330	hydroxycitronellal; 7-hydroxy-3,7-dimethyloctan-1-al; 7-hydroxycitronellal	107-75-5	Human Maximization Test	Kli75	300	4	Petrolatum	0.9	27	12	8100	4	14.8	Active	3		[205] Epstein WL (1978): Unpublished data	No
331	hydroxycitronellal; 7-hydroxy-3,7-dimethyloctan-1-al; 7-hydroxycitronellal	107-75-5	Human Maximization Test	Kli75	300	4	Petrolatum	0.9	26	12	8100	7	26.9	Active	3	, maybe because Ford et al. 1988 note "Japanese-American panel"; however it is unclear why this should be a reason for exclusion	[206] Epstein WL (1979): Unpublished data	No
332	hydroxycitronellal; 7-hydroxy-3,7-dimethyloctan-1-al; 7-hydroxycitronellal	107-75-5	Human Maximization Test	Kli75	300	4	Petrolatum	0.9	26	12	8100	6	23.1	Active	3	, maybe because Ford et al. 1988 note "Caucasian panel"; however it is unclear why this should be a reason for exclusion	[206] Epstein WL (1979): Unpublished data	No
333	hydroxycitronellal; 7-hydroxy-3,7-dimethyloctan-1-al; 7-hydroxycitronellal	107-75-5	Human Maximization Test	Kli75	300	4	DEP	1.1	21	12	9900	2	9.5	Active	3	, maybe because Ford et al. 1988 note "tested on same panel with washed cinnamic alcohol"; however, it is unclear why this should be a reason for exclusion	[207] Epstein WL (1980): Unpublished data	No
334	hydroxycitronellal; 7-hydroxy-3,7-dimethyloctan-1-al; 7-hydroxycitronellal	107-75-5	Human Maximization Test	Kli66	1000	14.5	Petrolatum	0.9	25	12	7448	0	0	Inactive	2	unclear note "hydroxycitronellal polymerizes" in Marzulli & Maibach 1980	[103] Greif N (1967): Cutaneous safety of fragrance material as measured by the maximization test. American Perfumer and Cosmetics 82, 54-57	Yes
350	resorcinol; benzene-1,3-diol	108-46-3	Human Maximization Test	Kli66	1000	14.5	Petrolatum	0.9	22	15	9310	0	0	Inactive	1	table II	[27] Kligman AM (1966): https://doi.org/10.1038/jid.1966.160	Yes
355	phenol	108-95-2	Human Maximization Test	Kli66	1000	14.5	Petrolatum	0.9	24	2	1241	0	0	Inactive	1	table III; termed "previously unpublished data" in Basketter et al. 1996!	[27] Kligman AM (1966): https://doi.org/10.1038/jid.1966.160	Yes
360	hexadecanolide; dihydroambrettolide; cyclohexadecanolide; 16-hydroxyhexadecanoic acid lactone; oxacycloheptadecan-2-one; dihydro ambrettolide; hexadecanolactone	109-29-5	Human Maximization Test	Kli6675	300 or 1000	4 or 14.5	Petrolatum	0.9	25	4	2592	0	0	Inactive	3		[10] Kligman AM (1974): Report to RIFM, 12 September, unpublished.	No
366	isopropyl myristate; isopropyl tetradecanoate	110-27-0	Human Maximization Test	Kli6675	300 or 1000	4 or 14.5	Petrolatum	0.9	25	20	12960	0	0	Inactive	3		[33] Kligman AM (1974): Report to RIFM, 4 June, unpublished.	No
370	aldehyde C-12, MNA; methyl n-nonyl acetaldehyde; 2-methylundecanal	110-41-8	Human Maximization Test	Kli6675	300 or 1000	4 or 14.5	Petrolatum	0.9	25	4	2592	0	0	Inactive	3		[46] Kligman AM (1971): Report to RIFM, 17 June, unpublished.	No
377	isojasmone; 2-methyl-3-pent-2-enylcyclopent-2-enone	11050-62-7	Human Maximization Test	Kli6675	300 or 1000	4 or 14.5	Petrolatum	0.9	25	8	5184	0	0	Inactive	3		[229] Kligman AM (1974): Report to RIFM, 19 November, unpublished.	No
379	hexane; n-hexane	110-54-3	Human Maximization Test	Kli66	1000	14.5	Petrolatum	0.9	25	100	62069	0	0	Inactive	1	table IV: termed "previously unpublished data" in Basketter et al. 1996!	[27] Kligman AM (1966): https://doi.org/10.1038/jid.1966.160	Yes
381	pyridine	110-86-1	Human Maximization Test	Kli66	1000	14.5	Petrolatum	0.9	24	50	31034	1	4.2	Active	1	table IV; termed "previously unpublished data" in Kligman et al. 1996	[27] Kligman AM (1966): https://doi.org/10.1038/jid.1966.160	Yes
383	methyl heptine carbonate; methyl 2-octynoate; methyl oct-2-ynoate	111-12-6	Human Maximization Test	Kli6675	300 or 1000	4 or 14.5	Petrolatum	0.9	25	2	1296	7	28	Active	3	cited by Malten et al. 1984 who pooled some of the results, but not all, and did not explain their rationale for in-/exclusion	[189] Kligman AM (1972): Report to RIFM, 14 March, unpublished.	No
384	methyl heptine carbonate; methyl 2-octynoate; methyl oct-2-ynoate	111-12-6	Human Maximization Test	Kli6675	300 or 1000	4 or 14.5	Petrolatum	0.9	25	2	1296	0	0	Inactive	3	cited by Malten et al. 1984 who pooled some of the results, but not all, and did not explain their rationale for in-/exclusion	[233] Epstein WL (1974): Report to RIFM, 23 July, unpublished.	No
385	methyl heptine carbonate; methyl 2-octynoate; methyl oct-2-ynoate	111-12-6	Human Maximization Test	Kli6675	300 or 1000	4 or 14.5	Petrolatum	0.9	25	2	1296	3	12	Active	3	cited by Malten et al. 1984 who pooled some of the results, but not all, and did not explain their rationale for in-/exclusion	[234] Kligman AM (1974): Reports to RIFM, 8 January and 18 October, unpublished.	No
386	methyl heptine carbonate; methyl 2-octynoate; methyl oct-2-ynoate	111-12-6	Human Maximization Test	Kli75	300	4	Petrolatum	0.9	25	2	1350	10	40	Active	3	cited by Malten et al. 1984 who pooled some of the results, but not all, and did not explain their rationale for in-/exclusion	[235] Kligman AM (1975): Report to RIFM, 8 January, unpublished.	No
387	methyl heptine carbonate; methyl 2-octynoate; methyl oct-2-ynoate	111-12-6	Human Maximization Test	Kli75	300	4	Petrolatum	0.9	25	2	1350	7	28	Active	3	cited by Malten et al. 1984 who pooled some of the results, but not all, and did not explain their rationale for in-/exclusion	[235] Kligman AM (1975): Report to RIFM, 8 January, unpublished.	No
388	methyl heptine carbonate; methyl 2-octynoate; methyl oct-2-ynoate	111-12-6	Human Maximization Test	Kli75	300	4	Petrolatum	0.9	25	2	1350	4	16	Active	3	cited by Malten et al. 1984 who pooled some of the results, but not all, and did not explain their rationale for in-/exclusion	[236] Epstein WL (1975): Reports to RIFM, 5 and 28 March, 16 April, 11 July and 22 December, unpublished.	No
389	methyl heptine carbonate; methyl 2-octynoate; methyl oct-2-ynoate	111-12-6	Human Maximization Test	Kli75	300	4	Petrolatum	0.9	22	2	1350	5	22.7	Active	3	cited by Malten et al. 1984 who pooled some of the results, but not all, and did not explain their rationale for in-/exclusion	[236] Epstein WL (1975): Reports to RIFM, 5 and 28 March, 16 April, 11 July and 22 December, unpublished.	No
390	methyl heptine carbonate; methyl 2-octynoate; methyl oct-2-ynoate	111-12-6	Human Maximization Test	Kli75	300	4	Petrolatum	0.9	24	2	1350	1	4.2	Active	3	cited by Malten et al. 1984 who pooled some of the results, but not all, and did not explain their rationale for in-/exclusion	[236] Epstein WL (1975): Reports to RIFM, 5 and 28 March, 16 April, 11 July and 22 December, unpublished.	No
391	methyl heptine carbonate; methyl 2-octynoate; methyl oct-2-ynoate	111-12-6	Human Maximization Test	Kli75	300	4	Petrolatum	0.9	24	2	1350	4	16.7	Active	3	cited by Malten et al. 1984 who pooled some of the results, but not all, and did not explain their rationale for in-/exclusion	[236] Epstein WL (1975): Reports to RIFM, 5 and 28 March, 16 April, 11 July and 22 December, unpublished.	No
392	methyl heptine carbonate; methyl 2-octynoate; methyl oct-2-ynoate	111-12-6	Human Maximization Test	Kli75	300	4	Petrolatum	0.9	25	2	1350	7	28	Active	3	cited by Malten et al. 1984 who pooled some of the results, but not all, and did not explain their rationale for in-/exclusion	[237] Epstein WL (1976): Report to RIFM, 23 July, unpublished.	No
393	methyl heptine carbonate; methyl 2-octynoate; methyl oct-2-ynoate	111-12-6	Human Maximization Test	Kli75	300	4	Petrolatum	0.9	26	2	1350	5	19.2	Active	3	cited by Malten et al. 1984 who pooled some of the results, but not all, and did not explain their rationale for in-/exclusion	[237] Epstein WL (1976): Report to RIFM, 23 July, unpublished.	No
394	methyl heptine carbonate; methyl 2-octynoate; methyl oct-2-ynoate	111-12-6	Human Maximization Test	Kli75	300	4	Petrolatum	0.9	25	2	1350	8	32	Active	3	cited by Malten et al. 1984 who pooled some of the results, but not all, and did not explain their rationale for in-/exclusion	[238] Kligman AM (1977): Report to RIFM, 14 February, unpublished.	No
395	methyl heptine carbonate; methyl 2-octynoate; methyl oct-2-ynoate	111-12-6	Human Maximization Test	Kli75	300	4	Petrolatum	0.9	21	2	1350	0	0	Inactive	3	cited by Malten et al. 1984 who pooled some of the results, but not all, and did not explain their rationale for in-/exclusion	[236] Epstein WL (1975): Reports to RIFM, 5 and 28 March, 16 April, 11 July and 22 December, unpublished.	No
408	diethylenetriamine; 2,2'-iminodi(ethylamine)	111-40-0	Human Maximization Test	Kli66	1000	14.5	Petrolatum	0.9	25	10	6207	21	84	Active	1	table IV	[27] Kligman AM (1966): https://doi.org/10.1038/jid.1966.160	Yes
413	3,6,10-trimethyl-3,5,9-undecatrien-2-one; methylisopseudoionone; 2,6,9-trimethylundeca-2,6,8-trien-10-one; pseudo-alpha-isomethyl ionone; 3,6,10-trimethylundeca-3,5,9-trien-2-one	1117-41-5	Human Maximization Test	Kli75	300	4	Petrolatum	0.9	25	8	5400	6	24	Active	3		[4] Kligman AM (1977): Report to RIFM, 6 June, unpublished.	No
414	3,6,10-trimethyl-3,5,9-undecatrien-2-one; methylisopseudoionone; 2,6,9-trimethylundeca-2,6,8-trien-10-one; pseudo-alpha-isomethyl ionone; 3,6,10-trimethylundeca-3,5,9-trien-2-one	1117-41-5	Human Maximization Test	Kli75	300	4	Petrolatum	0.9	30	8	5400	0	0	Inactive	3		[248] Epstein WL (1978): Report to RIFM, 21 July, unpublished.	No
418	methyl octine carbonate; methyl 2-nonynoate; methyl octyne carbonate; methyl non-2-ynoate	111-80-8	Human Maximization Test	Kli6675	300 or 1000	4 or 14.5	Petrolatum	0.9	25	2	1296	0	0	Inactive	3		[95] Kligman AM (1973): Report to RIFM, 23 August, unpublished.	No
419	methyl octine carbonate; methyl 2-nonynoate; methyl octyne carbonate; methyl non-2-ynoate	111-80-8	Human Maximization Test	Kli75	300	4	Petrolatum	0.9	25	2	1350	0	0	Inactive	3		[58] Kligman AM (1975): Report to RIFM, 27 March, unpublished.	No
423	myrcenyl acetate; 3-methylene-7-methyl-1-octen-7-yl acetate	1118-39-4	Human Maximization Test	Kli6675	300 or 1000	4 or 14.5	Petrolatum	0.9	25	4	2592	0	0	Inactive	3		[254] Kligman AM (1972): Report to RIFM, 23 August, unpublished.	No
428	pelargonic acid; nonanoic acid	112-05-0	Human Maximization Test	Kli75	300	4	Petrolatum	0.9	25	12	8100	0	0	Inactive	3		# [191] Kligman AM (1976): Report to RIFM, 18 May, unpublished.	No
437	hydratropic alcohol; hydratropyl alcohol; alpha-methyl phenylethyl alcohol; 2-phenylpropan-1-ol	1123-85-9	Human Maximization Test	Kli6675	300 or 1000	4 or 14.5	Petrolatum	0.9	25	6	3888	0	0	Inactive	3		[260] Kligman AM (1974): Report to RIFM, 25 September, unpublished.	No
439	undecylenic acid; 10-undecenoic acid; undec-10-enoic acid	112-38-9	Human Maximization Test	Kli75	300	4	Petrolatum	0.9	25	4	2700	0	0	Inactive	3		[191] Kligman AM (1976): Report to RIFM, 18 May, unpublished.	No
443	aldehyde C-11, undecylenic; undecenal; undecytenaldehyde; hendecenal; undecene-10-al; undec-10-enal	112-45-8	Human Maximization Test	Kli6675	300 or 1000	4 or 14.5	Petrolatum	0.9	25	1	648	0	0	Inactive	3		[262] Kligman AM (1971): Report to RIFM, 3 November, unpublished.	No
448	alcohol C-14 myristic; myristic alcohol; myristyl alcohol; 1-tetradecanol; tetradecanol; tetradecan-1-ol	112-72-1	Human Maximization Test	Kli6675	300 or 1000	4 or 14.5	Petrolatum	0.9	25	12	7776	2	8	Active	3		[264] Kligman AM (1974): Report to RIFM, 5 June and 20 August, unpublished.	No
449	alcohol C-14 myristic; myristic alcohol; myristyl alcohol; 1-tetradecanol; tetradecanol	112-72-1	Human Maximization Test	Kli6675	300 or 1000	4 or 14.5	Petrolatum	0.9	25	12	7776	0	0	Inactive	3		[264] Kligman AM (1974): Report to RIFM, 5 June and 20 August, unpublished.	No
450	dihydrojasmone; 2-pentyl-3-methyl-2-cyclopenten-1-one; 3-methyl-2-(n-pentanyl)-2-cyclopentene-1-one; 3-methyl-2-pentylcyclopent-2-enone	1128-08-1	Human Maximization Test	Kli6675	300 or 1000	4 or 14.5	Petrolatum	0.9	25	4	2592	0	0	Inactive	3		[226] Kligman AM (1972): Report to RIFM, 19 July, unpublished.	No
463	tetrachlorosalicylanilide; 3,3',4',5-tetrachlorosalicylanilide; 3,5-dichloro-N-(3,4-dichlorophenyl)-2-hydroxybenzamide	1154-59-2	Human Maximization Test	Kli66	1000	14.5	Petrolatum	0.9	25	5	3103	22	88	Active	1	table III	[27] Kligman AM (1966): https://doi.org/10.1038/jid.1966.160	Yes
470	linalyl acetate; bergamol; 3,7-dimethyl-1,6-octadien-3-yl acetate; linalool acetate; linalyl acetate synthetic; 3,7-dimethyl-1,6-octadien-3-ol acetate	115-95-7	Human Maximization Test	Kli6675	300 or 1000	4 or 14.5	Petrolatum	0.9	22	10	6480	2	9.1	Active	3		[269] RIFM (1974): RIFM report number 1801, May 31, unpublished.	No
471	linalyl acetate; bergamol; 3,7-dimethyl-1,6-octadien-3-yl acetate; linalool acetate; linalyl acetate synthetic; 3,7-dimethyl-1,6-octadien-3-ol acetate	115-95-7	Human Maximization Test	Kli6675	300 or 1000	4 or 14.5	Petrolatum	0.9	26	10	6480	0	0	Inactive	3		[270] RIFM (1974): RIFM report number 1801, August 19, unpublished.	No
472	linalyl acetate; bergamol; 3,7-dimethyl-1,6-octadien-3-yl acetate; linalool acetate; linalyl acetate synthetic; 3,7-dimethyl-1,6-octadien-3-ol acetate	115-95-7	Human Maximization Test	Kli75	300	4	Petrolatum	0.9	27	10	6750	0	0	Inactive	3		[271] RIFM (1982): RIFM report number 1643, April 27, unpublished.	No
473	linalyl acetate; bergamol; 3,7-dimethyl-1,6-octadien-3-yl acetate; linalool acetate; linalyl acetate synthetic; 3,7-dimethyl-1,6-octadien-3-ol acetate	115-95-7	Human Maximization Test	Kli75	300	4	Petrolatum	0.9	26	10	6750	1	3.8	Active	3		[272] RIFM (1982): RIFM report number 1643, April 30, unpublished.	No
474	linalyl acetate; bergamol; 3,7-dimethyl-1,6-octadien-3-yl acetate; linalool acetate; linalyl acetate synthetic; 3,7-dimethyl-1,6-octadien-3-ol acetate	115-95-7	Human Maximization Test	Kli75	300	4	Petrolatum	0.9	30	10	6750	0	0	Inactive	3		[273] RIFM (1982): RIFM report number 1643, September 14, unpublished.	No
475	linalyl acetate; bergamol; 3,7-dimethyl-1,6-octadien-3-yl acetate; linalool acetate; linalyl acetate synthetic; 3,7-dimethyl-1,6-octadien-3-ol acetate	115-95-7	Human Maximization Test	Kli66	1000	14.5	Petrolatum	0.9	25	12	7448	0	0	Inactive	2		[103] Greif N (1967): Cutaneous safety of fragrance material as measured by the maximization test. American Perfumer and Cosmetics 82, 54-57	Yes
476	linalyl acetate; bergamol; 3,7-dimethyl-1,6-octadien-3-yl acetate; linalool acetate; linalyl acetate synthetic; 3,7-dimethyl-1,6-octadien-3-ol acetate	115-95-7	Human Maximization Test	Kli75	300	4	Petrolatum	0.9	25	20	13500	0	0	Inactive	3		[274] RIFM (1975): RIFM report number 1799, October 24, unpublished.	No
482	vetiver acetate; vetivert acetate; vetiveryl acetate; 1,2,3,3alpha,4,5,6,8alpha-octahydro-2-isopropylidene-4,8-dimethylazulen-6-yl acetate	117-98-6	Human Maximization Test	Kli6675	300 or 1000	4 or 14.5	Petrolatum	0.9	25	8	5184	0	0	Inactive	3	purified material	[279] Kligman AM (1973): Report to RIFM, 23 July, unpublished.	No
483	vetiver acetate; vetivert acetate; vetiveryl acetate; 1,2,3,3alpha,4,5,6,8alpha-octahydro-2-isopropylidene-4,8-dimethylazulen-6-yl acetate	117-98-6	Human Maximization Test	Kli6675	300 or 1000	4 or 14.5	Petrolatum	0.9	25	20	12960	3	12	Active	3	possibly due to impurities	[280] Kligman AM (1972): Report to RIFM, 17 May, unpublished.	No
484	vetiver acetate; vetivert acetate; vetiveryl acetate; 1,2,3,3alpha,4,5,6,8alpha-octahydro-2-isopropylidene-4,8-dimethylazulen-6-yl acetate	117-98-6	Human Maximization Test	Kli6675	300 or 1000	4 or 14.5	Petrolatum	0.9	25	20	12960	2	8	Active	3	possibly due to impurities	[280] Kligman AM (1972): Report to RIFM, 17 May, unpublished.	No
485	vetiver acetate; vetivert acetate; vetiveryl acetate; 1,2,3,3alpha,4,5,6,8alpha-octahydro-2-isopropylidene-4,8-dimethylazulen-6-yl acetate	117-98-6	Human Maximization Test	Kli6675	300 or 1000	4 or 14.5	Petrolatum	0.9	25	20	12960	0	0	Inactive	3	de novo synthesized material	[139] Kligman AM (1972): Report to RIFM, 1 November, unpublished.	No
492	benzyl salicylate; amyl(iso) salicylate; benzoic acid, 2hydroxy-, phenylmethyl ester; benzyl 2-hydroxybenzoate; benzyl o-hydroxybenzoate; benzyl salicylate; 2-hydroxybenozic acid; phenylmethyl 2-hydroxybenozate; salicylic acid, benzyl ester	118-58-1	Human Maximization Test	Kli75	300	4	Petrolatum	0.9	25	20	13500	2	8	Active	3		[283] RIFM (1980): RIFM report number 3305, January 21, unpublished.	No
493	benzyl salicylate; amyl(iso) salicylate; benzoic acid, 2hydroxy-, phenylmethyl ester; benzyl 2-hydroxybenzoate; benzyl o-hydroxybenzoate; benzyl salicylate; 2-hydroxybenozic acid; phenylmethyl 2-hydroxybenozate; salicylic acid, benzyl ester	118-58-1	Human Maximization Test	Kli75	300	4	Petrolatum	0.9	25	20	13500	1	4	Active	3		[104] RIFM (1979): RIFM report number 1697, July 6, unpublished.	No
494	benzyl salicylate; amyl(iso) salicylate; benzoic acid, 2hydroxy-, phenylmethyl ester; benzyl 2-hydroxybenzoate; benzyl o-hydroxybenzoate; benzyl salicylate; 2-hydroxybenozic acid; phenylmethyl 2-hydroxybenozate; salicylic acid, benzyl ester	118-58-1	Human Maximization Test	Kli6675	300 or 1000	4 or 14.5	Petrolatum	0.9	25	30	19440	0	0	Inactive	3		[12] Kligman AM (1970): Report to RIFM, 7 October, unpublished.	No
495	benzyl salicylate; amyl(iso) salicylate; benzoic acid, 2hydroxy-, phenylmethyl ester; benzyl 2-hydroxybenzoate; benzyl o-hydroxybenzoate; benzyl salicylate; 2-hydroxybenozic acid; phenylmethyl 2-hydroxybenozate; salicylic acid, benzyl ester	118-58-1	Human Maximization Test	Kli75	300	4	Petrolatum	0.9	25	30	20250	0	0	Inactive	3		[63] RIFM (1975): RIFM report number 1799, March 27, unpublished.	No
496	benzyl salicylate; amyl(iso) salicylate; benzoic acid, 2hydroxy-, phenylmethyl ester; benzyl 2-hydroxybenzoate; benzyl o-hydroxybenzoate; benzyl salicylate; 2-hydroxybenozic acid; phenylmethyl 2-hydroxybenozate; salicylic acid, benzyl ester	118-58-1	Human Maximization Test	Kli75	300	4	Petrolatum	0.9	22	30	20250	0	0	Inactive	3		[284] RIFM (1975): RIFM report number 1798, March 28, unpublished.	No
505	prenyl acetate; 3-methyl-2-butenyl acetate; 3,3-dimethylallyl acetate	1191-16-8	Human Maximization Test	Kli75	300	4	Petrolatum	0.9	25	20	13500	0	0	Inactive	3		[26] Kligman AM (1977): Report to RIFM, 15 September, unpublished.	No
508	methyl salicylate; 2-hydroxenzoic acid methyl ester; 2-carbomethoxyphenol; 2-hydroxybenzoic acid, methyl ester; methyl 2-hydroxybenozate; salicylic acid, methyl ester; o-hydroxybenzoate	119-36-8	Human Maximization Test	Kli6675	300 or 1000	4 or 14.5	Petrolatum	0.9	27	8	5184	0	0	Inactive	3	Cited as "Opdyke D.L.J. (1978)" in Basketter et al. 1994, but original publication does not give an author's name.	[292] Epstein WL (1973): Report to RIFM, 26 November, unpublished.	No
513	dihydrocoumarin; 3,4-dihydrocoumarin; hydrocoumarin; 1,2-benzodihydropyrone	119-84-6	Human Maximization Test	Kli6675	300 or 1000	4 or 14.5	Petrolatum	0.9	25	20	12960	25	100	Active	3	NICEATM database: cited twiceand attributed to Marzulli and Maibach 1980 and to Molten et al. 1984 instead of to the original source	[138] Kligman AM (1972): Report to RIFM, 25 August, unpublished.	No
520	benzyl benzoate; benzoic acid benzyl ester	120-51-4	Human Maximization Test	Kli6675	300 or 1000	4 or 14.5	Petrolatum	0.9	25	30	19440	0	0	Inactive	3	Secondary reference given in NICEATM database is RIFM 2008.	[65] Kligman AM (1970): Report to RIFM, 1 June, unpublished.	No
530	ethyl vanillin; 3-ethoxy-4-hydroxybenzaldehyde; protocatechuic aldehyde-3-ethyl ether	121-32-4	Human Maximization Test	Kli6675	300 or 1000	4 or 14.5	Petrolatum	0.9	25	2	1296	0	0	Inactive	3	wrong primary reference cited in Basketter et al. (2014)	[263] Kligman AM (1970): Report to RIFM, 2 December, unpublished.	No
531	vanillin; 4-hydroxy-3-methoxybenzaldehyde; methyl protocatechuic aldehyde; protocatechualdehyde-3-methylether	121-33-5	Human Maximization Test	Kli66	1000	14.5	Petrolatum	0.9	25	2	1241	0	0	Inactive	2	added CAS number based on ECHA; wrong primary refernce ("RIFM database") cited in Api et al. (2015)	[103] Greif N (1967): Cutaneous safety of fragrance material as measured by the maximization test. American Perfumer and Cosmetics 82, 54-57	Yes
532	vanillin; 4-hydroxy-3-methoxybenzaldehyde; methyl protocatechuic aldehyde; protocatechualdehyde-3-methylether	121-33-5	Human Maximization Test	Kli6675	300 or 1000	4 or 14.5	Petrolatum	0.9	25	5	3240	0	0	Inactive	3	added CAS number based on ECHA	[12] Kligman AM (1970): Report to RIFM, 7 October, unpublished.	No
544	alpha-amylcinnamaldehyde; amyl cinnamal; amyl cinnamic aldehyde; alpha-amylcinnamaldehyde; alpha-amyl beta-phenylacrolein; heptanal, 2-(phenylmethylene)-, alpha-pentylcinnamaldehyde; alpha-pentyl-beta-phenylacrolein; alpha-amyl cinnamic aldehyde; heptanal, 2-(phenylmethylene), 2-(phenylmethylene)heptanal; flomine; 2-benzylideneheptanal	122-40-7	Human Maximization Test	Kli66	1000	14.5	Petrolatum	0.9	25	6	3724	0	0	Inactive	2		[103] Greif N (1967): Cutaneous safety of fragrance material as measured by the maximization test. American Perfumer and Cosmetics 82, 54-57	Yes
545	alpha-amylcinnamaldehyde; amyl cinnamal; amyl cinnamic aldehyde; alpha-amylcinnamaldehyde; alpha-amyl beta-phenylacrolein; heptanal, 2-(phenylmethylene)-, alpha-pentylcinnamaldehyde; alpha-pentyl-beta-phenylacrolein; alpha-amyl cinnamic aldehyde; heptanal, 2-(phenylmethylene), 2-(phenylmethylene)heptanal; flomine; 2-benzylideneheptanal	122-40-7	Human Maximization Test	KLi6675	300 or 1000	4 or 14.5	Petrolatum	0.9	71	6	3888	0	0	Inactive	3	abstract only	[43] Letizia CS and Api AM (2002): https://www.toxicology.org/pubs/docs/tox/2012tox.pdf	Yes
550	benzylidene acetone; 4-phenyl-3-buten-2-one; benzalacetone; 4-phenylbutenone	122-57-6	Human Maximization Test	Kli6675	300 or 1000	4 or 14.5	Petrolatum	0.9	25	2	1296	12	48	Active	3	Secondary references given in NICEATM database are Marzulli & Maibach 1980 and Basketter et al. 2005	[79] Kligman AM (1972): Report to RIFM, 2 May, unpublished.	No
560	phenylpropyl propionate; 3-phenylpropyl propionate; hydrocinnamyl propionate; beta-phenylpropyl propionate	122-74-7	Human Maximization Test	Kli75	300	4	Petrolatum	0.9	25	8	5400	1	4	Active	3		[306] Kligman AM (1977): Reports to RIFM, 14 February and 4 May, unpublished.	No
561	phenylpropyl propionate; 3-phenylpropyl propionate; hydrocinnamyl propionate; beta-phenylpropyl propionate	122-74-7	Human Maximization Test	Kli75	300	4	Petrolatum	0.9	25	8	5400	1	4	Active	3		[306] Kligman AM (1977): Reports to RIFM, 14 February and 4 May, unpublished.	No
562	phenylpropyl propionate; 3-phenylpropyl propionate; hydrocinnamyl propionate; beta-phenylpropyl propionate	122-74-7	Human Maximization Test	Kli75	300	4	Petrolatum	0.9	29	8	5400	0	0	Inactive	3		[307] Epstein WL (1977): Report to RIFM, 7 October, unpublished.	No
572	phenylacetaldehyde; alpha-tolualdehyde	122-78-1	Human Maximization Test	Kli6675	300 or 1000	4 or 14.5	Petrolatum	0.9	25	2	1296	11	44	Active	3	cited by Malten et al. 1984 who pooled some of the results, but not all, and did not explain their rationale for in-/exclusion; their total count of 17/75 senitised was cited in NICEATM database as a separate result	[34] Kligman AM (1971): Reports to RIFM, 20 April and 9 June, unpublished.	No
573	phenylacetaldehyde; alpha-tolualdehyde	122-78-1	Human Maximization Test	Kli6675	300 or 1000	4 or 14.5	Petrolatum	0.9	25	2	1296	4	16	Active	3	cited by Malten et al. 1984 who pooled some of the results, but not all, and did not explain their rationale for in-/exclusion	[34] Kligman AM (1971): Reports to RIFM, 20 April and 9 June, unpublished.	No
574	phenylacetaldehyde; alpha-tolualdehyde	122-78-1	Human Maximization Test	Kli6675	300 or 1000	4 or 14.5	Petrolatum	0.9	23	2	1296	12	52.2	Active	3	cited by Malten et al. 1984 who pooled some of the results, but not all, and did not explain their rationale for in-/exclusion	[317] Epstein WL (1973): Report to RIFM, 29 June and 9 October, unpublished.	No
575	phenylacetaldehyde; alpha-tolualdehyde	122-78-1	Human Maximization Test	Kli6675	300 or 1000	4 or 14.5	Petrolatum	0.9	25	2	1296	2	8	Active	3	cited by Malten et al. 1984 who pooled some of the results, but not all, and did not explain their rationale for in-/exclusion	[318] Maibach HI (1971): Report to RIFM, September, unpublished.	No
581	3-phenyl-1-propanol; benzenepropanol; benzylethyl alcohol; dihydro cinnamyl alcohol; hydrocinnamyl alcohol; phenethyl carbinol; phenylpropyl alcohol; 3-phenylpropyl alcohol; 3-phenylpropan-1-ol	122-97-4	Human Maximization Test	Kli75	300	4	Petrolatum	0.9	25	8	5400	0	0	Inactive	3		[288] Kligman AM (1976): Report to RIFM, 9 April, unpublished.	No
584	2-phenoxyethanol; CoSept PHE; Dowanol EP; DowanolEPh; Dowanol EPh; Emeressence 1160; ethanol, 2-phenoxy-; ethylene glycol monophenyl ether; 2-hydroxyethyl phenyl ether; 1-hydroxy-2-phenoxyethane; Igepal OD 410; phenoxen; phenoxethol; phenoxetol; phenoxyethanol; 2-phenoxyethyl alcohol; phenoxyethyl alcohol/arosol; phenoxytol; phenyl cellosolve; Polioxol F-01; Protacide P-OH; REWOPAL MPG 10; Sepici…	122-99-6	Human Maximization Test	Kli75	300	4	Petrolatum	0.9	18	10	6750	1	5.6	Active	3		[321] RIFM (1982): RIFM report number 1643, January 13, unpublished.	No
585	2-phenoxyethanol; CoSept PHE; Dowanol EP; DowanolEPh; Dowanol EPh; Emeressence 1160; ethanol, 2-phenoxy-; ethylene glycol monophenyl ether; 2-hydroxyethyl phenyl ether; 1-hydroxy-2-phenoxyethane; Igepal OD 410; phenoxen; phenoxethol; phenoxetol; phenoxyethanol; 2-phenoxyethyl alcohol; phenoxyethyl alcohol/arosol; phenoxytol; phenyl cellosolve; Polioxol F-01; Protacide P-OH; REWOPAL MPG 10; Sepici…	122-99-6	Human Maximization Test	Kli75	300	4	Petrolatum	0.9	26	10	6750	0	0	Inactive	3		[321] RIFM (1982): RIFM report number 1643, January 13, unpublished.	No
586	2-phenoxyethanol; CoSept PHE; Dowanol EP; DowanolEPh; Dowanol EPh; Emeressence 1160; ethanol, 2-phenoxy-; ethylene glycol monophenyl ether; 2-hydroxyethyl phenyl ether; 1-hydroxy-2-phenoxyethane; Igepal OD 410; phenoxen; phenoxethol; phenoxetol; phenoxyethanol; 2-phenoxyethyl alcohol; phenoxyethyl alcohol/arosol; phenoxytol; phenyl cellosolve; Polioxol F-01; Protacide P-OH; REWOPAL MPG 10; Sepici…	122-99-6	Human Maximization Test	Kli75	300	4	Petrolatum	0.9	30	10	6750	0	0	Inactive	3		[322] RIFM (1978): RIFM report number 1698, July 21, unpublished.	No
601	isoamyl acetate; isopentyl acetate; 1-butanol, 3-methyl-, acetate; isoamyl ethanoate; 3-methylbutyl acetate; beta-methyl butyl acetate; 3-methyl-1-butanol acetate; acetic acid 3-methylbutyl ester; isopentyl ethanoate	123-92-2	Human Maximization Test	Kli6675	300 or 1000	4 or 14.5	Petrolatum	0.9	25	8	5184	0	0	Inactive	3		[37] Kligman AM (1973): Report to RIFM, 27 August, unpublished.	No
604	caprylic acid; octanoic acid; n-octoic acid; C-8 acid; 1-heptanecarboxylic acid; octylic acid	124-07-2	Human Maximization Test	Kli75	300	4	Petrolatum	0.9	25	1	675	0	0	Inactive	3		[330] Kligman AM (1977): Report to RIFM, 9 May, unpublished.	No
612	sucrose octaacetate; octaacetylsucrose	126-14-7	Human Maximization Test	Kli75	300	4	Petrolatum	0.9	32	2	1350	0	0	Inactive	3		[333] Epstein WL (1978): Reports to RIFM, 27 February and 8 May, unpublished.	No
613	sucrose octaacetate; octaacetylsucrose	126-14-7	Human Maximization Test	Kli75	300	4	Petrolatum	0.9	28	4	2700	0	0	Inactive	3		[333] Epstein WL (1978): Reports to RIFM, 27 February and 8 May, unpublished.	No
625	vioform; clioquinol	130-26-7	Human Maximization Test	Kli66	1000	14.5	Petrolatum	0.9	24	10	6207	0	0	Inactive	1	table V	[31] Kligman AM (1966): https://doi.org/10.1038/jid.1966.159	Yes
626	vioform; clioquinol	130-26-7	Human Maximization Test	Kli66	1000	14.5	Petrolatum	0.9	23	10	6207	0	0	Inactive	1	table V	[31] Kligman AM (1966): https://doi.org/10.1038/jid.1966.159	Yes
627	vioform; clioquinol	130-26-7	Human Maximization Test	Kli66	1000	14.5	Petrolatum	0.9	22	10	6207	0	0	Inactive	1	table V	[31] Kligman AM (1966): https://doi.org/10.1038/jid.1966.159	Yes
628	vioform; clioquinol	130-26-7	Human Maximization Test	Kli66	1000	14.5	Petrolatum	0.9	18	10	6207	0	0	Inactive	1	table V	[31] Kligman AM (1966): https://doi.org/10.1038/jid.1966.159	Yes
629	vioform; clioquinol	130-26-7	Human Maximization Test	Kli66	1000	14.5	Petrolatum	0.9	23	25	15517	0	0	Inactive	1	table III	[27] Kligman AM (1966): https://doi.org/10.1038/jid.1966.160	Yes
634	2,6-dimethyl-2-heptanol; dimetol; freesiol; 2-heptanol, 2,6-dimethyl-; lolitol; 2,6-dimethylheptan-2-ol	13254-34-7	Human Maximization Test	Kli75	300	4	Petrolatum	0.9	25	10	6750	0	0	Inactive	3		[192] Kligman AM (1976): Report to RIFM, 4 November, unpublished.	No
638	2-nonyn-1-al dimethylacetal; 2-Nonynal dimethylacetal; parmavert; 1,1-dimethoxynon-2-yne	13257-44-8	Human Maximization Test	Kli75	300	4	Petrolatum	0.9	25	4	2700	0	0	Inactive	3		[343] Kligman AM (1975): Report to RIFM, 9 December, unpublished.	No
652	methyl anthranilate; methyl o-aminobenzoate; methyl 2-aminobenzoate	134-20-3	Human Maximization Test	Kli6675	300 or 1000	4 or 14.5	Petrolatum	0.9	24	10	6480	0	0	Inactive	3		[349] Epstein WL (1973): Report to RIFM, 18 December, unpublished.	No
653	methyl anthranilate; methyl o-aminobenzoate; methyl 2-aminobenzoate	134-20-3	Human Maximization Test	Kli6675	300 or 1000	4 or 14.5	Petrolatum	0.9	26	10	6480	0	0	Inactive	3		[257] Epstein WL (1974): Report to RIFM, 20 February, unpublished.	No
665	2-n-heptyl cyclopentanone; alpha-heptyl cyclopentanone; alismone; cyclopentanone, 2-heptyl-; fleuramone; projasmon; heptone	137-03-1	Human Maximization Test	Kli6675	300 or 1000	4 or 14.5	Petrolatum	0.9	25	10	6480	0	0	Inactive	3		[59] Kligman AM (1973): Report to RIFM, 9 May, unpublished.	No
667	acetyl isovaleryl; 5-methyl-2,3-hexanedione; acetylisopentanoyl; 5-methylhexane-2,3-dione	13706-86-0	Human Maximization Test	Kli75	300	4	Petrolatum	0.9	25	5	3375	2	8	Active	3		[354] Kligman AM (1978): Report to RJFM, 11 December, unpublished.	No
668	acetyl isovaleryl; 5-methyl-2,3-hexanedione; acetylisopentanoyl; 5-methylhexane-2,3-dione	13706-86-0	Human Maximization Test	Kli75	300	4	Petrolatum	0.9	29	5	3375	1	3.4	Active	3		[355] Epstein WL (1979): Report to RIFM, 24 October, unpublished.	No
673	tetramethylthiuram disulphide; thiram; tetramethylthiuram disulfide	137-26-8	Human Maximization Test	Kli66	1000	14.5	Petrolatum	0.9	25	25	15517	4	16	Active	1	table III	[27] Kligman AM (1966): https://doi.org/10.1038/jid.1966.160	Yes
693	benzyl acetate; acetic acid, phenylmethyl ester; benteine; benzyl ethanoate; methyl alpha-toluate; methyl phenylethanoate; methyl benzeneacetate; acetic acid, benzyl ester; phenylmethyl acetate	140-11-4	Human Maximization Test	Kli66	1000	14.5	Petrolatum	0.9	25	8	4966	0	0	Inactive	2	error in reference in McGinty et al.: author is Greif (1967), not "Grief 1965" + test conc. was 8, not 5%.	[103] Greif N (1967): Cutaneous safety of fragrance material as measured by the maximization test. American Perfumer and Cosmetics 82, 54-57	Yes
710	neomycin; 4,6-diamino-2,3-dihydroxycyclohexyl 2,6-diamino-2,6-dideoxy-alpha-D-glucopyranoside	1404-04-2	Human Maximization Test	Kli66	1000	14.5	Petrolatum	0.9	22	1	621	0	0	Inactive	1	table IV	[31] Kligman AM (1966): https://doi.org/10.1038/jid.1966.159	Yes
711	neomycin; 4,6-diamino-2,3-dihydroxycyclohexyl 2,6-diamino-2,6-dideoxy-alpha-D-glucopyranoside	1404-04-2	Human Maximization Test	Kli66	1000	14.5	Petrolatum	0.9	25	10	6207	4	16	Active	1	table IV	[31] Kligman AM (1966): https://doi.org/10.1038/jid.1966.159	Yes
712	neomycin; 4,6-diamino-2,3-dihydroxycyclohexyl 2,6-diamino-2,6-dideoxy-alpha-D-glucopyranoside	1404-04-2	Human Maximization Test	Kli66	1000	14.5	Petrolatum	0.9	25	25	15517	7	28	Active	1	table IV	[31] Kligman AM (1966): https://doi.org/10.1038/jid.1966.159	Yes
713	neomycin; 4,6-diamino-2,3-dihydroxycyclohexyl 2,6-diamino-2,6-dideoxy-alpha-D-glucopyranoside	1404-04-2	Human Maximization Test	Kli66	1000	14.5	Petrolatum	0.9	25	25	15517	7	28	Active	1	table III	[27] Kligman AM (1966): https://doi.org/10.1038/jid.1966.160	Yes
717	neomycin sulfate; neomycin, sulphate (salt)	1405-10-3	Human Maximization Test	Kli66	1000	14.5	Petrolatum	0.9	23	10	6207	4	17.4	Active	1	table II	[31] Kligman AM (1966): https://doi.org/10.1038/jid.1966.159	Yes
719	neomycin sulfate; neomycin, sulphate (salt)	1405-10-3	Human Maximization Test	Kli66	1000	14.5	Petrolatum	0.9	24	10	6207	0	0	Inactive	1	table V	[31] Kligman AM (1966): https://doi.org/10.1038/jid.1966.159	Yes
720	neomycin sulfate; neomycin, sulphate (salt)	1405-10-3	Human Maximization Test	Kli66	1000	14.5	Petrolatum	0.9	25	10	6207	1	4	Active	1	table V	[31] Kligman AM (1966): https://doi.org/10.1038/jid.1966.159	Yes
721	neomycin sulfate; neomycin, sulphate (salt)	1405-10-3	Human Maximization Test	Kli66	1000	14.5	Petrolatum	0.9	23	10	6207	4	17.4	Active	1	table V	[31] Kligman AM (1966): https://doi.org/10.1038/jid.1966.159	Yes
722	neomycin sulfate; neomycin, sulphate (salt)	1405-10-3	Human Maximization Test	Kli66	1000	14.5	Petrolatum	0.9	21	10	6207	10	47.6	Active	1	table V	[31] Kligman AM (1966): https://doi.org/10.1038/jid.1966.159	Yes
724	neomycin sulfate; neomycin, sulphate (salt)	1405-10-3	Human Maximization Test	Kli66	1000	14.5	Petrolatum	0.9	24	25	15517	5	20.8	Active	1	table III	[31] Kligman AM (1966): https://doi.org/10.1038/jid.1966.159	Yes
739	methyl chavicol; estragole; p-allylanisole; chavicol methyl ether; 4-allylanisole	140-67-0	Human Maximization Test	Kli6675	300 or 1000	4 or 14.5	Petrolatum	0.9	25	3	1944	0	0	Inactive	3		[278] Kligman AM (1972): Report to RIFM, 18 February, unpublished.	No
740	ethyl acrylate; ethyl propenoate	140-88-5	Human Maximization Test	Kli6675	300 or 1000	4 or 14.5	Petrolatum	0.9	24	4	2592	10	41.7	Active	3	NICEATM database: attributed to Marzulli and Maibach 1980, who give a wrong incidence (4/25 instead of 4/24)	[232] Epstein WL (1974): Report to RIFM, 7 October, unpublished.	No
746	diethyl maleate; ethyl maleate	141-05-9	Human Maximization Test	Kli75	300	4	Petrolatum	0.9	25	4	2700	25	100	Active	3	NICEATM database: attributed to Marzulli and Maibach 1980	[362] Kligman AM (1975): Report to RIFM, 19 May, unpublished.	No
751	6,10-dimethyl-3,5,9-undecatriene-2-one; citrylideneacetone; 2,6-dimethylundeca-2,6,8-triene-1 0-one; pseudoionone; 6,10-dimethylundeca-3,5,9-trien-2-one	141-10-6	Human Maximization Test	Kli75	300	4	Petrolatum	0.9	25	8	5400	2	8	Active	3		[374] Kligman AM (1976): Report to RIFM, 11 May and 23 July, unpublished.	No
752	6,10-dimethyl-3,5,9-undecatriene-2-one; citrylideneacetone; 2,6-dimethylundeca-2,6,8-triene-1 0-one; pseudoionone; 6,10-dimethylundeca-3,5,9-trien-2-one	141-10-6	Human Maximization Test	Kli75	300	4	Petrolatum	0.9	25	8	5400	4	16	Active	3		[375] Epstein WL (1978): Report to RIFM, 25 August and 7 September, unpublished.	No
753	6,10-dimethyl-3,5,9-undecatriene-2-one; citrylideneacetone; 2,6-dimethylundeca-2,6,8-triene-1 0-one; pseudoionone; 6,10-dimethylundeca-3,5,9-trien-2-one	141-10-6	Human Maximization Test	Kli75	300	4	Petrolatum	0.9	25	8	5400	2	8	Active	3		[374] Kligman AM (1976): Report to RIFM, 11 May and 23 July, unpublished.	No
754	6,10-dimethyl-3,5,9-undecatriene-2-one; citrylideneacetone; 2,6-dimethylundeca-2,6,8-triene-1 0-one; pseudoionone; 6,10-dimethylundeca-3,5,9-trien-2-one	141-10-6	Human Maximization Test	Kli75	300	4	Petrolatum	0.9	33	8	5400	1	3	Active	3		[375] Epstein WL (1978): Report to RIFM, 25 August and 7 September, unpublished.	No
755	rhodinyl acetate; 3,7-Dimethyloct-7-en-1-yl acetate; 7-Octen-1-ol, 3,7-dimethyl-, acetate	141-11-7	Human Maximization Test	Kli75	300	4	Petrolatum	0.9	29	8	5400	0	0	Inactive	3		[5] Epstein WL (1976): Report to RIFM, 27 August, unpublished.	No
756	rhodinyl acetate; 3,7-Dimethyloct-7-en-1-yl acetate; 7-Octen-1-ol, 3,7-dimethyl-, acetate	141-11-7	Human Maximization Test	Kli6675	300 or 1000	4 or 14.5	Petrolatum	0.9	25	12	7776	0	0	Inactive	3		[139] Kligman AM (1972): Report to RIFM, 1 November, unpublished.	No
762	rhodinol; 3,7-dimethyl-(6-or 7-)-octen-1-ol; 3,7-dimethyl-(6- or 7-)octen-1-ol; 3,7-dimethyl-7-octen-1-ol, 7-octen-1-ol, 3,7-dimethyl-,(S)-	6812-78-8	Human Maximization Test	Kli6675	300 or 1000	4 or 14.5	Petrolatum	0.9	25	5	3240	0	0	Inactive	3	wrong reference in Table 6 of Lapczynski et al. (RIFM 1971a instead of 1971b).	[47] Kligman AM (1971): Report to RIFM, 20 April, unpublished.	No
763	rhodinol; 3,7-dimethyl-(6-or 7-)-octen-1-ol; 3,7-dimethyl-(6- or 7-)octen-1-ol; 3,7-dimethyl-7-octen-1-ol, 7-octen-1-ol, 3,7-dimethyl-,(S)-	6812-78-8	Human Maximization Test	Kli6675	300 or 1000	4 or 14.5	Petrolatum	0.9	25	5	3240	0	0	Inactive	3		[278] Kligman AM (1972): Report to RIFM, 18 February, unpublished.	No
768	allyl heptylate; allyl heptanoate; allyl heptoate	142-19-8	Human Maximization Test	Kli75	300	4	Petrolatum	0.9	25	2	1350	0	0	Inactive	3		[86] Kligman AM (1975): Report to RIFM, 10 June, unpublished.	No
769	allyl heptylate; allyl heptanoate; allyl heptoate	142-19-8	Human Maximization Test	Kli6675	300 or 1000	4 or 14.5	Petrolatum	0.9	24	4	2592	0	0	Inactive	3		[102] Epstein WL (1974): Report to RIFM, 2 December, unpublished.	No
773	trans,trans-2,4-hexadienal; 3-propyleneacrolein; sorbaldehyde; sorbic aldehyde; hexa-2,4-dienal	142-83-6	Human Maximization Test	Kli75	300	4	Petrolatum	0.9	33	1	675	1	3	Active	3		[325] Epstein WL (1980): Report to RIFM, 7 November, unpublished.	No
774	trans,trans-2,4-hexadienal; 3-propyleneacrolein; sorbaldehyde; sorbic aldehyde; hexa-2,4-dienal	142-83-6	Human Maximization Test	Kli75	300	4	Petrolatum	0.9	26	1	675	0	0	Inactive	3		[212] Epstein WL (1982): Report to RIFM, 27 April, unpublished.	No
782	sodium sulfathiazole; sulfathiazole sodium	144-74-1	Human Maximization Test	Kli66	1000	14.5	Petrolatum	0.9	24	25	15517	0	0	Inactive	1	table V	[31] Kligman AM (1966): https://doi.org/10.1038/jid.1966.159	Yes
783	sodium sulfathiazole; sulfathiazole sodium	144-74-1	Human Maximization Test	Kli66	1000	14.5	Petrolatum	0.9	25	25	15517	1	4	Active	1	table V	[31] Kligman AM (1966): https://doi.org/10.1038/jid.1966.159	Yes
784	sodium sulfathiazole; sulfathiazole sodium	144-74-1	Human Maximization Test	Kli66	1000	14.5	Petrolatum	0.9	22	25	15517	1	4.5	Active	1	table V	[31] Kligman AM (1966): https://doi.org/10.1038/jid.1966.159	Yes
785	sodium sulfathiazole; sulfathiazole sodium	144-74-1	Human Maximization Test	Kli66	1000	14.5	Petrolatum	0.9	23	25	15517	3	13	Active	1	table V	[31] Kligman AM (1966): https://doi.org/10.1038/jid.1966.159	Yes
795	butyn sulfate; butacaine sulphate	149-15-5	Human Maximization Test	Kli66	1000	14.5	Petrolatum	0.9	24	25	15517	8	33.3	Active	1	table VIII	[31] Kligman AM (1966): https://doi.org/10.1038/jid.1966.159	Yes
796	butyn sulfate; butacaine sulphate	149-15-5	Human Maximization Test	Kli66	1000	14.5	Petrolatum	0.9	22	25	15517	5	22.7	Active	1	table VIII	[31] Kligman AM (1966): https://doi.org/10.1038/jid.1966.159	Yes
797	butyn sulfate; butacaine sulphate	149-15-5	Human Maximization Test	Kli66	1000	14.5	Petrolatum	0.9	25	25	15517	10	40	Active	1	table II	[27] Kligman AM (1966): https://doi.org/10.1038/jid.1966.160	Yes
802	mercaptobenzothiazole; 2-mercaptobenzothiazole; MBT; benzothiazole-2-thiol	149-30-4	Human Maximization Test	Kli66	1000	14.5	Petrolatum	0.9	24	25	15517	9	37.5	Active	1	table IV; rel. incidence given in Basketter et al. 1996 is 37%, should be 38%	[27] Kligman AM (1966): https://doi.org/10.1038/jid.1966.160	Yes
803	p-aminobenzoic acid; 4-aminobenzoic acid	150-13-0	Human Maximization Test	Kli66	1000	14.5	Petrolatum	0.9	25	25	15517	0	0	Inactive	1	table II	[27] Kligman AM (1966): https://doi.org/10.1038/jid.1966.160	Yes
804	p-aminobenzoic acid; 4-aminobenzoic acid	150-13-0	Human Maximization Test	Kli66	1000	14.5	Petrolatum	0.9	23	25	15517	0	0	Inactive	1	table VI	[27] Kligman AM (1966): https://doi.org/10.1038/jid.1966.160	Yes
805	p-aminobenzoic acid; 4-aminobenzoic acid	150-13-0	Human Maximization Test	Kli66	1000	14.5	Petrolatum	0.9	24	25	15517	0	0	Inactive	1	table VI	[27] Kligman AM (1966): https://doi.org/10.1038/jid.1966.160	Yes
806	p-aminobenzoic acid; 4-aminobenzoic acid	150-13-0	Human Maximization Test	Kli66	1000	14.5	Petrolatum	0.9	24	25	15517	0	0	Inactive	1	table VI	[27] Kligman AM (1966): https://doi.org/10.1038/jid.1966.160	Yes
812	1,1-dimethyl-2-phenylethyl acetate; benzeneethanol, alpha,alpha-dimethyl-, acetate; benzyl dimethyl carbinyl acetate; 2-benzyl-2-propyl acetate; dimethylbenzyl carbinyl acetate; alpha,alpha-dimethylphenethyl acetate; DMBCA; 1-phenyl-2-methyl-2-propyl acetate	151-05-3	Human Maximization Test	Kli6675	300 or 1000	4 or 14.5	Petrolatum	0.9	25	4	2592	0	0	Inactive	3		[151] Kligman AM (1971): Report to RIFM, 2 April, unpublished.	No
813	1,1-dimethyl-2-phenylethyl acetate; benzeneethanol, alpha,alpha-dimethyl-, acetate; benzyl dimethyl carbinyl acetate; 2-benzyl-2-propyl acetate; dimethylbenzyl carbinyl acetate; alpha,alpha-dimethylphenethyl acetate; DMBCA; 1-phenyl-2-methyl-2-propyl acetate	151-05-3	Human Maximization Test	Kli6675	300 or 1000	4 or 14.5	Petrolatum	0.9	25	4	2592	0	0	Inactive	3		[384] RIFM (1970): RIFM report number 1760, December 2, unpublished.	No
814	1,1-dimethyl-2-phenylethyl acetate; benzeneethanol, alpha,alpha-dimethyl-, acetate; benzyl dimethyl carbinyl acetate; 2-benzyl-2-propyl acetate; dimethylbenzyl carbinyl acetate; alpha,alpha-dimethylphenethyl acetate; DMBCA; 1-phenyl-2-methyl-2-propyl acetate	151-05-3	Human Maximization Test	Kli6675	300 or 1000	4 or 14.5	Petrolatum	0.9	25	4	2592	0	0	Inactive	3		[385] RIFM (1971): RIFM report number 1805, April 2, unpublished.	No
817	3,6-dimethyl-3-octanol; 3,6-dimethyloctan-3-ol	151-19-9	Human Maximization Test	Kli6675	300 or 1000	4 or 14.5	Petrolatum	0.9	25	10	6480	0	0	Inactive	3	concentration reported in Belsito et al. (2008), not in Opdyke (1975)	[37] Kligman AM (1973): Report to RIFM, 27 August, unpublished.	No
818	3,6-dimethyl-3-octanol; 3,6-dimethyloctan-3-ol	151-19-9	Human Maximization Test	Kli6675	300 or 1000	4 or 14.5	Petrolatum	0.9	25	20	12960	4	16	Active	3		[138] Kligman AM (1972): Report to RIFM, 25 August, unpublished.	No
819	sodium lauryl sulfate; sodium dodecyl sulphate; sodium dodecyl sulfate	151-21-3	Human Maximization Test	Kli66	1000	14.5	Petrolatum	0.9	22	10	6207	0	0	Inactive	1	table II	[27] Kligman AM (1966): https://doi.org/10.1038/jid.1966.160	Yes
828	tetrahydro-4-methyl-2-(2-methylpropen-1-yl)pyran; rosenoxide; rose oxide; rosoxide; tetrahydro-4-methyl-2-(2-methylprop-1-enyl)pyran	16409-43-1	Human Maximization Test	Kli75	300	4	Petrolatum	0.9	25	2	1350	0	0	Inactive	3		[395] Kligman AM (1978): Report to RIFM, 14 July, unpublished.	No
840	propylidene phthalide; 3-propylidenephthalide	17369-59-4	Human Maximization Test	Kli75	300	4	Petrolatum	0.9	25	4	2700	3	12	Active	3		[6] Kligman AM (1975): Report to RIFM, 16 June, unpublished.	No
841	2-hexylidenecyclopentanone; cyclopentanone, 2-hexylidene; alpha-hexylidenecyclopentanone; 2-hexylidenecyclopentanone; jasmalone	17373-89-6	Human Maximization Test	Kli75	300	4	Petrolatum	0.9	25	5	3375	3	12	Active	3	test design not referenced in secondary study, but inferred to be "1, 2" as in all RIFM studies of that time	[402] RIFM (1979): RIFM report number 1697, September 14, unpublished.	No
842	2-hexylidenecyclopentanone; cyclopentanone, 2-hexylidene; alpha-hexylidenecyclopentanone; 2-hexylidenecyclopentanone; jasmalone	17373-89-6	Human Maximization Test	Kli75	300	4	Petrolatum	0.9	24	5	3375	8	33.3	Active	3	test design not referenced in secondary study, but inferred to be "1, 2" as in all RIFM studies of that time	[403] RIFM (1981): RIFM report number 1792, March 18, unpublished.	No
848	nerol oxide; 3,6-dihydro-4-methyl-2-(2-methylpropen- 1-yl)-2H-pyran	1786-08-9	Human Maximization Test	Kli75	300	4	Petrolatum	0.9	32	10	6750	0	0	Inactive	3		[407] Epstein WL (1980): Report to RIFM, 11 January, unpublished.	No
849	nerol oxide; 3,6-dihydro-4-methyl-2-(2-methylpropen- 1-yl)-2H-pyran	1786-08-9	Human Maximization Test	Kli75	300	4	Petrolatum	0.9	25	20	13500	1	4	Active	3		[408] Epstein WL (1979): Report to RIFM, 14 September, unpublished.	No
851	allyl phenylacetate; 2-propenyl phenylacetate _x000D__x000D__x000D_(pure: allyl alcohol impurity removed)	1797-74-6	Human Maximization Test	Kli75	300	4	Petrolatum	0.9	33	3	2025	0	0	Inactive	3	impurity allyl alcohol removed	[200] Epstein WL (1976): Report to RIFM, 16 August, unpublished.	No
852	allyl phenylacetate; 2-propenyl phenylacetate, including 0.3% allyl alcohol as impurity	1797-74-6	Human Maximization Test	Kli75	300	4	Petrolatum	0.9	25	12	8100	12	48	Active	3	Sensitisation attributed to impurity allyl alcohol (present at 0.3%)	[193] Kligman AM (1975): Reports to RIFM, 24 October & 10 December, unpublished.	No
853	allyl phenylacetate; 2-propenyl phenylacetate, including 0.3% allyl alcohol as impurity	1797-74-6	Human Maximization Test	Kli75	300	4	Petrolatum	0.9	25	12	8100	25	100	Active	3	Sensitisation attributed to impurity allyl alcohol (present at 0.3%)	[193] Kligman AM (1975): Reports to RIFM, 24 October & 10 December, unpublished.	No
854	p-tert-butyldihydrocinnamaldehyde; bourgeonal	18127-01-0	Human Maximization Test	Kli75	300	4	Petrolatum	0.9	29	6	4050	0	0	Inactive	3		[357] Epstein WL (1980): Report to RIFM, 25 June, unpublished.	No
856	trans-2-hexenal dimethyl acetal; 1,1-dimethoxy-trans-2-hexene; (E)-1,1-dimethoxyhex-2-ene	18318-83-7	Human Maximization Test	Kli75	300	4	Petrolatum	0.9	26	8	5400	1	3.8	Active	3		[399] Epstein WL (1980): Report to RIFM, 26 August, unpublished.	No
857	trans-2-hexenal dimethyl acetal; 1,1-dimethoxy-trans-2-hexene; (E)-1,1-dimethoxyhex-2-ene	18318-83-7	Human Maximization Test	Kli75	300	4	Petrolatum	0.9	22	8	5400	11	50	Active	3		[393] Epstein WL (1985): Report to RIFM, 7 January, unpublished.	No
862	trans-2-heptenal; 3-Butylacrolein; beta-butylacrolein; (E)-2-hepten-1-al; 2-heptenal; (E)-hept-2-enal	18829-55-5	Human Maximization Test	Kli75	300	4	Petrolatum	0.9	29	4	2700	1	3.4	Active	3		[413] Epstein WL (1980): Report to RIFM, 1 August, unpublished.	No
863	trans-2-heptenal; 3-Butylacrolein; beta-butylacrolein; (E)-2-hepten-1-al; 2-heptenal; (E)-hept-2-enal	18829-55-5	Human Maximization Test	Kli75	300	4	Petrolatum	0.9	27	4	2700	8	29.6	Active	3		[393] Epstein WL (1985): Report to RIFM, 7 January, unpublished.	No
864	cinnamyl nitrile; cinnamonitrile	1885-38-7	Human Maximization Test	Kli75	300	4	Petrolatum	0.9	25	4	2700	0	0	Inactive	3		[414] Kligman AM (1975): Report to RIFM, 14 February, unpublished.	No
877	pentyl salicylate; amyl salicylate; benzoic acid, 2-hydroxy-, pentyl ester; 2-hydroxybenzoic acid, pentyl ester; pentyl 2-hydroxybenzoate; salicylic acid, pentyl ester	2050-08-0	Human Maximization Test	Kli75	300	4	Petrolatum	0.9	27	10	6750	0	0	Inactive	3	one observed positive reaction termed "questionable" in secondary reference	[271] RIFM (1982): RIFM report number 1643, April 27, unpublished.	No
878	pentyl salicylate; amyl salicylate; benzoic acid, 2-hydroxy-, pentyl ester; 2-hydroxybenzoic acid, pentyl ester; pentyl 2-hydroxybenzoate; salicylic acid, pentyl ester	2050-08-0	Human Maximization Test	Kli75	300	4	Petrolatum	0.9	26	10	6750	0	0	Inactive	3		[104] RIFM (1979): RIFM report number 1697, July 6, unpublished.	No
879	pentyl salicylate; amyl salicylate; benzoic acid, 2-hydroxy-, pentyl ester; 2-hydroxybenzoic acid, pentyl ester; pentyl 2-hydroxybenzoate; salicylic acid, pentyl ester	2050-08-0	Human Maximization Test	Kli6675	300 or 1000	4 or 14.5	Petrolatum	0.9	25	10	6480	0	0	Inactive	3		[65] Kligman AM (1970): Report to RIFM, 1 June, unpublished.	No
885	3,7-dimethyloctanyl acetate; 1-octanol, 3,7-dimethyl-, acetate; tetrahydrogeranyl acetate; dihydrocitronellyl acetate; 3,7-dimethyl-1-octyl acetate	20780-49-8	Human Maximization Test	Kli75	300	4	Petrolatum	0.9	28	8	5400	0	0	Inactive	3		[307] Epstein WL (1977): Report to RIFM, 7 October, unpublished.	No
886	3,7-dimethyloctanyl acetate; 1-octanol, 3,7-dimethyl-, acetate; tetrahydrogeranyl acetate; dihydrocitronellyl acetate; 3,7-dimethyl-1-octyl acetate	20780-49-8	Human Maximization Test	Kli75	300	4	Petrolatum	0.9	24	10	6750	0	0	Inactive	3		[100] Epstein WL (1977): Report to RIFM, 23 August, unpublished.	No
893	perilla aldehyde; p-mentha-1,8-dien-7-al; dihydrocuminyl aldehyde; 4-isopropenyl-1-cyclohexene-1-carboxaldehyde;_x000D__x000D__x000D_perillaldehyde; 4-isopropenylcyclohex-1-enecarbaldehyde	2111-75-3	Human Maximization Test	Kli75	300	4	Petrolatum	0.9	25	1	675	0	0	Inactive	3		[145] Epstein WL (1979): Report to RIFM, 31 August, unpublished.	No
894	perilla aldehyde; p-mentha-1,8-dien-7-al; dihydrocuminyl aldehyde; 4-isopropenyl-1-cyclohexene-1-carboxaldehyde;_x000D__x000D__x000D_perillaldehyde; 4-isopropenylcyclohex-1-enecarbaldehyde	2111-75-3	Human Maximization Test	Kli75	300	4	Petrolatum	0.9	25	4	2700	3	12	Active	3		[428] Epstein WL (1978): Reports 10 RIFM, 25 August and 21 November, unpublished.	No
895	perilla aldehyde; p-mentha-1,8-dien-7-al; dihydrocuminyl aldehyde; 4-isopropenyl-1-cyclohexene-1-carboxaldehyde;_x000D__x000D__x000D_perillaldehyde; 4-isopropenylcyclohex-1-enecarbaldehyde	2111-75-3	Human Maximization Test	Kli75	300	4	Petrolatum	0.9	29	4	2700	2	6.9	Active	3		[428] Epstein WL (1978): Reports 10 RIFM, 25 August and 21 November, unpublished.	No
919	cis-6-nonenal; cis-6-nonen-1-al; (Z)-non-6-enal	2277-19-2	Human Maximization Test	Kli75	300	4	Petrolatum	0.9	29	1	675	0	0	Inactive	3		[445] Epstein WL (1978): Report to RIFM, 28 April, unpublished.	No
930	isolongifolanone; Isolongifolene ketone; Piconia; Timberone; Valanone B; (2a.,4a.a.,8a.)-hexahydro-l, 1,5,5-tetramethyl-2H-2,4a-methanonaphthalen-8(5H)-one; 1,3,4,6,7.Sa-exahydro-l , I,5,5-tetramethyl-2H-2,4a-methanonaphthalen-8(5H)-one; 2H- 2,4a-methanonaphthalen-8(5H)-one, 1,3,4,6,7.Sa-hexahydro-I, I,5,5-tetramethyl-; 2H-2,4a-methanonaphthalen-8(5H)-one, hexahydro-I, I,5,5-tetramethyl-,(2a,4a,8…	23787-90-8	Human Maximization Test	Kli75	300	4	Petrolatum	0.9	25	4	2700	0	0	Inactive	3	mixture of structural isomers	[450] RIFM (1977): RIFM report number 7835, September 20, unpublished.	No
931	isolongifolanone; Isolongifolene ketone; Piconia; Timberone; Valanone B; (2a.,4a.a.,8a.)-hexahydro-l, 1,5,5-tetramethyl-2H-2,4a-methanonaphthalen-8(5H)-one; 1,3,4,6,7.Sa-exahydro-l , I,5,5-tetramethyl-2H-2,4a-methanonaphthalen-8(5H)-one; 2H- 2,4a-methanonaphthalen-8(5H)-one, 1,3,4,6,7.Sa-hexahydro-I, I,5,5-tetramethyl-; 2H-2,4a-methanonaphthalen-8(5H)-one, hexahydro-I, I,5,5-tetramethyl-,(2a,4a,8…	23787-90-8	Human Maximization Test	Kli75	300	4	Petrolatum	0.9	24	10	6750	0	0	Inactive	3	mixture of structural isomers	[451] Epstein WL (1980): Report to RIFM, 7 July, unpublished.	No
932	isolongifolanone; Isolongifolene ketone; Piconia; Timberone; Valanone B; (2a.,4a.a.,8a.)-hexahydro-l, 1,5,5-tetramethyl-2H-2,4a-methanonaphthalen-8(5H)-one; 1,3,4,6,7.Sa-exahydro-l , I,5,5-tetramethyl-2H-2,4a-methanonaphthalen-8(5H)-one; 2H- 2,4a-methanonaphthalen-8(5H)-one, 1,3,4,6,7.Sa-hexahydro-I, I,5,5-tetramethyl-; 2H-2,4a-methanonaphthalen-8(5H)-one, hexahydro-I, I,5,5-tetramethyl-,(2a,4a,8…	23787-90-8	Human Maximization Test	Kli75	300	4	Petrolatum	0.9	27	10	6750	0	0	Inactive	3	mixture of structural isomers	[451] Epstein WL (1980): Report to RIFM, 7 July, unpublished.	No
933	isolongifolanone; Isolongifolene ketone; Piconia; Timberone; Valanone B; (2a.,4a.a.,8a.)-hexahydro-l, 1,5,5-tetramethyl-2H-2,4a-methanonaphthalen-8(5H)-one; 1,3,4,6,7.Sa-exahydro-l , I,5,5-tetramethyl-2H-2,4a-methanonaphthalen-8(5H)-one; 2H- 2,4a-methanonaphthalen-8(5H)-one, 1,3,4,6,7.Sa-hexahydro-I, I,5,5-tetramethyl-; 2H-2,4a-methanonaphthalen-8(5H)-one, hexahydro-I, I,5,5-tetramethyl-,(2a,4a,8…	23787-90-8	Human Maximization Test	Kli75	300	4	Petrolatum	0.9	27	10	6750	0	0	Inactive	3	mixture of structural isomers	[451] Epstein WL (1980): Report to RIFM, 7 July, unpublished.	No
934	3-methyl-1-octen-3-ol; Aprol 160	24089-00-7	Human Maximization Test	Kli75	300	4	Petrolatum	0.9	25	10	6750	1	4	Active	3		[452] Kligman AM (1978): Report to RIFM, 28 February, unpublished.	No
935	3-methyl-1-octen-3-ol; Aprol 160	24089-00-7	Human Maximization Test	Kli75	300	4	Petrolatum	0.9	25	10	6750	0	0	Inactive	3		[408] Epstein WL (1979): Report to RIFM, 14 September, unpublished.	No
938	butyl glycidyl ether; butyl 2,3-epoxypropyl ether; butylglycidyl ether	2426-08-6	Human Maximization Test	Kli66	1000	14.5	Petrolatum	0.9	24	10	6207	19	79.2	Active	1	table IV	[27] Kligman AM (1966): https://doi.org/10.1038/jid.1966.160	Yes
942	amyl vinyl carbinyl acetate; octenyl acetate; 1-octen-3-yl acetate; 1-pentylallyl acetate; oct-1-en-3-yl acetate	2442-10-6	Human Maximization Test	Kli6675	300 or 1000	4 or 14.5	Petrolatum	0.9	25	10	6480	5	20	Active	3		[456] Kligman AM (1974): RIFM. 6 June, 10 August and 18 October, unpublished.	No
943	amyl vinyl carbinyl acetate; octenyl acetate; 1-octen-3-yl acetate; 1-pentylallyl acetate; oct-1-en-3-yl acetate	2442-10-6	Human Maximization Test	Kli6675	300 or 1000	4 or 14.5	Petrolatum	0.9	25	10	6480	3	12	Active	3		[456] Kligman AM (1974): RIFM. 6 June, 10 August and 18 October, unpublished.	No
944	amyl vinyl carbinyl acetate; octenyl acetate; 1-octen-3-yl acetate; 1-pentylallyl acetate; oct-1-en-3-yl acetate	2442-10-6	Human Maximization Test	Kli6675	300 or 1000	4 or 14.5	Petrolatum	0.9	23	10	6480	0	0	Inactive	3		[220] Epstein WL (1974): Report to RIFM, 19 August, unpublished.	No
945	amyl vinyl carbinyl acetate; octenyl acetate; 1-octen-3-yl acetate; 1-pentylallyl acetate; oct-1-en-3-yl acetate	2442-10-6	Human Maximization Test	Kli6675	300 or 1000	4 or 14.5	Petrolatum	0.9	25	10	6480	0	0	Inactive	3		[456] Kligman AM (1974): RIFM. 6 June, 10 August and 18 October, unpublished.	No
946	amyl vinyl carbinyl acetate; octenyl acetate; 1-octen-3-yl acetate; 1-pentylallyl acetate; oct-1-en-3-yl acetate	2442-10-6	Human Maximization Test	Kli75	300	4	Petrolatum	0.9	25	10	6750	0	0	Inactive	3		[457] Kligman AM (1975): Report to RIFM, 15 December, unpublished.	No
947	amyl vinyl carbinyl acetate; octenyl acetate; 1-octen-3-yl acetate; 1-pentylallyl acetate; oct-1-en-3-yl acetate	2442-10-6	Human Maximization Test	Kli75	300	4	Petrolatum	0.9	25	10	6750	0	0	Inactive	3		[330] Kligman AM (1977): Report to RIFM, 9 May, unpublished.	No
956	methyl dihydrojasmonate; cyclopentaneacetic acid, 3-oxo-2-pentyl-, methyl ester; hedione; methyl dihydrojasmonate; methyl 3-oxo-2-pentylcyclopentaneacetate; methyl (2-pentyl-3-oxocyclopentyl)acetate; 3-oxo-2-pentylcyclopentaneacetic acid, methyl ester; dihyrojasmonic acid methyl ester; 2-amylcyclopentanoneacetic acid, methyl ester; methyl (2-amyl-3-oxocyclopentyl)acetate; methyldihydrojasmonate; …	24851-98-7	Human Maximization Test	Kli75	300	4	Petrolatum	0.9	25	20	13500	0	0	Inactive	3		[152] Kligman AM (1976): Report to RIFM, 11 November, unpublished.	No
964	D-cyclocitronellene acetate; cyclohexanemethanol, alpha,3,3-trimethyl-, acetate; alpha,3,3-trimethylcyclohexylmethyl acetate	25225-10-9	Human Maximization Test	Kli75	300	4	Petrolatum	0.9	28	4	2700	0	0	Inactive	3	unclear whether this report contains two tests or whether one of the secondary references gives a wrong induction concentration (4 or 10%)	[122] RIFM (1982): RIFM report number 1643, June 28, unpublished.	No
965	D-cyclocitronellene acetate; cyclohexanemethanol, alpha,3,3-trimethyl-, acetate; alpha,3,3-trimethylcyclohexylmethyl acetate	25225-10-9	Human Maximization Test	Kli75	300	4	Petrolatum	0.9	28	10	6750	0	0	Inactive	3	unclear whether this report contains two tests or whether one of the secondary references gives a wrong induction concentration (4 or 10%)	[122] RIFM (1982): RIFM report number 1643, June 28, unpublished.	No
969	benzyl acetone; 4-phenylbutan-2-one; methyl phenylethyl ketone; beta-phenylethyl methyl ketone; benzylacetone	2550-26-7	Human Maximization Test	Kli75	300	4	Petrolatum	0.9	35	2	1350	0	0	Inactive	3		[472] Epstein WL (1980): Report to RIFM, 14 April, unpublished.	No
972	acetaldehyde ethyl phenylethyl acetal; acetaldehyde ethyl 2-phenylethyl acetal; acetaldehyde ethyl phenethyl acetal; benzene, [2-(1-ethoxyethoxy)ethyl]- ethoxyethoxy)ethyl)benzene; hyacinth body; verotyl; [2-(1-ethoxyethoxy)ethyl]benzene; ethyl phenethyl acetal; efetaal; acetal E; phenoxyacetaldehyde diethyl acetal	2556-10-7	Human Maximization Test	Kli75	300	4	Petrolatum	0.9	25	2	1350	0	0	Inactive	3		[71] Kligman AM (1975): Report to RIFM, 15 January, unpublished.	No
973	acetaldehyde ethyl phenylethyl acetal; acetaldehyde ethyl 2-phenylethyl acetal; acetaldehyde ethyl phenethyl acetal; benzene, [2-(1-ethoxyethoxy)ethyl]- ethoxyethoxy)ethyl)benzene; hyacinth body; verotyl; [2-(1-ethoxyethoxy)ethyl]benzene; ethyl phenethyl acetal; efetaal; acetal E; phenoxyacetaldehyde diethyl acetal	2556-10-7	Human Maximization Test	Kli75	300	4	Petrolatum	0.9	22	5	3375	0	0	Inactive	3		[475] Epstein WL (1975): Report to RIFM, 31 January, unpublished.	No
974	amylcyclopentenone; 2-pentyl-2-cyclopentenone; 2-pentylcyclopent-2-en-1-one	25564-22-1	Human Maximization Test	Kli75	300	4	Petrolatum	0.9	27	1	675	0	0	Inactive	3		[476] Epstein WL (1987): Report to RIFM, 29 June, unpublished.	No
975	amylcyclopentenone; 2-pentyl-2-cyclopentenone; 2-pentylcyclopent-2-en-1-one	25564-22-1	Human Maximization Test	Kli75	300	4	Petrolatum	0.9	28	10	6750	1	3.6	Active	3		[454] Epstein WL (1980): Report to RIFM, 29 February, unpublished.	No
976	amylcyclopentenone; 2-pentyl-2-cyclopentenone; 2-pentylcyclopent-2-en-1-one	25564-22-1	Human Maximization Test	Kli75	300	4	Petrolatum	0.9	22	10	6750	1	4.5	Active	3		[477] Epstein WL (1981): Report to RIFM, 18 March, unpublished.	No
986	7,11-dimethyl-4,6,10-dodecatrien-3-one; 2,6-dimethyldodeca-2,6,8-trien-10-one; pseudo methylionone; 7,11-dimethyldodeca-4,6,10-trien-3-one	26651-96-7	Human Maximization Test	Kli75	300	4	Petrolatum	0.9	25	8	5400	2	8	Active	3		[100] Epstein WL (1977): Report to RIFM, 23 August, unpublished.	No
987	7,11-dimethyl-4,6,10-dodecatrien-3-one; 2,6-dimethyldodeca-2,6,8-trien-10-one; pseudo methylionone; 7,11-dimethyldodeca-4,6,10-trien-3-one	26651-96-7	Human Maximization Test	Kli75	300	4	Petrolatum	0.9	25	8	5400	1	4	Active	3		[483] Kligman AM (1978): Report to RIFM, 24 August and 26 October, unpublished.	No
988	7,11-dimethyl-4,6,10-dodecatrien-3-one; 2,6-dimethyldodeca-2,6,8-trien-10-one; pseudo methylionone; 7,11-dimethyldodeca-4,6,10-trien-3-one	26651-96-7	Human Maximization Test	Kli75	300	4	Petrolatum	0.9	25	8	5400	8	32	Active	3		[483] Kligman AM (1978): Report to RIFM, 24 August and 26 October, unpublished.	No
1000	dihydroeugenol; 2-methoxy-4-propylphenol; 4-hydroxy-3-methoxypropylbenzene; 4-propylguaiacol; 1-propyl-3-methoxy-4-hydroxybenzene	2785-87-7	Human Maximization Test	Kli75	300	4	Petrolatum	0.9	25	8	5400	0	0	Inactive	3		[197] Kligman AM (1977): Report to RIFM, 3 November, unpublished.	No
1006	cedrenol; cedr-8(15)-en-9-ol; octahydro-3,8,8-trimethyl-6-methylene-1H-3a,7-methanoazulen-5-ol	28231-03-0	Human Maximization Test	Kli6675	300 or 1000	4 or 14.5	Petrolatum	0.9	25	8	5184	0	0	Inactive	3		[493] Kligman AM (1974): Report to RIFM, 21 August, unpublished.	No
1028	rose oxide levo; laevo-rose oxide; L-rose oxide; (2S,4R)-4-methyl-2-(2-methylprop-1-enyl)oxane; L-2-(2’-Methyl-1’-propenyl)-4-methyltetrahydropyran; (2S-cis)-tetrahydro-4-methyl-2-(2-methyl-1-propenyl)-2H-pyran	3033-23-6	Human Maximization Test	Kli6675	300 or 1000	4 or 14.5	Petrolatum	0.9	25	2	1296	0	0	Inactive	3	, three observed positive reactions attributed to "spill-over" effect	[506] Kligman AM (1973): Reports to RIFM, 11 October and 10 December, unpublished.	No
1029	rose oxide levo; laevo-rose oxide; L-rose oxide; (2S,4R)-4-methyl-2-(2-methylprop-1-enyl)oxane; L-2-(2’-Methyl-1’-propenyl)-4-methyltetrahydropyran; (2S-cis)-tetrahydro-4-methyl-2-(2-methyl-1-propenyl)-2H-pyran	3033-23-6	Human Maximization Test	Kli6675	300 or 1000	4 or 14.5	Petrolatum	0.9	25	2	1296	0	0	Inactive	3	not in NCEATM database	[506] Kligman AM (1973): Reports to RIFM, 11 October and 10 December, unpublished.	No
1046	acetyl cedrene; ethanone, 1-(2,3,4,7,8,8a-hexahydro-3,6,8,8-tetramethyl-1H-3a,7-methanoazulen-5-yl)-,[3R-(3a,3ab,7b,8aa)]-; [3R(3alpha,3abeta,7beta,8aalpha)]-1-(2,3,4,7,8,8a-hexahydro-3,6,8,8-tetramethyl-1H-3a,7-methanoazulen-5-yl)ethan-1-one; cedar ketone; methyl cedryl ketone; cedarwood oil, acetylated coeur; cedryl methyl ketone; lixetone; vertofix	32388-55-9	Human Maximization Test	Kli6675	300 or 1000	4 or 14.5	Petrolatum	0.9	25	30	19440	0	0	Inactive	3		[518] RIFM (1972): RIFM report number 1804, May 2, unpublished.	No
1050	piperonyl acetate; heliotropyl acetate; 3,4-methylene dioxybenzylacetate	326-61-4	Human Maximization Test	Kli6675	300 or 1000	4 or 14.5	Petrolatum	0.9	25	8	5184	0	0	Inactive	3		[183] Kligman AM (1973): Report to RIFM, 31 October, unpublished.	No
1055	delta-nonalactone; 5-hydroxynonanoic acid lactone; nonanolide-1,5; n-butyl delta-valerolactone; 1,5-nonanolactone	3301-94-8	Human Maximization Test	Kli75	300	4	Petrolatum	0.9	30	10	6750	0	0	Inactive	3		[524] Epstein WL (1977): Reports to RIFM, 21 March and 31 May, unpublished.	No
1056	delta-nonalactone; 5-hydroxynonanoic acid lactone; nonanolide-1,5; n-butyl delta-valerolactone; 1,5-nonanolactone	3301-94-8	Human Maximization Test	Kli75	300	4	Petrolatum	0.9	26	10	6750	0	0	Inactive	3		[524] Epstein WL (1977): Reports to RIFM, 21 March and 31 May, unpublished.	No
1079	6-isopropyl-2-decahydronaphthalenol; decahydro-6-isopropyl-2-naphthol; decahydro-6-(1-methylethyl)-2-naphthalenol; decatol; 6-isopropyldecalol	34131-99-2	Human Maximization Test	Kli75	300	4	Petrolatum	0.9	25	4	2700	3	12	Active	3		[531] Kligman AM (1979): Report to RIFM, 7 March, unpublished.	No
1080	6-isopropyl-2-decahydronaphthalenol; decahydro-6-isopropyl-2-naphthol; decahydro-6-(1-methylethyl)-2-naphthalenol; decatol; 6-isopropyldecalol	34131-99-2	Human Maximization Test	Kli75	300	4	Petrolatum	0.9	33	10	6750	4	12.1	Active	3		[530] Epstein WL (1978): Report to RIFM, 2 June, unpublished.	No
1094	acetyl carene; car-2-en-4-yl methyl ketone; ethanone, 1-(4,7,7-trimethylbicyclo[4.1.0]hept-4-en-3-yl)-; 1-(4,7,7-trimethylbicyclo[4.1.0]hept-4-en-3-yl)ethanone; carenko	3608-11-5	Human Maximization Test	Kli6675	300 or 1000	4 or 14.5	Petrolatum	0.9	25	10	6480	0	0	Inactive	3		[45] Kligman AM (1974): Report to RIFM, 6 June, unpublished.	No
1101	phenylethyl methacrylate; phenyl methacrylate; phenylethyl 2-methyl-2-propenoate; 2-methyl-2-propenoic acid methyl ester	3683-12-3	Human Maximization Test	Kli75	300	4	Petrolatum	0.9	25	6	4050	0	0	Inactive	3		[409] Kligman AM (1978): Report to RIFM, 24 October, unpublished.	No
1105	3-methyl-5-propyl-2-cyclohexen-1-one; 3-methyl-5-propylcyclohex-2-enone; celery ketone	3720-16-9	Human Maximization Test	Kli75	300	4	Petrolatum	0.9	26	3	2025	3	11.5	Active	3	positive result attributed to impurities	[544] RIFM (1981): RIFM report number 1792, November 10, unpublished.	No
1106	3-methyl-5-propyl-2-cyclohexen-1-one; 3-methyl-5-propylcyclohex-2-enone; celery ketone	3720-16-9	Human Maximization Test	Kli75	300	4	Petrolatum	0.9	26	3	2025	0	0	Inactive	3		[272] RIFM (1982): RIFM report number 1643, April 30, unpublished.	No
1107	3-methyl-5-propyl-2-cyclohexen-1-one; 3-methyl-5-propylcyclohex-2-enone; celery ketone	3720-16-9	Human Maximization Test	Kli75	300	4	Petrolatum	0.9	22	3	2025	1	4.5	Active	3	positive result attributed to impurities	[20] RIFM (1985): RIFM report number 1919, January 7, unpublished.	No
1119	neryl isovalerate; 3,7-dimethyl-2-cis-6-octadien-1-yl isovalerate; neryl isovalerianate; neryl beta-methyl butyrate	3915-83-1	Human Maximization Test	Kli75	300	4	Petrolatum	0.9	25	6	4050	0	0	Inactive	3		[343] Kligman AM (1975): Report to RIFM, 9 December, unpublished.	No
1120	neryl isovalerate; 3,7-dimethyl-2-cis-6-octadien-1-yl isovalerate; neryl isovalerianate; neryl beta-methyl butyrate	3915-83-1	Human Maximization Test	Kli75	300	4	Petrolatum	0.9	25	20	13500	0	0	Inactive	3		[150] Kligman AM (1975): Report to RIFM, 9 April, unpublished.	No
1129	6,7-dihydrogeraniol; 3,7-dimethyl-2-octen- 1-ol	40607-48-5	Human Maximization Test	Kli75	300	4	DEP	1.1	24	10	8250	1	4.2	Active	3		[554] Fritzsche Dodge & Olcott (1985): Private communication to RIFM, 18 June, unpublished.	No
1149	formaldehyde cyclododecyl methyl acetal; boisambrene; (methoxymethoxy)cyclododecane	42604-12-6	Human Maximization Test	Kli75	300	4	Petrolatum	0.9	22	2	1350	0	0	Inactive	3		[565] Epstein WL (1980): Report to RIFM, 4 April, unpublished.	No
1150	formaldehyde cyclododecyl methyl acetal; boisambrene; (methoxymethoxy)cyclododecane	42604-12-6	Human Maximization Test	Kli75	300	4	Petrolatum	0.9	25	4	2700	0	0	Inactive	3		[566] Kligman AM (1979): Report to RIFM, 20 June, unpublished.	No
1152	alpha-1-(2,6,6-trimethyl-2-cyclohexen-1-yl)-2-buten-1-one; alpha-damascone	43052-87-5	Human Maximization Test	Kli75	300	4	Petrolatum	0.9	25	0.2	135	0	0	Inactive	3	isomer mixture	[568] RIFM (1985): RIFM report number 15416, July 29, unpublished.	No
1157	diacetyl; biacetyl; 2,3-diketobutane; 2,3-butanedione; butanedione	431-03-8	Human Maximization Test	Kli75	300	4	Petrolatum	0.9	29	2	1350	0	0	Inactive	3		[88] Epstein WL (1976): Report to RIFM, 8 October, unpublished.	No
1159	cinnamic aldehyde dimethyl acetal; 3-phenyl-2-propenal dimethyl acetal	4364-06-1	Human Maximization Test	Kli6675	300 or 1000	4 or 14.5	Petrolatum	0.9	25	10	6480	6	24	Active	3		[138] Kligman AM (1972): Report to RIFM, 25 August, unpublished.	No
1160	cinnamic aldehyde dimethyl acetal; 3-phenyl-2-propenal dimethyl acetal	4364-06-1	Human Maximization Test	Kli6675	300 or 1000	4 or 14.5	Petrolatum	0.9	25	10	6480	0	0	Inactive	3		[50] Kligman AM (1973): Report to RIFM, 27 July, unpublished.	No
1163	tetrahydro-pseudo-ionone; citronellylacetone; dihydrogeranylacetone; 6,10-dimethyl-9-undecen-2-one; 3,4,5,6-tetrahydropseudoionone	4433-36-7	Human Maximization Test	Kli75	300	4	Petrolatum	0.9	25	8	5400	1	4	Active	3		[222] Kligman AM (1977): Report to RIFM, 4 May, unpublished.	No
1164	tetrahydro-pseudo-ionone; citronellylacetone; dihydrogeranylacetone; 6,10-dimethyl-9-undecen-2-one; 3,4,5,6-tetrahydropseudoionone	4433-36-7	Human Maximization Test	Kli75	300	4	Petrolatum	0.9	25	8	5400	0	0	Inactive	3		[395] Kligman AM (1978): Report to RIFM, 14 July, unpublished.	No
1165	tetrahydro-pseudo-ionone; citronellylacetone; dihydrogeranylacetone; 6,10-dimethyl-9-undecen-2-one; 3,4,5,6-tetrahydropseudoionone	4433-36-7	Human Maximization Test	Kli75	300	4	Petrolatum	0.9	20	8	5400	1	5	Active	3		[573] Epstein WL (1982): Report to RIFM, 13 January, unpublished.	No
1171	farnesol; 2,6,10-dodecatrien-1-ol, 3,7,11-trimethyl-; farnesyl_x000D__x000D__x000D_alcohol; trimethyl dodecatrienol; 3,7,11-trimethyl-_x000D__x000D__x000D_2,6,10-dodecatrien-1-ol	4602-84-0	Human Maximization Test	Kli75	300	4	Petrolatum	0.9	25	10	6750	0	0	Inactive	3	apparently all HMTs with 10% test concentration have been pooled in the NICEATM database ("10/75" instead of "0/25 + 4/25 + 6/25")	[109] RIFM (1976): RIFM report number 1797, November 11, unpublished.	No
1172	farnesol; 2,6,10-dodecatrien-1-ol, 3,7,11-trimethyl-; farnesyl_x000D__x000D__x000D_alcohol; trimethyl dodecatrienol; 3,7,11-trimethyl-_x000D__x000D__x000D_2,6,10-dodecatrien-1-ol	4602-84-0	Human Maximization Test	Kli75	300	4	Petrolatum	0.9	25	10	6750	4	16	Active	3	apparently all HMTs with 10% test concentration have been pooled in the NICEATM database ("10/75" instead of "0/25 + 4/25 + 6/25")	[110] RIFM (1977): RIFM report number 1702, February 7, unpublished.	No
1173	farnesol; 2,6,10-dodecatrien-1-ol, 3,7,11-trimethyl-; farnesyl_x000D__x000D__x000D_alcohol; trimethyl dodecatrienol; 3,7,11-trimethyl-_x000D__x000D__x000D_2,6,10-dodecatrien-1-ol	4602-84-0	Human Maximization Test	Kli75	300	4	Petrolatum	0.9	25	10	6750	6	24	Active	3	apparently all HMTs with 10% test concentration have been pooled in the NICEATM database ("10/75" instead of "0/25 + 4/25 + 6/25")	[109] RIFM (1976): RIFM report number 1797, November 11, unpublished.	No
1174	farnesol; 2,6,10-dodecatrien-1-ol, 3,7,11-trimethyl-; farnesyl_x000D__x000D__x000D_alcohol; trimethyl dodecatrienol; 3,7,11-trimethyl-_x000D__x000D__x000D_2,6,10-dodecatrien-1-ol	4602-84-0	Human Maximization Test	Kli75	300	4	Petrolatum	0.9	25	12	8100	0	0	Inactive	3		[112] RIFM (1977): RIFM report number 1691, December 15, unpublished.	No
1175	farnesol; 2,6,10-dodecatrien-1-ol, 3,7,11-trimethyl-; farnesyl_x000D__x000D__x000D_alcohol; trimethyl dodecatrienol; 3,7,11-trimethyl-_x000D__x000D__x000D_2,6,10-dodecatrien-1-ol	4602-84-0	Human Maximization Test	Kli75	300	4	Petrolatum	0.9	26	12	8100	0	0	Inactive	3		[112] RIFM (1977): RIFM report number 1691, December 15, unpublished.	No
1176	farnesol; 2,6,10-dodecatrien-1-ol, 3,7,11-trimethyl-; farnesyl_x000D__x000D__x000D_alcohol; trimethyl dodecatrienol; 3,7,11-trimethyl-_x000D__x000D__x000D_2,6,10-dodecatrien-1-ol	4602-84-0	Human Maximization Test	Kli75	300	4	Petrolatum	0.9	35	12	8100	0	0	Inactive	3		[575] RIFM (1978): RIFM report number 1698, July 2, unpublished.	No
1177	farnesol; 2,6,10-dodecatrien-1-ol, 3,7,11-trimethyl-; farnesyl_x000D__x000D__x000D_alcohol; trimethyl dodecatrienol; 3,7,11-trimethyl-_x000D__x000D__x000D_2,6,10-dodecatrien-1-ol	4602-84-0	Human Maximization Test	Kli75	300	4	Petrolatum	0.9	25	12	8100	0	0	Inactive	3		[576] RIFM (1975): RIFM report number 1799, April 9, unpublished.	No
1178	farnesol; 2,6,10-dodecatrien-1-ol, 3,7,11-trimethyl-; farnesyl_x000D__x000D__x000D_alcohol; trimethyl dodecatrienol; 3,7,11-trimethyl-_x000D__x000D__x000D_2,6,10-dodecatrien-1-ol	4602-84-0	Human Maximization Test	Kli75	300	4	Petrolatum	0.9	25	12	8100	0	0	Inactive	3		[577] RIFM (1975): RIFM report number 1799, December 10, unpublished.	No
1179	farnesol; 2,6,10-dodecatrien-1-ol, 3,7,11-trimethyl-; farnesyl_x000D__x000D__x000D_alcohol; trimethyl dodecatrienol; 3,7,11-trimethyl-_x000D__x000D__x000D_2,6,10-dodecatrien-1-ol	4602-84-0	Human Maximization Test	Kli6675	300 or 1000	4 or 14.5	Petrolatum	0.9	25	12	7776	4	16	Active	3	NICEATM database: Attributed to Malten et al. 1984, which cites the result but does not provide the reference	[578] RIFM (1974): RIFM report number 1779, September 12, unpublished.	No
1180	farnesol; 2,6,10-dodecatrien-1-ol, 3,7,11-trimethyl-; farnesyl_x000D__x000D__x000D_alcohol; trimethyl dodecatrienol; 3,7,11-trimethyl-_x000D__x000D__x000D_2,6,10-dodecatrien-1-ol	4602-84-0	Human Maximization Test	Kli75	300	4	Petrolatum	0.9	25	12	8100	7	28	Active	3		[579] RIFM (1975): RIFM report number 1799, January 15, unpublished.	No
1181	farnesol; 2,6,10-dodecatrien-1-ol, 3,7,11-trimethyl-; farnesyl_x000D__x000D__x000D_alcohol; trimethyl dodecatrienol; 3,7,11-trimethyl-_x000D__x000D__x000D_2,6,10-dodecatrien-1-ol	4602-84-0	Human Maximization Test	Kli75	300	4	Petrolatum	0.9	25	12	8100	2	8	Active	3		[580] RIFM (1975): RIFM report number 1799, December 12, unpublished.	No
1185	p-isopropylcyclohexanol; 4-isopropylcyclohexanol	4621-04-9	Human Maximization Test	Kli75	300	4	Petrolatum	0.9	25	5	3375	0	0	Inactive	3		[150] Kligman AM (1975): Report to RIFM, 9 April, unpublished.	No
1191	L-borneol; L-2-bornanol; 1-bornyl alcohol; L-2-camphanol; (1S-endo)-1,7,7-trimethylbicyclo[2.2.1]heptan-2-ol	464-45-9	Human Maximization Test	Kli6675	300 or 1000	4 or 14.5	Petrolatum	0.9	25	8	5184	0	0	Inactive	3		[588] Kligman AM (1972): Report to RIFM, 2 May and 13 October, unpublished.	No
1192	L-borneol; L-2-bornanol; 1-bornyl alcohol; L-2-camphanol; (1S-endo)-1,7,7-trimethylbicyclo[2.2.1]heptan-2-ol	464-45-9	Human Maximization Test	Kli6675	300 or 1000	4 or 14.5	Petrolatum	0.9	25	20	12960	0	0	Inactive	3	positive reactions attributed to a "spillover effect involving benzylidene acetone"	[588] Kligman AM (1972): Report to RIFM, 2 May and 13 October, unpublished.	No
1193	L-borneol; L-2-bornanol; 1-bornyl alcohol; L-2-camphanol; (1S-endo)-1,7,7-trimethylbicyclo[2.2.1]heptan-2-ol	464-45-9	Human Maximization Test	Kli6675	300 or 1000	4 or 14.5	Petrolatum	0.9	23	20	12960	0	0	Inactive	3		[589] Epstein WL (1973): Reports to RIFM, 1 October, unpublished.	No
1195	nootkatone; [4R-(4alpha,4a alpha,6beta)]-4,4a,5,6,7,8-hexahydro-4,4a-dimethyl-6-(1-methylvinyl)naphthalen-2(3H)-one; 4betaH,5alpha-eremophila-1 (10), 11-dien-2-one; 5,6-dimethyl-8-isopropenylbicyclo(4.4.0)dec-I-en-3-one; 4a,5-dimethyl-I ,2,3,4,4a,5,6,7-octahydro-7-keto- 3-isopropenylnaphthalene; 4,4a,5,6,7,8-hexahydro-6-isopropenyl-4,4a-dimethyl-2(3H)-naphthalenone; [4R-(4α,4aα,6β)]-4,4a,5,6,7,8-…	4674-50-4	Human Maximization Test	Kli75	300	4	Petrolatum	0.9	25	10	6750	1	4	Active	3	positive test result attributed to impurities (material was only 86% pure)	[591] RIFM (1977): RIFM report number 1702, June 6, unpublished.	No
1196	nootkatone; [4R-(4alpha,4a alpha,6beta)]-4,4a,5,6,7,8-hexahydro-4,4a-dimethyl-6-(1-methylvinyl)naphthalen-2(3H)-one; 4betaH,5alpha-eremophila-1 (10), 11-dien-2-one; 5,6-dimethyl-8-isopropenylbicyclo(4.4.0)dec-I-en-3-one; 4a,5-dimethyl-I ,2,3,4,4a,5,6,7-octahydro-7-keto- 3-isopropenylnaphthalene; 4,4a,5,6,7,8-hexahydro-6-isopropenyl-4,4a-dimethyl-2(3H)-naphthalenone; [4R-(4α,4aα,6β)]-4,4a,5,6,7,8-…	4674-50-4	Human Maximization Test	Kli75	300	4	Petrolatum	0.9	28	10	6750	3	10.7	Active	3	positive test result attributed to impurities (material was only 86% pure)	[592] RIFM (1978): RIFM report number 1698, January 13, unpublished.	No
1197	nootkatone; [4R-(4alpha,4a alpha,6beta)]-4,4a,5,6,7,8-hexahydro-4,4a-dimethyl-6-(1-methylvinyl)naphthalen-2(3H)-one; 4betaH,5alpha-eremophila-1 (10), 11-dien-2-one; 5,6-dimethyl-8-isopropenylbicyclo(4.4.0)dec-I-en-3-one; 4a,5-dimethyl-I ,2,3,4,4a,5,6,7-octahydro-7-keto- 3-isopropenylnaphthalene; 4,4a,5,6,7,8-hexahydro-6-isopropenyl-4,4a-dimethyl-2(3H)-naphthalenone; [4R-(4α,4aα,6β)]-4,4a,5,6,7,8-…	4674-50-4	Human Maximization Test	Kli75	300	4	Petrolatum	0.9	25	10	6750	0	0	Inactive	3		[593] RIFM (1979): RIFM report number 1775, September 11, unpublished.	No
1203	longifolene; (+)-longifolene	475-20-7	Human Maximization Test	Kli75	300	4	Petrolatum	0.9	25	10	6750	0	0	Inactive	3		[330] Kligman AM (1977): Report to RIFM, 9 May, unpublished.	No
1205	cyclamen alcohol; alpha-methyl-p-isopropylhydrocinnamic alcohol; 2-methyl-3-cumenylpropanol; 3-(p-cumenyl)-2-methylpropanol	4756-19-8	Human Maximization Test	Kli6675	300 or 1000	4 or 14.5	Petrolatum	0.9	25	20	12960	6	24	Active	3		[101] Kligman AM (1974): Report to RIFM, 5 June and 21 August, unpublished.	No
1206	cyclamen alcohol; alpha-methyl-p-isopropylhydrocinnamic alcohol; 2-methyl-3-cumenylpropanol; 3-(p-cumenyl)-2-methylpropanol	4756-19-8	Human Maximization Test	Kli6675	300 or 1000	4 or 14.5	Petrolatum	0.9	25	20	12960	3	12	Active	3		[101] Kligman AM (1974): Report to RIFM, 5 June and 21 August, unpublished.	No
1209	cis-jasmone; 3-methyl-2-(cis-2-penten-1-yl)-2-cyclopenten-1-one; 2-cyclopenten-1-one, 3-methyl-2-(2Z)-2-pentenyl-; (Z)-3-methyl-2-(2-pentenyl)-2-cyclopenten-1-one; 3-methyl-2-(2-pentenyl)-2-cyclopenten-1-one; 3-methyl-2-(2-cis-pentenyl)-2-cyclopenten-1-one; 3-methyl-2-pent-2-enylcyclopent-2-enone	488-10-8	Human Maximization Test	Kli75	300	4	Petrolatum	0.9	25	8	5400	0	0	Inactive	3		[596] Epstein WL (1977): Report to RIFM, 25 February and 19 April, unpublished.	No
1210	cis-jasmone; 3-methyl-2-(cis-2-penten-1-yl)-2-cyclopenten-1-one; 2-cyclopenten-1-one, 3-methyl-2-(2Z)-2-pentenyl-; (Z)-3-methyl-2-(2-pentenyl)-2-cyclopenten-1-one; 3-methyl-2-(2-pentenyl)-2-cyclopenten-1-one; 3-methyl-2-(2-cis-pentenyl)-2-cyclopenten-1-one; 3-methyl-2-pent-2-enylcyclopent-2-enone	488-10-8	Human Maximization Test	Kli75	300	4	Petrolatum	0.9	21	8	5400	0	0	Inactive	3		[596] Epstein WL (1977): Report to RIFM, 25 February and 19 April, unpublished.	No
1220	formalin; formaldehyde	50-00-0	Human Maximization Test	Kli66	1000	14.5	Petrolatum	0.9	25	1.85	1148	18	72	Active	1	table III; apparently NICEATM assumed that "formalin" means "37% aqueous formaldehyde solution", which appears plausible; in Basketter et al. 1994 and 1996 the concentration is reported as 5.0% formaldehyde, not 5% formalin; CosEU128	[27] Kligman AM (1966): https://doi.org/10.1038/jid.1966.160	Yes
1226	hydrocortisone	50-23-7	Human Maximization Test	Kli66	1000	14.5	Petrolatum	0.9	25	25	15517	0	0	Inactive	1	table V	[27] Kligman AM (1966): https://doi.org/10.1038/jid.1966.160	Yes
1232	chlorpromazine	50-53-3	Human Maximization Test	Kli66	1000	14.5	Petrolatum	0.9	24	25	15517	18	75	Active	1	table V	[27] Kligman AM (1966): https://doi.org/10.1038/jid.1966.160	Yes
1235	chloroquine diphosphate; chloroquine bis(phosphate)	50-63-5	Human Maximization Test	Kli66	1000	14.5	Petrolatum	0.9	24	25	15517	9	37.5	Active	1	table VI	[27] Kligman AM (1966): https://doi.org/10.1038/jid.1966.160	Yes
1236	chloroquine diphosphate; chloroquine bis(phosphate)	50-63-5	Human Maximization Test	Kli66	1000	14.5	Petrolatum	0.9	25	25	15517	6	24	Active	1	table VI	[27] Kligman AM (1966): https://doi.org/10.1038/jid.1966.160	Yes
1237	chloroquine diphosphate; chloroquine bis(phosphate)	50-63-5	Human Maximization Test	Kli66	1000	14.5	Petrolatum	0.9	23	25	15517	11	47.8	Active	1	table VI	[27] Kligman AM (1966): https://doi.org/10.1038/jid.1966.160	Yes
1246	myrtenol; 6,6-dimethylbicyclo[3.1.1]hept-2-ene-2-methanol; 6,6-dimethyl-2-oxymethylbicyclo(1.1.3)hept-2ene; 2-pinen-10-ol	515-00-4	Human Maximization Test	Kli75	300	4	Petrolatum	0.9	24	8	5400	1	4.2	Active	3	according to the secondary reference, the sample used in this test contained 2% of an "aldehyde impurity"	[393] Epstein WL (1985): Report to RIFM, 7 January, unpublished.	No
1247	myrtenol; 6,6-dimethylbicyclo[3.1.1]hept-2-ene-2-methanol; 6,6-dimethyl-2-oxymethylbicyclo(1.1.3)hept-2ene; 2-pinen-10-ol	515-00-4	Human Maximization Test	Kli75	300	4	Petrolatum	0.9	26	8	5400	1	3.8	Active	3	according to the secondary reference, the sample used in this test contained 2% of an "aldehyde impurity"; wrong reference cited in Table 10-1B in Belsito et al. (2008), but correct reference is in reference list	[417] Epstein WL (1986): Report to RIFM, 15 January, unpublished.	No
1248	myrtenol; 6,6-dimethylbicyclo[3.1.1]hept-2-ene-2-methanol; 6,6-dimethyl-2-oxymethylbicyclo(1.1.3)hept-2ene; 2-pinen-10-ol	515-00-4	Human Maximization Test	Kli75	300	4	Petrolatum	0.9	23	8	5400	0	0	Inactive	3		[476] Epstein WL (1987): Report to RIFM, 29 June, unpublished.	No
1249	sclareol; labd-14-ene-8,13-diol; 1-naphthalenepropanol, alpha-ethenyldecahydro-2-hydroxy-alpha,2,5,5,8a-pentamethyl-, [1R-[1.alpha; sclareol; [1R-[1alpha(R*),2beta,4abeta,8aalpha]]-2-hydroxy-alpha,2,5,5,8a-pentamethyl-alpha-vinyldecahydronaphthalene-1-propan-1-ol	515-03-7	Human Maximization Test	Kli75	300	4	Petrolatum	0.9	29	10	6750	1	3.4	Active	3	wrong reference cited in Table 6 of Bhatia et al. 2008; potentially impure sample	[604] Epstein WL (1979): Report to RIFM, 20 April and 6 November, unpublished.	No
1250	sclareol; labd-14-ene-8,13-diol; 1-naphthalenepropanol, alpha-ethenyldecahydro-2-hydroxy-alpha,2,5,5,8a-pentamethyl-, [1R-[1.alpha; sclareol; [1R-[1alpha(R*),2beta,4abeta,8aalpha]]-2-hydroxy-alpha,2,5,5,8a-pentamethyl-alpha-vinyldecahydronaphthalene-1-propan-1-ol	515-03-7	Human Maximization Test	Kli75	300	4	Petrolatum	0.9	26	10	6750	3	11.5	Active	3	potentially impure sample	[604] Epstein WL (1979): Report to RIFM, 20 April and 6 November, unpublished.	No
1251	sclareol; labd-14-ene-8,13-diol; 1-naphthalenepropanol, alpha-ethenyldecahydro-2-hydroxy-alpha,2,5,5,8a-pentamethyl-, [1R-[1.alpha; sclareol; [1R-[1alpha(R*),2beta,4abeta,8aalpha]]-2-hydroxy-alpha,2,5,5,8a-pentamethyl-alpha-vinyldecahydronaphthalene-1-propan-1-ol	515-03-7	Human Maximization Test	Kli75	300	4	Petrolatum	0.9	23	10	6750	0	0	Inactive	3		[477] Epstein WL (1981): Report to RIFM, 18 March, unpublished.	No
1252	sclareol; labd-14-ene-8,13-diol; 1-naphthalenepropanol, alpha-ethenyldecahydro-2-hydroxy-alpha,2,5,5,8a-pentamethyl-, [1R-[1.alpha; sclareol; [1R-[1alpha(R*),2beta,4abeta,8aalpha]]-2-hydroxy-alpha,2,5,5,8a-pentamethyl-alpha-vinyldecahydronaphthalene-1-propan-1-ol	515-03-7	Human Maximization Test	Kli75	300	4	Petrolatum	0.9	28	10	6750	0	0	Inactive	3		[417] Epstein WL (1986): Report to RIFM, 15 January, unpublished.	No
1267	7-octen-2-ol, 2-methyl-6-methylene-, dihydro derivative; dihydromyrcenol (isomer); 2-methyl-6-methyle-neoctan-2-ol; 2-methyl-6-methyleneoct-7-en-2-ol, dihydro derivative; myrcenol, dihydro-	53219-21-9	Human Maximization Test	Kli6675	300 or 1000	4 or 14.5	Petrolatum	0.9	25	4	2592	0	0	Inactive	3		[611] RIFM (1973): RIFM report number 1802, August 13, unpublished.	No
1282	citral	5392-40-5	Human Maximization Test	Kli6675	300 or 1000	4 or 14.5	Petrolatum	0.9	25	0.1	65	1	4	Active	3	mixture of structurally different isomers; 15 exposures (i.e. 3 x the number used in the standard HMT)	[616] Kligman AM (1972): Reports to RIFM, 14 March, 18 May, 13 October and 19 October, unpublished.	No
1283	citral	5392-40-5	Human Maximization Test	Kli6675	300 or 1000	4 or 14.5	Petrolatum	0.9	25	0.1	65	3	12	Active	3	mixture of structurally different isomers; 20 exposures (i.e. 4 x the number used in the standard HMT)	[616] Kligman AM (1972): Reports to RIFM, 14 March, 18 May, 13 October and 19 October, unpublished.	No
1284	citral	5392-40-5	Human Maximization Test	Kli6675	300 or 1000	4 or 14.5	Petrolatum	0.9	25	0.5	324	2	8	Active	3	mixture of structurally different isomers; ten exposures (i.e. 2 x the number used in standard HMT)	[616] Kligman AM (1972): Reports to RIFM, 14 March, 18 May, 13 October and 19 October, unpublished.	No
1285	citral	5392-40-5	Human Maximization Test	Kli6675	300 or 1000	4 or 14.5	Petrolatum	0.9	24	2	1296	2	8.3	Active	3	mixture of structurally different isomers	[616] Kligman AM (1972): Reports to RIFM, 14 March, 18 May, 13 October and 19 October, unpublished.	No
1301	tricyclodecenyl acetate; tricyclodecen-4-yl 8-acetate; dihydro-nordicyclopentadienyl acetate; jasmacyclen; 3a,4,5,6,7,7a-hexahydro-4,7-methanoinden-6-yl acetate; dihydronorbicyclopentadienyl acetate; greenylacetate; herbaflorat; jasmacyclene; 4,7-methano-1H-inden-6ol-3a,4,5,6,7,7a-hexahydro acetate; verdyl acetate	5413-60-5	Human Maximization Test	Kli6675	300 or 1000	4 or 14.5	Petrolatum	0.9	21	8	5184	0	0	Inactive	3		[244] Epstein WL (1974): Report to RIFM, 27 August, unpublished.	No
1302	tricyclodecenyl acetate; tricyclodecen-4-yl 8-acetate; dihydro-nordicyclopentadienyl acetate; jasmacyclen; 3a,4,5,6,7,7a-hexahydro-4,7-methanoinden-6-yl acetate; dihydronorbicyclopentadienyl acetate; greenylacetate; herbaflorat; jasmacyclene; 4,7-methano-1H-inden-6ol-3a,4,5,6,7,7a-hexahydro acetate; verdyl acetate	5413-60-5	Human Maximization Test	Kli6675	300 or 1000	4 or 14.5	Petrolatum	0.9	26	20	12960	0	0	Inactive	3		[497] RIFM (1977): RIFM report number 1691, May 16, unpublished.	No
1312	dibutyl sulphide; butyl sulphide; di-n-butyl sulphide	544-40-1	Human Maximization Test	Kli75	300	4	Petrolatum	0.9	25	8	5400	0	0	Inactive	3		[362] Kligman AM (1975): Report to RIFM, 19 May, unpublished.	No
1325	p-methoxyhydratropaldehyde; p-methoxy-alpha-methylhydrocinnamaldehyde; 4-methoxy-alpha-methylbenzenepropanal; canthoxal; 2-methyl-3-(p-methoxyphenyl)propanal; 3-(p-methoxyphenyl)-2-methylpropionaldehyde	5462-06-6	Human Maximization Test	Kli75	300	4	Petrolatum	0.9	26	2	1350	0	0	Inactive	3		[399] Epstein WL (1980): Report to RIFM, 26 August, unpublished.	No
1327	ethylene dodecanedioate; arova 16; cyclic ethylene dodecanedioate; 1,4-dioxacyclohexadecane-5,16-dione; musk 144; musk C-14; musk MC-4; zenolide	54982-83-1	Human Maximization Test	Kli75	300	4	Petrolatum	0.9	25	20	13500	0	0	Inactive	3		[452] Kligman AM (1978): Report to RIFM, 28 February, unpublished.	No
1334	piperonyl acetone; heliotropyl acetone; 3,4-methylenedioxybenzyl acetone; 4-(3,4-methylenedioxyphenyl)-2-butanone; 4-(1,3-benzodioxol-5-yl)butan-2-one; dulcinyl	55418-52-5	Human Maximization Test	Kli6675	300 or 1000	4 or 14.5	Petrolatum	0.9	22	4	2592	0	0	Inactive	3		[244] Epstein WL (1974): Report to RIFM, 27 August, unpublished.	No
1358	4-carvomenthenol; 3-cyclohexen-1-ol, 4-methyl-1-(1-methylethyl)-; 1-p-menthen-4-ol; 1-methyl-4-isopropyl-1-cyclohexene-4-ol; origanol; 4-terpinenol; 1-isopropyl-4-methylcyclohex-3-en-1-ol; terpinenol-4 NAT	562-74-3	Human Maximization Test	Kli75	300	4	Petrolatum	0.9	25	5	3375	0	0	Inactive	3		[650] Epstein WL (1977): Reports to RIFM, 25 February and 19 April, unpublished.	No
1359	4-carvomenthenol; 3-cyclohexen-1-ol, 4-methyl-1-(1-methylethyl)-; 1-p-menthen-4-ol; 1-methyl-4-isopropyl-1-cyclohexene-4-ol; origanol; 4-terpinenol; 1-isopropyl-4-methylcyclohex-3-en-1-ol; terpinenol-4 NAT	562-74-3	Human Maximization Test	Kli75	300	4	Petrolatum	0.9	21	5	3375	0	0	Inactive	3		[650] Epstein WL (1977): Reports to RIFM, 25 February and 19 April, unpublished.	No
1378	propylene glycol; propane-1,2-diol	57-55-6	Human Maximization Test	Kli66	1000	14.5	Petrolatum	0.9	24	25	15517	0	0	Inactive	1	table II	[27] Kligman AM (1966): https://doi.org/10.1038/jid.1966.160	Yes
1383	streptomycin; N-[(1S,2R,3R,4S,5R,6R)-3-carbamimidamido-6-{[(2R,3R,4R,5S)-3-{[(2S,3S,4S,5R,6S)-4,5-dihydroxy-6-(hydroxymethyl)-3-(methylamino)oxan-2-yl]oxy}-4-formyl-4-hydroxy-5-methyloxolan-2-yl]oxy}-2,4,5-trihydroxycyclohexyl]guanidine	57-92-1	Human Maximization Test	Kli66	1000	14.5	Petrolatum	0.9	24	0.1	62	1	4.2	Active	1	table IV	[31] Kligman AM (1966): https://doi.org/10.1038/jid.1966.159	Yes
1384	streptomycin; N-[(1S,2R,3R,4S,5R,6R)-3-carbamimidamido-6-{[(2R,3R,4R,5S)-3-{[(2S,3S,4S,5R,6S)-4,5-dihydroxy-6-(hydroxymethyl)-3-(methylamino)oxan-2-yl]oxy}-4-formyl-4-hydroxy-5-methyloxolan-2-yl]oxy}-2,4,5-trihydroxycyclohexyl]guanidine	57-92-1	Human Maximization Test	Kli66	1000	14.5	Petrolatum	0.9	23	0.1	62	3	13	Active	1	table VI	[31] Kligman AM (1966): https://doi.org/10.1038/jid.1966.159	Yes
1385	streptomycin; N-[(1S,2R,3R,4S,5R,6R)-3-carbamimidamido-6-{[(2R,3R,4R,5S)-3-{[(2S,3S,4S,5R,6S)-4,5-dihydroxy-6-(hydroxymethyl)-3-(methylamino)oxan-2-yl]oxy}-4-formyl-4-hydroxy-5-methyloxolan-2-yl]oxy}-2,4,5-trihydroxycyclohexyl]guanidine	57-92-1	Human Maximization Test	Kli66	1000	14.5	Petrolatum	0.9	22	0.1	62	3	13.6	Active	1	table VI	[31] Kligman AM (1966): https://doi.org/10.1038/jid.1966.159	Yes
1386	streptomycin; N-[(1S,2R,3R,4S,5R,6R)-3-carbamimidamido-6-{[(2R,3R,4R,5S)-3-{[(2S,3S,4S,5R,6S)-4,5-dihydroxy-6-(hydroxymethyl)-3-(methylamino)oxan-2-yl]oxy}-4-formyl-4-hydroxy-5-methyloxolan-2-yl]oxy}-2,4,5-trihydroxycyclohexyl]guanidine	57-92-1	Human Maximization Test	Kli66	1000	14.5	Petrolatum	0.9	24	0.1	62	10	41.7	Active	1	table VI	[31] Kligman AM (1966): https://doi.org/10.1038/jid.1966.159	Yes
1387	streptomycin; N-[(1S,2R,3R,4S,5R,6R)-3-carbamimidamido-6-{[(2R,3R,4R,5S)-3-{[(2S,3S,4S,5R,6S)-4,5-dihydroxy-6-(hydroxymethyl)-3-(methylamino)oxan-2-yl]oxy}-4-formyl-4-hydroxy-5-methyloxolan-2-yl]oxy}-2,4,5-trihydroxycyclohexyl]guanidine	57-92-1	Human Maximization Test	Kli66	1000	14.5	Petrolatum	0.9	22	1	621	8	36.4	Active	1	table IV	[31] Kligman AM (1966): https://doi.org/10.1038/jid.1966.159	Yes
1391	streptomycin; N-[(1S,2R,3R,4S,5R,6R)-3-carbamimidamido-6-{[(2R,3R,4R,5S)-3-{[(2S,3S,4S,5R,6S)-4,5-dihydroxy-6-(hydroxymethyl)-3-(methylamino)oxan-2-yl]oxy}-4-formyl-4-hydroxy-5-methyloxolan-2-yl]oxy}-2,4,5-trihydroxycyclohexyl]guanidine	57-92-1	Human Maximization Test	Kli66	1000	14.5	Petrolatum	0.9	23	10	6207	15	65.2	Active	1	table II	[31] Kligman AM (1966): https://doi.org/10.1038/jid.1966.159	Yes
1393	streptomycin; N-[(1S,2R,3R,4S,5R,6R)-3-carbamimidamido-6-{[(2R,3R,4R,5S)-3-{[(2S,3S,4S,5R,6S)-4,5-dihydroxy-6-(hydroxymethyl)-3-(methylamino)oxan-2-yl]oxy}-4-formyl-4-hydroxy-5-methyloxolan-2-yl]oxy}-2,4,5-trihydroxycyclohexyl]guanidine	57-92-1	Human Maximization Test	Kli66	1000	14.5	Petrolatum	0.9	23	10	6207	18	78.3	Active	1	table IV	[31] Kligman AM (1966): https://doi.org/10.1038/jid.1966.159	Yes
1394	streptomycin; N-[(1S,2R,3R,4S,5R,6R)-3-carbamimidamido-6-{[(2R,3R,4R,5S)-3-{[(2S,3S,4S,5R,6S)-4,5-dihydroxy-6-(hydroxymethyl)-3-(methylamino)oxan-2-yl]oxy}-4-formyl-4-hydroxy-5-methyloxolan-2-yl]oxy}-2,4,5-trihydroxycyclohexyl]guanidine	57-92-1	Human Maximization Test	Kli66	1000	14.5	Petrolatum	0.9	24	10	6207	24	100	Active	1	table VIII	[31] Kligman AM (1966): https://doi.org/10.1038/jid.1966.159	Yes
1395	streptomycin; N-[(1S,2R,3R,4S,5R,6R)-3-carbamimidamido-6-{[(2R,3R,4R,5S)-3-{[(2S,3S,4S,5R,6S)-4,5-dihydroxy-6-(hydroxymethyl)-3-(methylamino)oxan-2-yl]oxy}-4-formyl-4-hydroxy-5-methyloxolan-2-yl]oxy}-2,4,5-trihydroxycyclohexyl]guanidine	57-92-1	Human Maximization Test	Kli66	1000	14.5	Petrolatum	0.9	22	10	6207	6	27.3	Active	1	table VIII	[31] Kligman AM (1966): https://doi.org/10.1038/jid.1966.159	Yes
1396	streptomycin; N-[(1S,2R,3R,4S,5R,6R)-3-carbamimidamido-6-{[(2R,3R,4R,5S)-3-{[(2S,3S,4S,5R,6S)-4,5-dihydroxy-6-(hydroxymethyl)-3-(methylamino)oxan-2-yl]oxy}-4-formyl-4-hydroxy-5-methyloxolan-2-yl]oxy}-2,4,5-trihydroxycyclohexyl]guanidine	57-92-1	Human Maximization Test	Kli66	1000	14.5	Petrolatum	0.9	23	25	15517	20	87	Active	1	table IV	[31] Kligman AM (1966): https://doi.org/10.1038/jid.1966.159	Yes
1397	streptomycin; N-[(1S,2R,3R,4S,5R,6R)-3-carbamimidamido-6-{[(2R,3R,4R,5S)-3-{[(2S,3S,4S,5R,6S)-4,5-dihydroxy-6-(hydroxymethyl)-3-(methylamino)oxan-2-yl]oxy}-4-formyl-4-hydroxy-5-methyloxolan-2-yl]oxy}-2,4,5-trihydroxycyclohexyl]guanidine	57-92-1	Human Maximization Test	Kli66	1000	14.5	Petrolatum	0.9	25	25	15517	20	80	Active	1	table III	[27] Kligman AM (1966): https://doi.org/10.1038/jid.1966.160	Yes
1404	3,5,5-trimethylhexyl acetate; isononyl acetate	58430-94-7	Human Maximization Test	Kli6675	300 or 1000	4 or 14.5	Petrolatum	0.9	25	4	2592	1	4	Active	3		[3] Kligman AM (1973): Report to RIFM, 10 July, unpublished.	No
1405	3,5,5-trimethylhexyl acetate; isononyl acetate	58430-94-7	Human Maximization Test	Kli6675	300 or 1000	4 or 14.5	Petrolatum	0.9	24	4	2592	0	0	Inactive	3		[349] Epstein WL (1973): Report to RIFM, 18 December, unpublished.	No
1406	3,5,5-trimethylhexyl acetate; isononyl acetate	58430-94-7	Human Maximization Test	Kli6675	300 or 1000	4 or 14.5	Petrolatum	0.9	26	4	2592	0	0	Inactive	3		[257] Epstein WL (1974): Report to RIFM, 20 February, unpublished.	No
1411	p-tolyl alcohol; benzenemethanol, 4-methyl-; 4-methylbenzyl alcohol; p-methylbenzyl alcohol; 4-tolylcarbinol; (4methylphenyl)methanol	589-18-4	Human Maximization Test	Kli75	300	4	Petrolatum	0.9	23	4	2700	0	0	Inactive	3		[512] Epstein WL (1978): Report to RIFM, 7 April, unpublished.	No
1423	2,4-heptadienal; hepta-2,4-dienal	5910-85-0	Human Maximization Test	Kli75	300	4	Petrolatum	0.9	22	1	675	0	0	Inactive	3		[399] Epstein WL (1980): Report to RIFM, 26 August, unpublished.	No
1437	furacin; nitrofural; nitrofurazone; 5-nitro-2-furaldehyde semicarbazone	59-87-0	Human Maximization Test	Kli66	1000	14.5	Petrolatum	0.9	22	0.2	124	0	0	Inactive	1	table IV	[31] Kligman AM (1966): https://doi.org/10.1038/jid.1966.159	Yes
1438	furacin; nitrofural; nitrofurazone; 5-nitro-2-furaldehyde semicarbazone	59-87-0	Human Maximization Test	Kli66	1000	14.5	Petrolatum	0.9	25	1	621	3	12	Active	1	table IV	[31] Kligman AM (1966): https://doi.org/10.1038/jid.1966.159	Yes
1439	furacin; nitrofural; nitrofurazone; 5-nitro-2-furaldehyde semicarbazone	59-87-0	Human Maximization Test	Kli66	1000	14.5	Petrolatum	0.9	25	10	6207	7	28	Active	1	table IV	[31] Kligman AM (1966): https://doi.org/10.1038/jid.1966.159	Yes
1440	furacin; nitrofural; nitrofurazone; 5-nitro-2-furaldehyde semicarbazone	59-87-0	Human Maximization Test	Kli66	1000	14.5	Petrolatum	0.9	24	10	6207	1	4.2	Active	1	table V	[31] Kligman AM (1966): https://doi.org/10.1038/jid.1966.159	Yes
1441	furacin; nitrofural; nitrofurazone; 5-nitro-2-furaldehyde semicarbazone	59-87-0	Human Maximization Test	Kli66	1000	14.5	Petrolatum	0.9	24	10	6207	4	16.7	Active	1	table V	[31] Kligman AM (1966): https://doi.org/10.1038/jid.1966.159	Yes
1442	furacin; nitrofural; nitrofurazone; 5-nitro-2-furaldehyde semicarbazone	59-87-0	Human Maximization Test	Kli66	1000	14.5	Petrolatum	0.9	22	10	6207	5	22.7	Active	1	table V	[31] Kligman AM (1966): https://doi.org/10.1038/jid.1966.159	Yes
1443	furacin; nitrofural; nitrofurazone; 5-nitro-2-furaldehyde semicarbazone	59-87-0	Human Maximization Test	Kli66	1000	14.5	Petrolatum	0.9	20	10	6207	12	60	Active	1	table V	[31] Kligman AM (1966): https://doi.org/10.1038/jid.1966.159	Yes
1444	furacin; nitrofural; nitrofurazone; 5-nitro-2-furaldehyde semicarbazone	59-87-0	Human Maximization Test	Kli66	1000	14.5	Petrolatum	0.9	21	25	15517	14	66.7	Active	1	table IV	[31] Kligman AM (1966): https://doi.org/10.1038/jid.1966.159	Yes
1445	furacin; nitrofural; nitrofurazone; 5-nitro-2-furaldehyde semicarbazone	59-87-0	Human Maximization Test	Kli66	1000	14.5	Petrolatum	0.9	24	25	15517	14	58.3	Active	1	table III	[27] Kligman AM (1966): https://doi.org/10.1038/jid.1966.160	Yes
1446	furacin; nitrofural; nitrofurazone; 5-nitro-2-furaldehyde semicarbazone	59-87-0	Human Maximization Test	Kli66	1000	14.5	Petrolatum	0.9	25	50	31034	2	8	Active	1	table IV	[31] Kligman AM (1966): https://doi.org/10.1038/jid.1966.159	Yes
1456	D-limonene; (R)-p-mentha-1,8-diene; 1,8(9)-p-menthadiene; 1-methyl-4-isopropenyl-1-cyclohexen; (R)-p-mentha-1,8-diene	5989-27-5	Human Maximization Test	Kli66	1000	14.5	Petrolatum	0.9	25	8	4966	0	0	Inactive	2	added CAS number based on ECHA	[103] Greif N (1967): Cutaneous safety of fragrance material as measured by the maximization test. American Perfumer and Cosmetics 82, 54-57	Yes
1459	phenyl ethyl alcohol; 2-phenylethanol	60-12-8	Human Maximization Test	Kli66	1000	14.5	Petrolatum	0.9	25	8	4966	0	0	Inactive	2		[103] Greif N (1967): Cutaneous safety of fragrance material as measured by the maximization test. American Perfumer and Cosmetics 82, 54-57	Yes
1475	penicillin G; benzylpenicillin; 6-(2-phenylacetamido)penicillanic acid	61-33-6	Human Maximization Test	Kli66	1000	14.5	Petrolatum	0.9	23	0.1	62	0	0	Inactive	1	table VI	[31] Kligman AM (1966): https://doi.org/10.1038/jid.1966.159	Yes
1476	penicillin G; benzylpenicillin; 6-(2-phenylacetamido)penicillanic acid	61-33-6	Human Maximization Test	Kli66	1000	14.5	Petrolatum	0.9	22	0.1	62	2	9.1	Active	1	table VI	[31] Kligman AM (1966): https://doi.org/10.1038/jid.1966.159	Yes
1477	penicillin G; benzylpenicillin; 6-(2-phenylacetamido)penicillanic acid	61-33-6	Human Maximization Test	Kli66	1000	14.5	Petrolatum	0.9	24	0.1	62	6	25	Active	1	table VI	[31] Kligman AM (1966): https://doi.org/10.1038/jid.1966.159	Yes
1478	penicillin G; benzylpenicillin; 6-(2-phenylacetamido)penicillanic acid	61-33-6	Human Maximization Test	Kli66	1000	14.5	Petrolatum	0.9	22	0.2	124	2	9.1	Active	1	table IV	[31] Kligman AM (1966): https://doi.org/10.1038/jid.1966.159	Yes
1479	penicillin G; benzylpenicillin; 6-(2-phenylacetamido)penicillanic acid	61-33-6	Human Maximization Test	Kli66	1000	14.5	Petrolatum	0.9	22	1	621	4	18.2	Active	1	table IV	[31] Kligman AM (1966): https://doi.org/10.1038/jid.1966.159	Yes
1480	penicillin G; benzylpenicillin; 6-(2-phenylacetamido)penicillanic acid	61-33-6	Human Maximization Test	Kli66	1000	14.5	Petrolatum	0.9	25	5	3103	7	28	Active	1	table IV	[31] Kligman AM (1966): https://doi.org/10.1038/jid.1966.159	Yes
1481	penicillin G; benzylpenicillin; 6-(2-phenylacetamido)penicillanic acid	61-33-6	Human Maximization Test	Kli66	1000	14.5	Petrolatum	0.9	25	10	6207	9	36	Active	1	table II	[31] Kligman AM (1966): https://doi.org/10.1038/jid.1966.159	Yes
1483	penicillin G; benzylpenicillin; 6-(2-phenylacetamido)penicillanic acid	61-33-6	Human Maximization Test	Kli66	1000	14.5	Petrolatum	0.9	25	10	6207	11	44	Active	1	table IV	[31] Kligman AM (1966): https://doi.org/10.1038/jid.1966.159	Yes
1484	penicillin G; benzylpenicillin; 6-(2-phenylacetamido)penicillanic acid	61-33-6	Human Maximization Test	Kli66	1000	14.5	Petrolatum	0.9	25	10	6207	1	4	Active	1	table V	[31] Kligman AM (1966): https://doi.org/10.1038/jid.1966.159	Yes
1485	penicillin G; benzylpenicillin; 6-(2-phenylacetamido)penicillanic acid	61-33-6	Human Maximization Test	Kli66	1000	14.5	Petrolatum	0.9	25	10	6207	5	20	Active	1	table V	[31] Kligman AM (1966): https://doi.org/10.1038/jid.1966.159	Yes
1486	penicillin G; benzylpenicillin; 6-(2-phenylacetamido)penicillanic acid	61-33-6	Human Maximization Test	Kli66	1000	14.5	Petrolatum	0.9	21	10	6207	10	47.6	Active	1	table V	[31] Kligman AM (1966): https://doi.org/10.1038/jid.1966.159	Yes
1487	penicillin G; benzylpenicillin; 6-(2-phenylacetamido)penicillanic acid	61-33-6	Human Maximization Test	Kli66	1000	14.5	Petrolatum	0.9	21	10	6207	16	76.2	Active	1	table V	[31] Kligman AM (1966): https://doi.org/10.1038/jid.1966.159	Yes
1488	penicillin G; benzylpenicillin; 6-(2-phenylacetamido)penicillanic acid	61-33-6	Human Maximization Test	Kli66	1000	14.5	Petrolatum	0.9	25	25	15517	16	64	Active	1	table IV	[31] Kligman AM (1966): https://doi.org/10.1038/jid.1966.159	Yes
1491	penicillin G; benzylpenicillin; 6-(2-phenylacetamido)penicillanic acid	61-33-6	Human Maximization Test	Kli66	1000	14.5	Petrolatum	0.9	24	25	15517	16	66.7	Active	1	table III; % incidence wrongly given as "60%" (instead of 67%) in Basketter et al. 1996	[27] Kligman AM (1966): https://doi.org/10.1038/jid.1966.160	Yes
1492	penicillin G; benzylpenicillin; 6-(2-phenylacetamido)penicillanic acid	61-33-6	Human Maximization Test	Kli66	1000	14.5	Petrolatum	0.9	23	25	15517	16	69.6	Active	1	table VI	[27] Kligman AM (1966): https://doi.org/10.1038/jid.1966.160	Yes
1493	penicillin G; benzylpenicillin; 6-(2-phenylacetamido)penicillanic acid	61-33-6	Human Maximization Test	Kli66	1000	14.5	Petrolatum	0.9	23	25	15517	12	52.2	Active	1	table VI	[27] Kligman AM (1966): https://doi.org/10.1038/jid.1966.160	Yes
1494	penicillin G; benzylpenicillin; 6-(2-phenylacetamido)penicillanic acid	61-33-6	Human Maximization Test	Kli66	1000	14.5	Petrolatum	0.9	25	25	15517	13	52	Active	1	table VI	[27] Kligman AM (1966): https://doi.org/10.1038/jid.1966.160	Yes
1500	dimethyl citraconate; dimethyl methyl maleate	617-54-9	Human Maximization Test	Kli6675	300 or 1000	4 or 14.5	Petrolatum	0.9	19	12	7776	1	5.3	Active	3	NICEATM quotes Malten et al. 1984 who apparently pooled this with another HMT result	[232] Epstein WL (1974): Report to RIFM, 7 October, unpublished.	No
1501	dimethyl citraconate; dimethyl methyl maleate	617-54-9	Human Maximization Test	Kli75	300	4	Petrolatum	0.9	25	12	8100	3	12	Active	3	NICEATM quotes Malten et al. 1984 who apparently pooled this with another HMT result	[86] Kligman AM (1975): Report to RIFM, 10 June, unpublished.	No
1512	cyclohexyl acetate; acetic acid, cyclohexyl ester; cyclohexane acetate	622-45-7	Human Maximization Test	Kli75	300	4	Petrolatum	0.9	31	4	2700	0	0	Inactive	3		[76] Epstein WL (1977): Report to RIFM, 16 May, unpublished.	No
1513	cyclohexyl acetate; acetic acid, cyclohexyl ester; cyclohexane acetate	622-45-7	Human Maximization Test	Kli6675	300 or 1000	4 or 14.5	Petrolatum	0.9	25	4	2592	0	0	Inactive	3		[69] RIFM (1974): RIFM report number 34368, October 10, unpublished.	No
1515	methyl crotonate; methyl alpha-crotonate; methyl trans-2-butenoate	623-43-8	Human Maximization Test	Kli75	300	4	Petrolatum	0.9	25	6	4050	2	8	Active	3	NICEATM database: Attributed to Marzulli and Maibach 1980	[398] Kligman AM (1976): Report to RIFM, 2 August, unpublished.	No
1517	2,4-dimethylbenzyl acetate; benzenemethanol, 2,4-dimethyl-acetate; trifurol acetate	62346-96-7	Human Maximization Test	Kli75	300	4	Petrolatum	0.9	21	3	2025	0	0	Inactive	3		[678] Epstein WL (1981): Report to RIFM, 23 November, unpublished.	No
1532	aniline; aminobenzene	62-53-3	Human Maximization Test	Kli66	1000	14.5	Petrolatum	0.9	25	20	12414	7	28	Active	1	table IV	[27] Kligman AM (1966): https://doi.org/10.1038/jid.1966.160	Yes
1533	hexyl salicylate; benzoic acid, 2-hydroxy-, hexyl ester; hexyl o-hydroxybenzoate	6259-76-3	Human Maximization Test	Kli75	300	4	Petrolatum	0.9	22	3	2025	0	0	Inactive	3		[475] Epstein WL (1975): Report to RIFM, 31 January, unpublished.	No
1542	sulfanilamide; sulphanilamide	63-74-1	Human Maximization Test	Kli66	1000	14.5	Petrolatum	0.9	25	25	15517	5	20	Active	1	table III	[27] Kligman AM (1966): https://doi.org/10.1038/jid.1966.160	Yes
1546	ethyl acetoacetate ethylene glycol ketal; ethyl acetoacetate ethylene ketal; ethyl 2-methyl-1,3-dioxolane-2-acetate; ethyl 3-oxybutyrate ethylene ketal; fructone; ethyl 2-methyl-1,3-dioxolane-2-acetate	6413-10-1	Human Maximization Test	Kli75	300	4	Petrolatum	0.9	32	8	5400	0	0	Inactive	3		[687] Epstein WL (1978): Report to RIFM, 7 November, unpublished.	No
1547	ethyl acetoacetate ethylene glycol ketal; ethyl acetoacetate ethylene ketal; ethyl 2-methyl-1,3-dioxolane-2-acetate; ethyl 3-oxybutyrate ethylene ketal; fructone; ethyl 2-methyl-1,3-dioxolane-2-acetate	6413-10-1	Human Maximization Test	Kli75	300	4	Petrolatum	0.9	25	20	13500	0	0	Inactive	3		[145] Epstein WL (1979): Report to RIFM, 31 August, unpublished.	No
1552	L-carvone; L-6,8(9)-p-menthadien-2-one; L-1-methyl-4-isopropenyl-6-cyclohexen-2-one; L-p-mentha-1(6),8-dien-2-one	6485-40-1	Human Maximization Test	Kli6675	300 or 1000	4 or 14.5	Petrolatum	0.9	25	1	648	0	0	Inactive	3	this is the L isomer only, while the NICEATM database only contains the racemate.	[143] Kligman AM (1971): Report to RIFM, 24 May, unpublished.	No
1563	benzoic acid; benzenecarboxylic acid; phenylformic acid	65-85-0	Human Maximization Test	Kli75	300	4	Petrolatum	0.9	25	2	1350	0	0	Inactive	3		[328] Kligman AM (1977): Report to RIFM, 24 May, unpublished.	No
1564	benzoic acid; benzenecarboxylic acid; phenylformic acid	65-85-0	Human Maximization Test	Kli75	300	4	Hydrophilic petrolatum	1	10	5	3750	0	0	Inactive	2		[696] Leyden JJ and Kligman AM (1977): https://doi.org/111/j.1600-0536.1977.tb03674.x	Yes
1573	12-oxahexadecanolide; cervolide; 1,6-dioxacycloheptadecan-7-one; hibiscolide; 16-hydroxy-12-oxahexadecanoic acid, omega lactone; musk 781; 12-oxahexadecan-16-olide	6707-60-4	Human Maximization Test	Kli75	300	4	Petrolatum	0.9	25	10	6750	0	0	Inactive	3	.	[328] Kligman AM (1977): Report to RIFM, 24 May, unpublished.	No
1575	hex-2-enal; trans-2-hexenal; beta-propyl acrolein; trans-hex-2-enal	6728-26-3	Human Maximization Test	Kli6675	300 or 1000	4 or 14.5	Petrolatum	0.9	25	4	2592	0	0	Inactive	3		[42] Kligman AM (1973): Report to RIFM, 9 October, unpublished.	No
1579	phenylacetaldehyde 2,4-dihydroxy-2-methylpentane acetal; reseda body; 4,4,6-trimethyl-2-(phenylmethyl)-1,3-dioxane	67633-94-7	Human Maximization Test	Kli75	300	4	Petrolatum	0.9	29	1	675	0	0	Inactive	3		[480] Epstein WL (1979): Report to RIFM, 20 April, unpublished.	No
1587	dimethyl sulfoxide; DMSO	67-68-5	Human Maximization Test	Kli66	1000	14.5	Petrolatum	0.9	23	75	46552	0	0	Inactive	1	table IV	[27] Kligman AM (1966): https://doi.org/10.1038/jid.1966.160	Yes
1588	trans-2-hexenal diethyl acetal; 1,1-diethoxy-trans-2-hexene; (E)-1,1-diethoxyhex-2-ene	67746-30-9	Human Maximization Test	Kli75	300	4	Petrolatum	0.9	30	4	2700	0	0	Inactive	3		[461] Epstein WL (1977): Report to RIFM, 21 March, unpublished.	No
1589	trans-2-hexenal diethyl acetal; 1,1-diethoxy-trans-2-hexene; (E)-1,1-diethoxyhex-2-ene	67746-30-9	Human Maximization Test	Kli75	300	4	Petrolatum	0.9	30	8	5400	1	3.3	Active	3		[56] Epstein WL (1976): Report to RIFM, 20 December, unpublished.	No
1590	trans-2-hexenal diethyl acetal; 1,1-diethoxy-trans-2-hexene; (E)-1,1-diethoxyhex-2-ene	67746-30-9	Human Maximization Test	Kli75	300	4	Petrolatum	0.9	26	8	5400	7	26.9	Active	3		[399] Epstein WL (1980): Report to RIFM, 26 August, unpublished.	No
1591	trans-2-hexenal diethyl acetal; 1,1-diethoxy-trans-2-hexene; (E)-1,1-diethoxyhex-2-ene	67746-30-9	Human Maximization Test	Kli75	300	4	Petrolatum	0.9	25	8	5400	16	64	Active	3		[393] Epstein WL (1985): Report to RIFM, 7 January, unpublished.	No
1592	undecylenic aldehyde digeranyl acetal; 10-undecenal digeranyl acetal; 11,11-bis-([3,7-dimethyl-2,6-octadienyl]oxy)-1-undecene; 11,11-digeranyloxy-1-undecene	67785-74-4	Human Maximization Test	Kli75	300	4	Petrolatum	0.9	30	10	6750	0	0	Inactive	3		[524] Epstein WL (1977): Reports to RIFM, 21 March and 31 May, unpublished.	No
1593	undecylenic aldehyde digeranyl acetal; 10-undecenal digeranyl acetal; 11,11-bis-([3,7-dimethyl-2,6-octadienyl]oxy)-1-undecene; 11,11-digeranyloxy-1-undecene	67785-74-4	Human Maximization Test	Kli75	300	4	Petrolatum	0.9	27	10	6750	0	0	Inactive	3		[524] Epstein WL (1977): Reports to RIFM, 21 March and 31 May, unpublished.	No
1599	amylcyclohexyl acetate; 2-tert-amylcyclohexyl acetate; cyclohexanol, 2-(1, 1-dimethylpropyl)-, acetate; 2-tert-pentylcyclohexyl acetate; coniferan	67874-72-0	Human Maximization Test	Kli75	300	4	Petrolatum	0.9	25	12	8100	0	0	Inactive	3		[414] Kligman AM (1975): Report to RIFM, 14 February, unpublished.	No
1628	menthadiene-7-methyl formate; isobergamate; 2-(4-isopropylcyclohexadienyl)ethyl formate; menthadienyl formiate; 4-(1-methylethyl)cyclohexadiene- 1-ethyl formate; menthadienyl formate	68683-20-5	Human Maximization Test	Kli75	300	4	Petrolatum	0.9	25	1	675	0	0	Inactive	3	N = 25 has been inferred based on the statement "three maximization tests (Kligman,_x000D__x000D__x000D_1966; Kligman and Epstein, 1975) were carried out on 75 additional volunteers in three separate panels".	[720] Kligman AM (1979): Report to RIFM, 11 September and 7 December, unpublished.	No
1629	menthadiene-7-methyl formate; isobergamate; 2-(4-isopropylcyclohexadienyl)ethyl formate; menthadienyl formiate; 4-(1-methylethyl)cyclohexadiene- 1-ethyl formate; menthadienyl formate	68683-20-5	Human Maximization Test	Kli75	300	4	Petrolatum	0.9	25	1	675	0	0	Inactive	3	N = 25 has been inferred based on the statement "three maximization tests (Kligman,_x000D__x000D__x000D_1966; Kligman and Epstein, 1975) were carried out on 75 additional volunteers in three separate panels".	[720] Kligman AM (1979): Report to RIFM, 11 September and 7 December, unpublished.	No
1630	menthadiene-7-methyl formate; isobergamate; 2-(4-isopropylcyclohexadienyl)ethyl formate; menthadienyl formiate; 4-(1-methylethyl)cyclohexadiene- 1-ethyl formate; menthadienyl formate	68683-20-5	Human Maximization Test	Kli75	300	4	Petrolatum	0.9	25	1.5	1013	0	0	Inactive	3	N = 25 has been inferred based on the statement "three maximization tests (Kligman,_x000D__x000D__x000D_1966; Kligman and Epstein, 1975) were carried out on 75 additional volunteers in three separate panels".	[721] Dragoco (1979): Private communication to RIFM, I March, 23 April, 1 & 8 May, and 1 June, unpublished.	No
1631	menthadiene-7-methyl formate; isobergamate; 2-(4-isopropylcyclohexadienyl)ethyl formate; menthadienyl formiate; 4-(1-methylethyl)cyclohexadiene- 1-ethyl formate; menthadienyl formate	68683-20-5	Human Maximization Test	Kli75	300	4	Petrolatum	0.9	25	10	6750	1	4	Active	3		[213] Epstein WL (1977): Report to RIFM, 1 July, unpublished.	No
1632	menthadiene-7-methyl formate; isobergamate; 2-(4-isopropylcyclohexadienyl)ethyl formate; menthadienyl formiate; 4-(1-methylethyl)cyclohexadiene- 1-ethyl formate; menthadienyl formate	68683-20-5	Human Maximization Test	Kli75	300	4	Petrolatum	0.9	29	10	6750	4	13.8	Active	3		[445] Epstein WL (1978): Report to RIFM, 28 April, unpublished.	No
1633	menthadiene-7-methyl formate; isobergamate; 2-(4-isopropylcyclohexadienyl)ethyl formate; menthadienyl formiate; 4-(1-methylethyl)cyclohexadiene- 1-ethyl formate; menthadienyl formate	68683-20-5	Human Maximization Test	Kli75	300	4	Petrolatum	0.9	25	10	6750	3	12	Active	3		[722] Kligman AM (1978): Report to RIFM, 26 October, unpublished.	No
1645	gamma-hexalactone; hexanolide-1,4; gamma-ethyl-n-butyrolactone; tonkalide; hexan-4-olide	695-06-7	Human Maximization Test	Kli75	300	4	Petrolatum	0.9	30	12	8100	0	0	Inactive	3		[727] Epstein WL (1977): Reports to RIFM, 21 March & 31 May, unpublished.	No
1646	gamma-hexalactone; hexanolide-1,4; gamma-ethyl-n-butyrolactone; tonkalide; hexan-4-olide	695-06-7	Human Maximization Test	Kli75	300	4	Petrolatum	0.9	27	12	8100	0	0	Inactive	3		[727] Epstein WL (1977): Reports to RIFM, 21 March & 31 May, unpublished.	No
1647	anisyl n-butyrate; p-methoxybenzyl butyrate	6963-56-0	Human Maximization Test	Kli75	300	4	Petrolatum	0.9	25	8	5400	4	16	Active	3		[728] Kligman AM (1975): Report to RIFM, 24 October & 10 December, unpublished.	No
1648	anisyl n-butyrate; p-methoxybenzyl butyrate	6963-56-0	Human Maximization Test	Kli75	300	4	Petrolatum	0.9	25	8	5400	0	0	Inactive	3		[728] Kligman AM (1975): Report to RIFM, 24 October & 10 December, unpublished.	No
1651	salicylic acid	69-72-7	Human Maximization Test	Kli66	1000	14.5	Petrolatum	0.9	25	20	12414	0	0	Inactive	1	table II	[27] Kligman AM (1966): https://doi.org/10.1038/jid.1966.160	Yes
1654	hexahydrocoumarin; coumarin, 3,4,5,6,7,8-hexahydro-; 1-cyclohexene-1-propanoic acid , 2-hydroxy-, .delta.-1 actone; 3,4,5,6,7,8-hexahydrocoumarin; 3,4,5,6,7,8-hexahydro-2H-1-benzopyran-2-one	700-82-3	Human Maximization Test	Kli75	300	4	Petrolatum	0.9	30	8	5400	12	40	Active	3		[730] RIFM (1979): RIFM report number 1697, April 20, unpublished.	No
1655	hexahydrocoumarin; coumarin, 3.4.5,6,7,8-hexahydro-; 1-cyclohexene-1-propan oic acid , 2-hydroxy-, .delta.-1 actone; 3,4,5,6,7,8-hexahydrocoumarin; 3,4,5,6,7,8-hexahydro-2H-1-benzopyran-2-one	700-82-3	Human Maximization Test	Kli75	300	4	Petrolatum	0.9	26	8	5400	7	26.9	Active	3		[731] RIFM (1979): RIFM report number 1697, December 14, unpublished.	No
1691	ocimenyl acetate; cis-ocimenyl acetate; 2,6-dimethyl-5,7-octadien-2-yl acetate; 1,1,5-trimethylhepta-4,6-dienyl acetate	72214-23-4	Human Maximization Test	Kli6675	300 or 1000	4 or 14.5	Petrolatum	0.9	25	4	2592	2	8	Active	3		[736] Kligman AM (1974): Report to RIFM, 21 August & 18 October, unpublished.	No
1692	ocimenyl acetate; cis-ocimenyl acetate; 2,6-dimethyl-5,7-octadien-2-yl acetate; 1,1,5-trimethylhepta-4,6-dienyl acetate	72214-23-4	Human Maximization Test	Kli6675	300 or 1000	4 or 14.5	Petrolatum	0.9	50	4	2592	0	0	Inactive	3		[736] Kligman AM (1974): Report to RIFM, 21 August & 18 October, unpublished.	No
1712	mercuric chloride; mercury dichloride	7487-94-7	Human Maximization Test	Kli66	1000	14.5	Petrolatum	0.9	25	2	1241	23	92	Active	1	table III	[27] Kligman AM (1966): https://doi.org/10.1038/jid.1966.160	Yes
1722	propyl phenethyl acetal; acetaldehyde phenethyl propyl acetal; acetal R; benzene, [2-(1-propoxyethoxy)ethyl]-; 1-phenethoxy-1-propoxyethane; (2-(1-propoxyethoxy)ethyl)benzene; (1-propoxyethoxy)ethyl]benzene; Resedafol-Corps 302	7493-57-4	Human Maximization Test	Kli75	300	4	Petrolatum	0.9	28	5	3375	0	0	Inactive	3		[267] Epstein WL (1979): Report to RIFM, 9 March, unpublished.	No
1724	allyl phenoxyacetate; acetate p.a.	7493-74-5	Human Maximization Test	Kli6675	300 or 1000	4 or 14.5	Petrolatum	0.9	26	1	648	0	0	Inactive	3		[229] Kligman AM (1974): Report to RIFM, 19 November, unpublished.	No
1733	pinacol; 2,3-dimethyl-2,3-butanediol; tetramethylethylene glycol	76-09-5	Human Maximization Test	Kli75	300	4	Petrolatum	0.9	22	8	5400	0	0	Inactive	3	1 positive reaction attributed to spill-over effect from costus	[747] Epstein WL (1975): Report to RIFM, 6 May and 15 August, unpublished.	No
1734	pinacol; 2,3-dimethyl-2,3-butanediol; tetramethylethylene glycol	76-09-5	Human Maximization Test	Kli75	300	4	Petrolatum	0.9	24	8	5400	0	0	Inactive	3		[747] Epstein WL (1975): Report to RIFM, 6 May and 15 August, unpublished.	No
1739	cedrol; cedar camphor; cedarwood oil alcohols; cypress camphor; 1H-3a,7-methanoazulene-6-ol, octahydro-3,6,8,8tetramethyl-,[3R–(3.alpha,3a.beta,6.alpha,7.beta,8aa; [3R-(3alpha,3abeta,6alpha,7beta,8aalpha)]-octahydro-3,6,8,8-tetramethyl-1H-3a,7-methanoazulen-6-ol	77-53-2	Human Maximization Test	Kli6675	300 or 1000	4 or 14.5	Petrolatum	0.9	25	8	5184	2	8	Active	3	unclear composition	[750] Kligman AM (1973): Report to RIFM, 10 December, unpublished.	No
1740	cedrol; cedar camphor; cedarwood oil alcohols; cypress camphor; 1H-3a,7-methanoazulene-6-ol, octahydro-3,6,8,8tetramethyl-,[3R–(3.alpha,3a.beta,6.alpha,7.beta,8aa; [3R-(3alpha,3abeta,6alpha,7beta,8aalpha)]-octahydro-3,6,8,8-tetramethyl-1H-3a,7-methanoazulen-6-ol	77-53-2	Human Maximization Test	Kli6675	300 or 1000	4 or 14.5	Petrolatum	0.9	25	8	5184	0	0	Inactive	3	unclear composition	[750] Kligman AM (1973): Report to RIFM, 10 December, unpublished.	No
1745	2-tridecenal; tridec-2-enal	7774-82-5	Human Maximization Test	Kli75	300	4	Petrolatum	0.9	29	4	2700	0	0	Inactive	3		[751] Epstein WL (1979): Report to RIFM, 9 March and 13 July, unpublished.	No
1746	2-tridecenal; tridec-2-enal	7774-82-5	Human Maximization Test	Kli75	300	4	Petrolatum	0.9	26	4	2700	0	0	Inactive	3		[751] Epstein WL (1979): Report to RIFM, 9 March and 13 July, unpublished.	No
1747	potassium dichromate	7778-50-9	Human Maximization Test	Kli66	1000	14.5	Petrolatum	0.9	23	2	1241	23	100	Active	1	table IV	[27] Kligman AM (1966): https://doi.org/10.1038/jid.1966.160	Yes
1776	linalool; coriandrol; 3,7-dimethyl-1,6-octadien-3-ol; 2,6-dimethyl-2,7-octadien-6-ol; licareol; linalol; 3,7-dimethyl-1,6-octadien-3-ol; 2,6-dimethyl-octadien-2,7-ol-6; allo-ocimenol	78-70-6	Human Maximization Test	Kli66	1000	14.5	Petrolatum	0.9	25	8	4966	0	0	Inactive	2		[103] Greif N (1967): Cutaneous safety of fragrance material as measured by the maximization test. American Perfumer and Cosmetics 82, 54-57	Yes
1777	linalool; coriandrol; 3,7-dimethyl-1,6-octadien-3-ol; 2,6-dimethyl-2,7-octadien-6-ol; licareol; linalol; 3,7-dimethyl-1,6-octadien-3-ol; 2,6-dimethyl-octadien-2,7-ol-6; allo-ocimenol	78-70-6	Human Maximization Test	Kli6675	300 or 1000	4 or 14.5	Petrolatum	0.9	25	8	5184	0	0	Inactive	3		[196] Kligman AM (1972): Report to RIFM, 22 November, unpublished.	No
1778	linalool; coriandrol; 3,7-dimethyl-1,6-octadien-3-ol; 2,6-dimethyl-2,7-octadien-6-ol; licareol; linalol; 3,7-dimethyl-1,6-octadien-3-ol; 2,6-dimethyl-octadien-2,7-ol-6; allo-ocimenol	78-70-6	Human Maximization Test	Kli6675	300 or 1000	4 or 14.5	Petrolatum	0.9	25	20	12960	0	0	Inactive	3		[12] Kligman AM (1970): Report to RIFM, 7 October, unpublished.	No
1819	p-tert-butyl-alpha-methylhydrocinnamic aldehyde; alpha-methyl-beta-(p-tert-butylphenyl) propionaldehyde; lilial; 2-(4-tert-butylbenzyl)propionaldehyde	80-54-6	Human Maximization Test	Kli6675	300 or 1000	4 or 14.5	Petrolatum	0.9	25	4	2592	0	0	Inactive	3		[278] Kligman AM (1972): Report to RIFM, 18 February, unpublished.	No
1820	p-tert-butyl-alpha-methylhydrocinnamic aldehyde; alpha-methyl-beta-(p-tert-butylphenyl) propionaldehyde; lilial; 2-(4-tert-butylbenzyl)propionaldehyde	80-54-6	Human Maximization Test	Kli6675	300 or 1000	4 or 14.5	Petrolatum	0.9	25	5	3240	0	0	Inactive	3	the 9 sensitisation cases reported were attributed to a "spillover effect involving phenylacetaldehyde" in the secondary pubication	[47] Kligman AM (1971): Report to RIFM, 20 April, unpublished.	No
1822	alpha-pinene; 2-pinene; 2,6,6-trimethylbicyclo[3,1,1]-2-heptene; pin-2(3)-ene	80-56-8	Human Maximization Test	Kli6675	300 or 1000	4 or 14.5	Petrolatum	0.9	25	10	6480	3	12	Active	3		# [764] Kligman AM (1972): Reports to RIFM, 14 March and 13 October, unpublished.	No
1823	alpha-pinene; 2-pinene; 2,6,6-trimethylbicyclo[3,1,1]-2-heptene; pin-2(3)-ene	80-56-8	Human Maximization Test	Kli6675	300 or 1000	4 or 14.5	Petrolatum	0.9	25	10	6480	0	0	Inactive	3		# [764] Kligman AM (1972): Reports to RIFM, 14 March and 13 October, unpublished.	No
1828	musk ketone; 4'-tert-butyl-2',6'-dimethyl-3',5'-dinitroacetophenone	81-14-1	Human Maximization Test	Kli66	1000	14.5	Petrolatum	0.9	25	3.2	1986	0	0	Inactive	2		[103] Greif N (1967): Cutaneous safety of fragrance material as measured by the maximization test. American Perfumer and Cosmetics 82, 54-57	Yes
1829	musk ketone; 4'-tert-butyl-2',6'-dimethyl-3',5'-dinitroacetophenone	81-14-1	Human Maximization Test	Kli6675	300 or 1000	4 or 14.5	Petrolatum	0.9	25	5	3240	0	0	Inactive	3		[12] Kligman AM (1970): Report to RIFM, 7 October, unpublished.	No
1840	thephorin; phenindamine; 2-methyl-9-phenyl-1H,2H,3H,4H,9H-indeno[2,1-c]pyridine	82-88-2	Human Maximization Test	Kli66	1000	14.5	Petrolatum	0.9	23	0.1	62	2	8.7	Active	1	table IV	[31] Kligman AM (1966): https://doi.org/10.1038/jid.1966.159	Yes
1841	thephorin; phenindamine; 2-methyl-9-phenyl-1H,2H,3H,4H,9H-indeno[2,1-c]pyridine	82-88-2	Human Maximization Test	Kli66	1000	14.5	Petrolatum	0.9	24	1	621	6	25	Active	1	table IV	[31] Kligman AM (1966): https://doi.org/10.1038/jid.1966.159	Yes
1842	thephorin; phenindamine; 2-methyl-9-phenyl-1H,2H,3H,4H,9H-indeno[2,1-c]pyridine	82-88-2	Human Maximization Test	Kli66	1000	14.5	Petrolatum	0.9	20	5	3103	7	35	Active	1	table VII	[31] Kligman AM (1966): https://doi.org/10.1038/jid.1966.159	Yes
1844	thephorin; phenindamine; 2-methyl-9-phenyl-1H,2H,3H,4H,9H-indeno[2,1-c]pyridine	82-88-2	Human Maximization Test	Kli66	1000	14.5	Petrolatum	0.9	25	10	6207	11	44	Active	1	table IV	[31] Kligman AM (1966): https://doi.org/10.1038/jid.1966.159	Yes
1845	thephorin; phenindamine; 2-methyl-9-phenyl-1H,2H,3H,4H,9H-indeno[2,1-c]pyridine	82-88-2	Human Maximization Test	Kli66	1000	14.5	Petrolatum	0.9	25	25	15517	25	100	Active	1	table IV	[31] Kligman AM (1966): https://doi.org/10.1038/jid.1966.159	Yes
1846	thephorin; phenindamine; 2-methyl-9-phenyl-1H,2H,3H,4H,9H-indeno[2,1-c]pyridine	82-88-2	Human Maximization Test	Kli66	1000	14.5	Petrolatum	0.9	24	25	15517	23	95.8	Active	1	table II	[27] Kligman AM (1966): https://doi.org/10.1038/jid.1966.160	Yes
1855	diethyl phthalate	84-66-2	Human Maximization Test	Kli66	1000	14.5	Petrolatum	0.9	25	10	6207	0	0	Inactive	2		[103] Greif N (1967): Cutaneous safety of fragrance material as measured by the maximization test. American Perfumer and Cosmetics 82, 54-57	Yes
1863	dimethyl anthranilate; methyl n-methylanthranilate; methyl methylaminobenzoate	85-91-6	Human Maximization Test	Kli6675	300 or 1000	4 or 14.5	Petrolatum	0.9	25	10	6480	2	8	Active	3		[264] Kligman AM (1974): Report to RIFM, 5 June and 20 August, unpublished.	No
1864	dimethyl anthranilate; methyl n-methylanthranilate; methyl methylaminobenzoate	85-91-6	Human Maximization Test	Kli6675	300 or 1000	4 or 14.5	Petrolatum	0.9	25	10	6480	0	0	Inactive	3		[264] Kligman AM (1974): Report to RIFM, 5 June and 20 August, unpublished.	No
1891	beta-guaiene; 1,4-dimethyl-7-isopropenyl-delta9,10-octahydroazulene; 7-isopropylidene-1,4-dimethyl-1,2,3,4,5,6,7,8-octahydroazulene; azulene, 1,2,3,4,5,6,7,8-octahydro-1,4-dimethyl-7-(1-methylethylidene)-, (1S,4S)-; guaiene	88-84-6	Human Maximization Test	Kli75	300	4	Petrolatum	0.9	29	2	1350	0	0	Inactive	3		[5] Epstein WL (1976): Report to RIFM, 27 August, unpublished.	No
1917	coumarin; 2-oxo-1,2-benzopyran; 1,2-benzopyrone ; cis-o-coumaric acid lactone; marinic anhydride; tonka bean camphor	91-64-5	Human Maximization Test	Kli66	1000	14.5	Petrolatum	0.9	25	8	4966	0	0	Inactive	2	wrong primary reference ("RIFM database") in Api et al. (2015)	[103] Greif N (1967): Cutaneous safety of fragrance material as measured by the maximization test. American Perfumer and Cosmetics 82, 54-57	Yes
1922	6-methylcoumarin; 6-methyl-1,2-benzopyrone	92-48-8	Human Maximization Test	Kli6675	300 or 1000	4 or 14.5	Petrolatum	0.9	25	4	2592	0	0	Inactive	3		[1] Kligman AM (1973): Report to RIFM, 13 August, unpublished.	No
1934	hydratropic aldehyde; hydratropaldehyde; 2-phenylpropionaldehyde; alpha-methyl phenylacetaldehyde	93-53-8	Human Maximization Test	Kli6675	300 or 1000	4 or 14.5	Petrolatum	0.9	25	2	1296	0	0	Inactive	3		[151] Kligman AM (1971): Report to RIFM, 2 April, unpublished.	No
1938	methylphenylcarbinyl acetate; phenylmethylcarbinyl acetate; alpha-methylbenzyl acetate; styrolyl acetate; 1-phenylethyl acetate; alpha-methylbenzyl acetate; benzenemethanol, alpha-methyl-, acetate; gardenol; methylphenylcarbinyl acetate; sec-phenylethyl acetate; alpha-phenylethyl acetate; phenyl methyl carbinyl acetate; styralyl acetate; 1-phenylethyl acetate	93-92-5	Human Maximization Test	Kli6675	300 or 1000	4 or 14.5	Petrolatum	0.9	25	4	2592	0	0	Inactive	3		[57] Kligman AM (1971): Report to RIFM, 25 March, unpublished.	No
1939	methylphenylcarbinyl acetate; phenylmethylcarbinyl acetate; alpha-methylbenzyl acetate; styrolyl acetate; 1-phenylethyl acetate; alpha-methylbenzyl acetate; benzenemethanol, alpha-methyl-, acetate; gardenol; methylphenylcarbinyl acetate; sec-phenylethyl acetate; alpha-phenylethyl acetate; phenyl methyl carbinyl acetate; styralyl acetate; 1-phenylethyl acetate	93-92-5	Human Maximization Test	Kli6675	300 or 1000	4 or 14.5	Petrolatum	0.9	25	4	2592	0	0	Inactive	3		[789] RIFM (1970): RIFM report number 1760, January 4, unpublished.	No
1941	benzocaine; ethyl 4-aminobenzoate	94-09-7	Human Maximization Test	Kli66	1000	14.5	Petrolatum	0.9	23	5	3103	0	0	Inactive	1	table V	[31] Kligman AM (1966): https://doi.org/10.1038/jid.1966.159	Yes
1942	benzocaine; ethyl 4-aminobenzoate	94-09-7	Human Maximization Test	Kli66	1000	14.5	Petrolatum	0.9	22	5	3103	1	4.5	Active	1	table V	[31] Kligman AM (1966): https://doi.org/10.1038/jid.1966.159	Yes
1943	benzocaine; ethyl 4-aminobenzoate	94-09-7	Human Maximization Test	Kli66	1000	14.5	Petrolatum	0.9	25	5	3103	3	12	Active	1	table V	[31] Kligman AM (1966): https://doi.org/10.1038/jid.1966.159	Yes
1944	benzocaine; ethyl 4-aminobenzoate	94-09-7	Human Maximization Test	Kli66	1000	14.5	Petrolatum	0.9	25	5	3103	6	24	Active	1	table V	[31] Kligman AM (1966): https://doi.org/10.1038/jid.1966.159	Yes
1945	benzocaine; ethyl 4-aminobenzoate	94-09-7	Human Maximization Test	Kli66	1000	14.5	Petrolatum	0.9	23	25	15517	5	21.7	Active	1	table II; rel. incidence given in Basketter et al. 1996 is 19%, should be 22%!	[27] Kligman AM (1966): https://doi.org/10.1038/jid.1966.160	Yes
1946	benzocaine; ethyl 4-aminobenzoate	94-09-7	Human Maximization Test	Kli66	1000	14.5	Petrolatum	0.9	24	25	15517	5	20.8	Active	1	table VI	[27] Kligman AM (1966): https://doi.org/10.1038/jid.1966.160	Yes
1947	benzocaine; ethyl 4-aminobenzoate	94-09-7	Human Maximization Test	Kli66	1000	14.5	Petrolatum	0.9	24	25	15517	3	12.5	Active	1	table VI	[27] Kligman AM (1966): https://doi.org/10.1038/jid.1966.160	Yes
1948	benzocaine; ethyl 4-aminobenzoate	94-09-7	Human Maximization Test	Kli66	1000	14.5	Petrolatum	0.9	22	25	15517	5	22.7	Active	1	table VI	[27] Kligman AM (1966): https://doi.org/10.1038/jid.1966.160	Yes
1958	cinnamic aldehyde methyl anthranilate; cinnamic aldehyde methyl anthranilate, Schiff base; methyl 2-(cinnamylideneamino)benzoate	94386-48-8	Human Maximization Test	Kli75	300	4	Petrolatum	0.9	25	12	8100	2	8	Active	3		[792] Kligman AM (1977): Report to RIFM, 29 July and 3 November, unpublished.	No
1959	cinnamic aldehyde methyl anthranilate; cinnamic aldehyde methyl anthranilate, Schiff base; methyl 2-(cinnamylideneamino)benzoate	94386-48-8	Human Maximization Test	Kli75	300	4	Petrolatum	0.9	25	12	8100	5	20	Active	3		[792] Kligman AM (1977): Report to RIFM, 29 July and 3 November, unpublished.	No
1960	cinnamic aldehyde methyl anthranilate; cinnamic aldehyde methyl anthranilate, Schiff base; methyl 2-(cinnamylideneamino)benzoate	94386-48-8	Human Maximization Test	Kli75	300	4	Petrolatum	0.9	25	12	8100	8	32	Active	3		[452] Kligman AM (1978): Report to RIFM, 28 February, unpublished.	No
1961	cinnamic aldehyde methyl anthranilate; cinnamic aldehyde methyl anthranilate, Schiff base; methyl 2-(cinnamylideneamino)benzoate	94386-48-8	Human Maximization Test	Kli75	300	4	Petrolatum	0.9	29	12	8100	1	3.4	Active	3		[512] Epstein WL (1978): Report to RIFM, 7 April, unpublished.	No
1975	1-mercapto-2,3-propanediol; thioglycerol; 3-mercaptopropane-1,2-diol	96-27-5	Human Maximization Test	Kli66	1000	14.5	Petrolatum	0.9	24	50	31034	24	100	Active	1	table IV	[27] Kligman AM (1966): https://doi.org/10.1038/jid.1966.160	Yes
1983	bithionol; 2,2'-thiobis(4,6-dichlorophenol)	97-18-7	Human Maximization Test	Kli66	1000	14.5	Petrolatum	0.9	24	25	15517	0	0	Inactive	1	table III	[27] Kligman AM (1966): https://doi.org/10.1038/jid.1966.160	Yes
1991	eugenol, 4-allyl-2-methoxyphenol, 4-allylguaiacol, 2-methoxy-4-prop-2-enylphenol, 1-hydroxy-2-methoxy-4-allylbenzene; 4-Allylcatechol-2-methyl ether, 1-hydroxy-2-methoxy-4-propenylbenzene, 4-hydroxy-3-methoxy-1-allylbenzene, 2-methoxy-4-allylphenol, phenol, 2-methoxy-4-(2-propenyl)-, 1-allyl-4-hydroxy-3-methoxybenzene, eugenic acid, caryophyllic acid, allylguaiacol, 2-methoxy-4-(2-propenyl)phenol…	97-53-0	Human Maximization Test	Kli66	1000	14.5	Petrolatum	0.9	25	8	4966	0	0	Inactive	2	wrong primary reference cited by Gerberick et al. (2001); wrong primary reference ("RIFM database") cited by Api et al. (2015)	[103] Greif N (1967): Cutaneous safety of fragrance material as measured by the maximization test. American Perfumer and Cosmetics 82, 54-57	Yes
1995	isoeugenol; 4 propenylguaiacol; 2-methoxy-4-propenylphenol	97-54-1	Human Maximization Test	Kli6675	300 or 1000	4 or 14.5	Petrolatum	0.9	25	8	5184	0	0	Inactive	3	according to Thompson et al. 1983 "Isoeugenol was initially reported not to induce hypersensitivity following exposure at 8%, (Opdyke, 1975) but more recent experiments have identified substantial incidences of induced hypersensitivity_x000D__x000D__x000D_(D.L.J. Opdyke, personal communication, 1980). However these latter results do not seem to have been published	[57] Kligman AM (1971): Report to RIFM, 25 March, unpublished.	No
2001	butyl isobutyrate; n-butyl 2-methylpropanoate	97-87-0	Human Maximization Test	Kli6675	300 or 1000	4 or 14.5	Petrolatum	0.9	25	4	2592	1	4	Active	3		[128] Kligman AM (1974): Report to RIFM, 22 August, unpublished.	No
2002	butyl isobutyrate; n-butyl 2-methylpropanoate	97-87-0	Human Maximization Test	Kli6675	300 or 1000	4 or 14.5	Petrolatum	0.9	50	4	2592	0	0	Inactive	3		[799] Kligman AM (1974): Report to RIFM, 18 October, unpublished.	No
2009	styrallyl alcohol; alpha-methylbenzyl alcohol; methylphenyl carbinol; 1-phenylethanol; alpha-methylbenzyl alcohol; benzenemethanol,alpha-methyl-; methyl phenyl carbinol; 1-phenylethanol; 1-phenylethan-1-ol; alpha-phenylethyl alcohol; secondary-phenylethyl alcohol; 1-phenyl-1-hydroxyethane; phenyl methyl carbinol; styralyl alcohol	98-85-1	Human Maximization Test	Kli6675	300 or 1000	4 or 14.5	Petrolatum	0.9	25	8	5184	0	0	Inactive	3		[42] Kligman AM (1973): Report to RIFM, 9 October, unpublished.	No
2010	styrallyl alcohol; alpha-methylbenzyl alcohol; methylphenyl carbinol; 1-phenylethanol; alpha-methylbenzyl alcohol; benzenemethanol,alpha-methyl-; methyl phenyl carbinol; 1-phenylethanol; 1-phenylethan-1-ol; alpha-phenylethyl alcohol; secondary-phenylethyl alcohol; 1-phenyl-1-hydroxyethane; phenyl methyl carbinol; styralyl alcohol	98-85-1	Human Maximization Test	Kli6675	300 or 1000	4 or 14.5	Petrolatum	0.9	25	8	5184	0	0	Inactive	3		[800] RIFM (1973): RIFM report number 1802, May 25, unpublished.	No
2012	p-methyl hydratropaldehyde; p-methylhydratropaldehyde; 2-(p-tolyl)propionic aldehyde; 2-(p-methylphenyl)propionaldehyde; 4-methylhydratropaldehyde; 2-(p-tolyl)propionaldehyde	99-72-9	Human Maximization Test	Kli6675	300 or 1000	4 or 14.5	Petrolatum	0.9	25	4	2592	3	12	Active	3		[196] Kligman AM (1972): Report to RIFM, 22 November, unpublished.	No
2013	p-methyl hydratropaldehyde; p-methylhydratropaldehyde; 2-(p-tolyl)propionic aldehyde; 2-(p-methylphenyl)propionaldehyde; 4-methylhydratropaldehyde; 2-(p-tolyl)propionaldehyde	99-72-9	Human Maximization Test	Kli6675	300 or 1000	4 or 14.5	Petrolatum	0.9	25	4	2592	0	0	Inactive	3		[183] Kligman AM (1973): Report to RIFM, 31 October, unpublished.	No
2014	p-methyl hydratropaldehyde; p-methylhydratropaldehyde; 2-(p-tolyl)propionic aldehyde; 2-(p-methylphenyl)propionaldehyde; 4-methylhydratropaldehyde; 2-(p-tolyl)propionaldehyde	99-72-9	Human Maximization Test	Kli6675	300 or 1000	4 or 14.5	Petrolatum	0.9	24	4	2592	0	0	Inactive	3		[435] Epstein WL (1974): Report to RIFM, 9 July, unpublished.	No
2020	alpha-phellandrene; 2-methyl-5-isopropyl-1,3-cyclohexadiene; p-mentha-1,5-diene; 4-isopropyl-l-methyl-1,5-cyclohexadiene; p-mentha-1,5-diene	99-83-2	Human Maximization Test	Kli6675	300 or 1000	4 or 14.5	Petrolatum	0.9	25	4	2592	1	4	Active	3	sensitisation attributed to possible presence of autoxidation products	[764] Kligman AM (1972): Reports to RIFM, 14 March and 13 October, unpublished.	No
2021	alpha-phellandrene; 2-methyl-5-isopropyl-1,3-cyclohexadiene; p-mentha-1,5-diene; 4-isopropyl-l-methyl-1,5-cyclohexadiene; p-mentha-1,5-diene	99-83-2	Human Maximization Test	Kli6675	300 or 1000	4 or 14.5	Petrolatum	0.9	25	8	5184	0	0	Inactive	3	freshly distilled product to avoid autoxidation	[764] Kligman AM (1972): Reports to RIFM, 14 March and 13 October, unpublished.	No
14	benzyl alcohol; benzenemethanol; benzylic alcohol; alpha-hydroxytoluene; phenyl carbinol; phenylcarbinol; phenylmethanol; phenylmethyl alcohol; alpha-toluenol	100-51-6	Human Repeat Insult Patch Test	RIFM08	300	2.54	DEP:EtOH 3:1	1	107	3	3543	0	0	Inactive	3		[13] RIFM (2004): RIFM report number 47046, July 7, unpublished.	No
20	benzaldehyde; benzoic aldehyde	100-52-7	Human Repeat Insult Patch Test	RIFM08	300	2.54	DEP:EtOH 3:1	1	107	0.5	590	0	0	Inactive	3	wrong primary reference cited in Basketter et al. (2014) and Urbisch et al. (2015)	[18] RIFM (2009): RIFM report number 57360, unpublished.	No
21	benzaldehyde; benzoic aldehyde	100-52-7	Human Repeat Insult Patch Test	RIFM08	300	2.54	DEP:EtOH 3:1	1	104	5	5900	12	11.5	Active	3		[19] RIFM (2008): RIFM report number 55663, unpublished.	No
26	dimethylbenzyl carbinol; alpha,alpha-dimethylphenethyl alcohol; 1,1-dimethyl-2-phenylethanol; 2-methyl-1-phenylpropan-2-ol	100-86-7	Human Repeat Insult Patch Test	Drai59	500	6.4516	EtOH	0.8	42	2.5	1550	0	0	Inactive	3		[24] RIFM (1964): RIFM report number 50696, April 28, unpublished.	No
27	dimethylbenzyl carbinol; alpha,alpha-dimethylphenethyl alcohol; 1,1-dimethyl-2-phenylethanol; 2-methyl-1-phenylpropan-2-ol	100-86-7	Human Repeat Insult Patch Test	Not available	200	5	Not available	1	48	2.5	1000	0	0	Inactive	4	primary report not available, vehicle not reported in secondary reference	[25] RIFM (1985): RIFM report number 57071, March 6, unpublished.	No
32	3,4,4'-trichlorocarbanilide; triclocarban; trichlocarban	101-20-2	Human Repeat Insult Patch Test	MM73	500	6.4516	Petrolatum	0.9	200	1.5	1046	0	0	Inactive	2		[30] Marzulli FN and Maibach HI (1974): https://doi.org/10.1016/0015-6264(74)90367-8	Yes
33	3,4,4'-trichlorocarbanilide; triclocarban; trichlocarban	101-20-2	Human Repeat Insult Patch Test	MM73	500	6.4516	Petrolatum	0.9	88	10	6975	0	0	Inactive	2		[30] Marzulli FN and Maibach HI (1974): https://doi.org/10.1016/0015-6264(74)90367-8	Yes
57	ammoniated mercury; aminomercury chloride	10124-48-8	Human Repeat Insult Patch Test	Drai59	500	6.4516	Petrolatum	0.9	200	10	6975	0	0	Inactive	1	table I, Draize-Test, InChi and SMILES may not be fully correct in representing the molecular structure	[32] Kligman AM (1966): https://doi.org/10.1038/jid.1966.158	Yes
58	ammoniated mercury; aminomercury chloride	10124-48-8	Human Repeat Insult Patch Test	Shel53	500	6.4516	Petrolatum	0.9	200	10	6975	2	1	Active	1	table I, Shelanski and Shelanski test	[32] Kligman AM (1966): https://doi.org/10.1038/jid.1966.158	Yes
67	alpha-amylcinnamyl alcohol; alpha-amylcinnamic alcohol; amylcinnamyl alcohol; 2-amyl-3-phenyl-2-propen-1-ol; 2-benzylideneheptanol;2-(phenylmethylene)-1-heptanol; alpha-pentylcinnamyl alcohol; 2-pentyl-3-phenylprop-2-en-1-ol	101-85-9	Human Repeat Insult Patch Test	RIFM08	300	2.54	DEP:EtOH 3:1	1	105	3	3543	0	0	Inactive	3		[40] RIFM (2004): RIFM report number 46097, July 7, unpublished.	No
83	3-methyl-1-isobutylbutyl acetate	10250-45-0	Human Repeat Insult Patch Test	Not available	Not available	Not available	SDA 39C	0.8	43	2.5	1938	0	0	Inactive	3		[51] RIFM (1973): RIFM report number 54084, unpublished.	No
84	3-methyl-1-isobutylbutyl acetate	10250-45-0	Human Repeat Insult Patch Test	Not available	Not available	Not available	Petrolatum	0.9	53	20	6202	0	0	Inactive	3		[52] RIFM (1979): RIFM report number 38820, unpublished.	No
108	monobenzyl ether of hydroquinone; monobenzone	103-16-2	Human Repeat Insult Patch Test	Drai59	500	6.4516	Petrolatum	0.9	200	20	13950	2	1	Active	1	table I, Draize-Test	[32] Kligman AM (1966): https://doi.org/10.1038/jid.1966.158	Yes
109	monobenzyl ether of hydroquinone; monobenzone	103-16-2	Human Repeat Insult Patch Test	Shel53	500	6.4516	Petrolatum	0.9	200	20	13950	9	4.5	Active	1	table I, Shelanski and Shelanski test	[32] Kligman AM (1966): https://doi.org/10.1038/jid.1966.158	Yes
123	benzyl cinnamate; benzyl-beta-phenylacrylate; cinnamein; gamma-phenylacrylate; benzyl 3-phenylpropenoate; phenylmethyl 3-phenyl-2-propenoate; 2-Propenoic acid, 3-phenyl-, phenylmethyl ester; cinnamic acid, benzyl ester	103-41-3	Human Repeat Insult Patch Test	RIFM08	300	2.54	DEP:EtOH 3:1	1	101	4	4724	0	0	Inactive	3		[64] RIFM (2005): RIFM report number 49109, June 23, unpublished.	No
125	phenylethyl acetate; beta-phenethyl acetate; 2-phenylethyl acetate	103-45-7	Human Repeat Insult Patch Test	Drai59	500	6.4516	EtOH	0.8	39	2.5	1550	0	0	Inactive	3		[66] RIFM (1964): RIFM report number 12619, unpublished.	No
139	phenoxyethyl isobutyrate; 2-phenoxyethyl isobutyrate	103-60-6	Human Repeat Insult Patch Test	Drai59	500	6.4516	EtOH	0.8	38	0.5	310	0	0	Inactive	3		[77] RIFM (1965): RIFM report number 54722, January 4, unpublished.	No
142	beta,beta,3-trimethyl-benzenepropanol; 2,2-dimethyl-3-(3-methylphenyl)propanol; 2,2-dimethyl-3-(3-tolyl)propan-1-ol; majantol; 3-(2,2-dimethyl-3-hydroxypropyl)toluene, majantol	103694-68-4	Human Repeat Insult Patch Test	Other	Not available	Not available	DEP:EtOH 3:1	1	103	10	5510	0	0	Inactive	3		[80] RIFM (2005): RIFM report number 49526, September 12, unpublished.	No
143	beta,beta,3-trimethyl-benzenepropanol; 2,2-dimethyl-3-(3-methylphenyl)propanol; 2,2-dimethyl-3-(3-tolyl)propan-1-ol; majantol; 3-(2,2-dimethyl-3-hydroxypropyl)toluene, majantol	103694-68-4	Human Repeat Insult Patch Test	Other	200	6.5	DEP:EtOH 3:1	1	98	18	9920	0	0	Inactive	3		[81] RIFM (2007): RIFM report number 53799, September 26, unpublished.	No
151	hydratropic acetate; alpha-methylphenylethyl acetate; 2-phenylpropyl acetate; hydratropyl acetate	10402-52-5	Human Repeat Insult Patch Test	Not available	Not available	Not available	Not available	1	43	2.5	1938	0	0	Inactive	4	primary report not available, vehicle not reported in secondary reference	[87] RIFM (1973): RIFM report number 51930, September 27, unpublished.	No
155	4-tert-butylcyclohexyl acetate; p-tert-butylcyclohexyl acetate; 4-tert-butylhexahydrophenyl acetate; acetic acid, p-tert-butylcyclohexyl ester; p-tertbutylcyclohexyl acetate; 4-tert-butylhexahydrophenyl acetate; Oryclon; PTBCHA (para-tertiary-butyl cyclo hexyl acetate); vertenex	32210-23-4	Human Repeat Insult Patch Test	Drai59	500	6.4516	EtOH	0.8	42	6.25	31250	0	0	Inactive	3		[91] RIFM (1964): RIFM report number 47081, April 28, unpublished.	No
193	cinnamic alcohol; cinnamyl alcohol; 3-phenyl-2-propen-1-ol; 2-propen-1-ol, 3-phenyl-; styryl carbinol; zimtalcohol	104-54-1	Human Repeat Insult Patch Test	JK77	500	4	Petrolatum	0.9	150	4	4500	0	0	Inactive	3	table 1; test volume unknown, inferred by NICEATM as "200 µL", but basis is unclear	[28] Jordan Jr WP and King SE (1977): https://doi.org/10.1111/j.1600-0536.1977.tb03582.x	Yes
194	cinnamic alcohol; cinnamyl alcohol; 3-phenyl-2-propen-1-ol; 2-propen-1-ol, 3-phenyl-; styryl carbinol; zimtalcohol	104-54-1	Human Repeat Insult Patch Test	JK77	500	4	EtOH	0.8	150	4	4000	4	2.7	Active	3	table 1; test volume unknown, inferred by NICEATM as "200 µL", but basis is unclear; vehicle specified by NICEATM as "70% EtOH", but there is no such statement in the original paper	[28] Jordan Jr WP and King SE (1977): https://doi.org/10.1111/j.1600-0536.1977.tb03582.x	Yes
195	cinnamic alcohol; cinnamyl alcohol; 3-phenyl-2-propen-1-ol; 2-propen-1-ol, 3-phenyl-; styryl carbinol; zimtalcohol	104-54-1	Human Repeat Insult Patch Test	RIFM08	300	2.54	DEP:EtOH 3:1	1	54	4	4724	2	3.7	Active	3		[124] RIFM (2002): RIFM report number 40697, April 25, unpublished.	No
203	cinnamaldehyde; cinnamic aldehyde; cinnamal; phenylacrolein; 3-phenylpropenal; 3-phenyl-2-propen-1-al; 3-phenyl-2-propenal	104-55-2	Human Repeat Insult Patch Test	Other	500	6.5	EtOH	0.8	41	0.125	77	0	0	Inactive	3	NICEATM database: Attributed to Danneman et al. 1983; Cocchiara et al. 2005 double-counted these tests	[129] RIFM (1964): RIFM report number 12510, July 29 and November 25, unpublished.	No
204	cinnamaldehyde; cinnamic aldehyde; cinnamal; phenylacrolein; 3-phenylpropenal; 3-phenyl-2-propen-1-al; 3-phenyl-2-propenal	104-55-2	Human Repeat Insult Patch Test	RIFM08	300	2.54	DEP:EtOH 3:1 + alpha-tocopherol	1	94	0.5	591	0	0	Inactive	3		[130] RIFM (2004): RIFM report number 47158, November 22, unpublished.	No
205	cinnamaldehyde; cinnamic aldehyde; cinnamal; phenylacrolein; 3-phenylpropenal; 3-phenyl-2-propen-1-al; 3-phenyl-2-propenal	104-55-2	Human Repeat Insult Patch Test	Other	500	6.4516	EtOH	0.8	38	0.5	310	0	0	Inactive	3	NICEATM database: Attributed to Danneman et al. 1983; Cocchiara et al. 2005 double-counted these tests	[131] RIFM (1965): RIFM report number 12508, October 1, unpublished.	No
206	cinnamaldehyde; cinnamic aldehyde; cinnamal; phenylacrolein; 3-phenylpropenal; 3-phenyl-2-propen-1-al; 3-phenyl-2-propenal	104-55-2	Human Repeat Insult Patch Test	RIFM08	300	2.54	DEP:EtOH 3:1 + alpha-tocopherol	1	22	0.5	591	0	0	Inactive	3	according to Cocchiara et al. (2005) both HRIPT results from 2002 come from the same report (RIFM report number 41692), while Api et al. (2019) state they were from two different reports (RIFM report numbers 41692 and 41693), however without clarifying which result belongs to which RIFM report number.	[132] RIFM (2002): RIFM report number 41692, August 27, unpublished.	No
207	cinnamaldehyde; cinnamic aldehyde; cinnamal; phenylacrolein; 3-phenylpropenal; 3-phenyl-2-propen-1-al; 3-phenyl-2-propenal	104-55-2	Human Repeat Insult Patch Test	RIFM08	300	2.54	EtOH:DEP 3:1 + alpha-tocopherol	1	19	0.5	591	0	0	Inactive	3	according to Cocchiara et al. (2005) both HRIPT results from 2002 come from the same report (RIFM report number 41692), while Api et al. (2019) state they were from two different reports (RIFM report numbers 41692 and 41693), however without clarifying which result belongs to which RIFM report number.	[132] RIFM (2002): RIFM report number 41692, August 27, unpublished.	No
208	cinnamaldehyde; cinnamic aldehyde; cinnamal; phenylacrolein; 3-phenylpropenal; 3-phenyl-2-propen-1-al; 3-phenyl-2-propenal	104-55-2	Human Repeat Insult Patch Test	MM73	500	6.4516	Petrolatum	0.9	53	1	698	0	0	Inactive	2	NICEATM database refers to secondary publication, i.e. Marzulli & Maibach 1980; result after first challenge	[133] Marzulli FN and Maibach HI (1976): https://doi.org/10.1111/j.1600-0536.1976.tb03069.x	Yes
209	cinnamaldehyde; cinnamic aldehyde; cinnamal; phenylacrolein; 3-phenylpropenal; 3-phenyl-2-propen-1-al; 3-phenyl-2-propenal	104-55-2	Human Repeat Insult Patch Test	MM73	500	6.4516	95% EtOH	0.8	55	1	620	1	1.8	Active	2	NICEATM database refers to secondary publication, i.e. Marzulli & Maibach 1980; result after first challenge	[133] Marzulli FN and Maibach HI (1976): https://doi.org/10.1111/j.1600-0536.1976.tb03069.x	Yes
210	cinnamaldehyde; cinnamic aldehyde; cinnamal; phenylacrolein; 3-phenylpropenal; 3-phenyl-2-propen-1-al; 3-phenyl-2-propenal	104-55-2	Human Repeat Insult Patch Test	MM73	500	6.4516	Petrolatum	0.9	107	1	698	2	1.9	Active	2	result after second challenge	[133] Marzulli FN and Maibach HI (1976): https://doi.org/10.1111/j.1600-0536.1976.tb03069.x	Yes
211	cinnamaldehyde; cinnamic aldehyde; cinnamal; phenylacrolein; 3-phenylpropenal; 3-phenyl-2-propen-1-al; 3-phenyl-2-propenal	104-55-2	Human Repeat Insult Patch Test	MM73	500	6.4516	95% EtOH	0.8	107	1	620	3	2.8	Active	2	result after second challenge	[133] Marzulli FN and Maibach HI (1976): https://doi.org/10.1111/j.1600-0536.1976.tb03069.x	Yes
212	cinnamaldehyde; cinnamic aldehyde; cinnamal; phenylacrolein; 3-phenylpropenal; 3-phenyl-2-propen-1-al; 3-phenyl-2-propenal	104-55-2	Human Repeat Insult Patch Test	Other	500	6.4516	SDA 39C	0.8	41	1	620	5	12.2	Active	3	NICEATM database: Attributed to Danneman et al. 1983 (as by Akkan et al. (2003)); Cocchiara et al. 2005 double-counted these tests	[134] RIFM (1973): RIFM report number 12509, January 23, unpublished.	No
213	cinnamaldehyde; cinnamic aldehyde; cinnamal; phenylacrolein; 3-phenylpropenal; 3-phenyl-2-propen-1-al; 3-phenyl-2-propenal	104-55-2	Human Repeat Insult Patch Test	Drai59	500	6.4516	EtOH	0.8	10	1.25	775	5	50	Active	3	NICEATM database: Attributed to Danneman et al. 1983; Cocchiara et al. 2005 double-counted these tests	[135] RIFM (1964): RIFM report number 12511, April 3, unpublished.	No
214	cinnamaldehyde; cinnamic aldehyde; cinnamal; phenylacrolein; 3-phenylpropenal; 3-phenyl-2-propen-1-al; 3-phenyl-2-propenal	104-55-2	Human Repeat Insult Patch Test	RIFM08	300	2.54	DEP:EtOH 3:1 + alpha-tocopherol	1	28	3	3543	4	14.3	Active	3		[136] RIFM (2003): RIFM report number 43502, January 1, unpublished.	No
236	diethyl malonate; ethyl malonate; ethyl methanedicarboxylate; ethyl propanedioate; malonic ester; propanedioic acid, diethyl ester; diethyl malonate; malonic ester	105-53-3	Human Repeat Insult Patch Test	Not available	Not available	Not available	Not available	1	41	20	20000	0	0	Inactive	4		[148] RIFM (1978): RIFM report number 50720, unpublished.	No
249	ethylene brassylate; cyclic ethylene glycol tridecanedioate; cyclo-1,13-ethylenedioxytridecan-1,13-dione; 1,4-dioxacycloheptadecane-5,17-dione; ethylene glycol brassylate, cyclic diester; ethylene-tridecane-dioate; ethylene undecane dicarboxylate; musk T; tridecanedioic acid cyclic ethylene glycol diester	105-95-3	Human Repeat Insult Patch Test	RIFM08	300	2.54	DEP	1.1	65	10	12992	0	0	Inactive	3		[154] RIFM (1995): RIFM report number 41232, December 22, unpublished.	No
250	ethylene brassylate; cyclic ethylene glycol tridecanedioate; cyclo-1,13-ethylenedioxytridecan-1,13-dione; 1,4-dioxacycloheptadecane-5,17-dione; ethylene glycol brassylate, cyclic diester; ethylene-tridecane-dioate; ethylene undecane dicarboxylate; musk T; tridecanedioic acid cyclic ethylene glycol diester	105-95-3	Human Repeat Insult Patch Test	RIFM08	300	2.54	DEP	1.1	107	10	12992	2	1.9	Active	3		[155] RIFM (1991): RIFM report number 33718, November 25, unpublished.	No
251	ethylene brassylate; cyclic ethylene glycol tridecanedioate; cyclo-1,13-ethylenedioxytridecan-1,13-dione; 1,4-dioxacycloheptadecane-5,17-dione; ethylene glycol brassylate, cyclic diester; ethylene-tridecane-dioate; ethylene undecane dicarboxylate; musk T; tridecanedioic acid cyclic ethylene glycol diester	105-95-3	Human Repeat Insult Patch Test	RIFM08	300	2.54	DEP	1.1	109	10	12992	0	0	Inactive	3		[156] RIFM (1995): RIFM report number 25750, June 21, unpublished.	No
252	ethylene brassylate; cyclic ethylene glycol tridecanedioate; cyclo-1,13-ethylenedioxytridecan-1,13-dione; 1,4-dioxacycloheptadecane-5,17-dione; ethylene glycol brassylate, cyclic diester; ethylene-tridecane-dioate; ethylene undecane dicarboxylate; musk T; tridecanedioic acid cyclic ethylene glycol diester	105-95-3	Human Repeat Insult Patch Test	RIFM08	300	2.54	DEP	1.1	22	10	12992	0	0	Inactive	3		[157] RIFM (1994): RIFM report number 25752, July 25, unpublished.	No
253	ethylene brassylate; cyclic ethylene glycol tridecanedioate; cyclo-1,13-ethylenedioxytridecan-1,13-dione; 1,4-dioxacycloheptadecane-5,17-dione; ethylene glycol brassylate, cyclic diester; ethylene-tridecane-dioate; ethylene undecane dicarboxylate; musk T; tridecanedioic acid cyclic ethylene glycol diester	105-95-3	Human Repeat Insult Patch Test	RIFM08	300	2.54	DEP	1.1	125	10	12992	0	0	Inactive	3		[158] RIFM (1995): RIFM report number 25754, June 20, unpublished.	No
254	ethylene brassylate; cyclic ethylene glycol tridecanedioate; cyclo-1,13-ethylenedioxytridecan-1,13-dione; 1,4-dioxacycloheptadecane-5,17-dione; ethylene glycol brassylate, cyclic diester; ethylene-tridecane-dioate; ethylene undecane dicarboxylate; musk T; tridecanedioic acid cyclic ethylene glycol diester	105-95-3	Human Repeat Insult Patch Test	RIFM08	300	2.54	DEP	1.1	99	10	12992	0	0	Inactive	3		[159] RIFM (1993): RIFM report number 25756, November 12, unpublished.	No
255	ethylene brassylate; cyclic ethylene glycol tridecanedioate; cyclo-1,13-ethylenedioxytridecan-1,13-dione; 1,4-dioxacycloheptadecane-5,17-dione; ethylene glycol brassylate, cyclic diester; ethylene-tridecane-dioate; ethylene undecane dicarboxylate; musk T; tridecanedioic acid cyclic ethylene glycol diester	105-95-3	Human Repeat Insult Patch Test	RIFM08	300	2.54	DEP	1.1	95	10	12992	0	0	Inactive	3		[160] RIFM (1994): RIFM report number 26499, July 29, unpublished.	No
256	ethylene brassylate; cyclic ethylene glycol tridecanedioate; cyclo-1,13-ethylenedioxytridecan-1,13-dione; 1,4-dioxacycloheptadecane-5,17-dione; ethylene glycol brassylate, cyclic diester; ethylene-tridecane-dioate; ethylene undecane dicarboxylate; musk T; tridecanedioic acid cyclic ethylene glycol diester	105-95-3	Human Repeat Insult Patch Test	RIFM08	300	2.54	DEP	1.1	91	10	12992	0	0	Inactive	3		[161] RIFM (1994): RIFM report number 26501, July 29, unpublished.	No
257	ethylene brassylate; cyclic ethylene glycol tridecanedioate; cyclo-1,13-ethylenedioxytridecan-1,13-dione; 1,4-dioxacycloheptadecane-5,17-dione; ethylene glycol brassylate, cyclic diester; ethylene-tridecane-dioate; ethylene undecane dicarboxylate; musk T; tridecanedioic acid cyclic ethylene glycol diester	105-95-3	Human Repeat Insult Patch Test	RIFM08	300	2.54	EtOH:DEP 3:1	0.9	197	20	21260	0	0	Inactive	3	only 131 (65+66) of the 197 panelists are included in NICEATM database	[162] RIFM (1987): RIFM report number 7973, July 20, unpublished.	No
258	ethylene brassylate; cyclic ethylene glycol tridecanedioate; cyclo-1,13-ethylenedioxytridecan-1,13-dione; 1,4-dioxacycloheptadecane-5,17-dione; ethylene glycol brassylate, cyclic diester; ethylene-tridecane-dioate; ethylene undecane dicarboxylate; musk T; tridecanedioic acid cyclic ethylene glycol diester	105-95-3	Human Repeat Insult Patch Test	RIFM08	300	2.54	EtOH:DEP 3:1	0.9	58	20	21260	0	0	Inactive	3		[163] RIFM (1988): RIFM report number 6063, December 13, unpublished.	No
259	ethylene brassylate; cyclic ethylene glycol tridecanedioate; cyclo-1,13-ethylenedioxytridecan-1,13-dione; 1,4-dioxacycloheptadecane-5,17-dione; ethylene glycol brassylate, cyclic diester; ethylene-tridecane-dioate; ethylene undecane dicarboxylate; musk T; tridecanedioic acid cyclic ethylene glycol diester	105-95-3	Human Repeat Insult Patch Test	RIFM08	300	2.54	EtOH:DEP 3:1	0.9	36	20	21260	0	0	Inactive	3		[164] RIFM (1989): RIFM report number 12366, November 16, unpublished.	No
260	ethylene brassylate; cyclic ethylene glycol tridecanedioate; cyclo-1,13-ethylenedioxytridecan-1,13-dione; 1,4-dioxacycloheptadecane-5,17-dione; ethylene glycol brassylate, cyclic diester; ethylene-tridecane-dioate; ethylene undecane dicarboxylate; musk T; tridecanedioic acid cyclic ethylene glycol diester	105-95-3	Human Repeat Insult Patch Test	RIFM08	300	2.54	EtOH:DEP 3:1	0.9	71	20	21260	0	0	Inactive	3		[165] RIFM (1990): RIFM report number 12453, April 27, unpublished.	No
261	ethylene brassylate; cyclic ethylene glycol tridecanedioate; cyclo-1,13-ethylenedioxytridecan-1,13-dione; 1,4-dioxacycloheptadecane-5,17-dione; ethylene glycol brassylate, cyclic diester; ethylene-tridecane-dioate; ethylene undecane dicarboxylate; musk T; tridecanedioic acid cyclic ethylene glycol diester	105-95-3	Human Repeat Insult Patch Test	RIFM08	300	2.54	EtOH:DEP 3:1	0.9	67	20	21260	2	3	Active	3		[166] RIFM (1990): RIFM report number 12455, April 27, unpublished.	No
262	ethylene brassylate; cyclic ethylene glycol tridecanedioate; cyclo-1,13-ethylenedioxytridecan-1,13-dione; 1,4-dioxacycloheptadecane-5,17-dione; ethylene glycol brassylate, cyclic diester; ethylene-tridecane-dioate; ethylene undecane dicarboxylate; musk T; tridecanedioic acid cyclic ethylene glycol diester	105-95-3	Human Repeat Insult Patch Test	RIFM08	300	2.54	EtOH:DEP 3:1	0.9	64	20	21260	0	0	Inactive	3		[167] RIFM (1990): RIFM report number 12457, April 27, unpublished.	No
263	ethylene brassylate; cyclic ethylene glycol tridecanedioate; cyclo-1,13-ethylenedioxytridecan-1,13-dione; 1,4-dioxacycloheptadecane-5,17-dione; ethylene glycol brassylate, cyclic diester; ethylene-tridecane-dioate; ethylene undecane dicarboxylate; musk T; tridecanedioic acid cyclic ethylene glycol diester	105-95-3	Human Repeat Insult Patch Test	RIFM08	300	2.54	EtOH:DEP 3:1	0.9	50	20	21260	0	0	Inactive	3		[168] RIFM (1990): RIFM report number 14121, November 26, unpublished.	No
264	ethylene brassylate; cyclic ethylene glycol tridecanedioate; cyclo-1,13-ethylenedioxytridecan-1,13-dione; 1,4-dioxacycloheptadecane-5,17-dione; ethylene glycol brassylate, cyclic diester; ethylene-tridecane-dioate; ethylene undecane dicarboxylate; musk T; tridecanedioic acid cyclic ethylene glycol diester	105-95-3	Human Repeat Insult Patch Test	RIFM08	300	2.54	EtOH:DEP 3:1	0.9	48	20	21260	0	0	Inactive	3		[169] RIFM (1990): RIFM report number 14119, November 26, unpublished.	No
265	ethylene brassylate; cyclic ethylene glycol tridecanedioate; cyclo-1,13-ethylenedioxytridecan-1,13-dione; 1,4-dioxacycloheptadecane-5,17-dione; ethylene glycol brassylate, cyclic diester; ethylene-tridecane-dioate; ethylene undecane dicarboxylate; musk T; tridecanedioic acid cyclic ethylene glycol diester	105-95-3	Human Repeat Insult Patch Test	RIFM08	300	2.54	EtOH:DEP 3:1	0.9	34	20	21260	0	0	Inactive	3		[170] RIFM (1988): RIFM report number 27673, January 29, unpublished.	No
266	ethylene brassylate; cyclic ethylene glycol tridecanedioate; cyclo-1,13-ethylenedioxytridecan-1,13-dione; 1,4-dioxacycloheptadecane-5,17-dione; ethylene glycol brassylate, cyclic diester; ethylene-tridecane-dioate; ethylene undecane dicarboxylate; musk T; tridecanedioic acid cyclic ethylene glycol diester	105-95-3	Human Repeat Insult Patch Test	RIFM08	300	2.54	EtOH:DEP 3:1	0.9	28	20	21260	0	0	Inactive	3		[171] RIFM (1988): RIFM report number 276, January 29, unpublished.	No
267	ethylene brassylate; cyclic ethylene glycol tridecanedioate; cyclo-1,13-ethylenedioxytridecan-1,13-dione; 1,4-dioxacycloheptadecane-5,17-dione; ethylene glycol brassylate, cyclic diester; ethylene-tridecane-dioate; ethylene undecane dicarboxylate; musk T; tridecanedioic acid cyclic ethylene glycol diester	105-95-3	Human Repeat Insult Patch Test	RIFM08	300	2.54	EtOH:DEP 3:1	0.9	38	20	21260	0	0	Inactive	3		[172] RIFM (1988): RIFM report number 276, March 16, unpublished.	No
268	ethylene brassylate; cyclic ethylene glycol tridecanedioate; cyclo-1,13-ethylenedioxytridecan-1,13-dione; 1,4-dioxacycloheptadecane-5,17-dione; ethylene glycol brassylate, cyclic diester; ethylene-tridecane-dioate; ethylene undecane dicarboxylate; musk T; tridecanedioic acid cyclic ethylene glycol diester	105-95-3	Human Repeat Insult Patch Test	RIFM08	300	2.54	EtOH:DEP 3:1	0.9	108	20	21260	0	0	Inactive	3		[173] RIFM (1989): RIFM report number 9433, June 7, unpublished.	No
269	ethylene brassylate; cyclic ethylene glycol tridecanedioate; cyclo-1,13-ethylenedioxytridecan-1,13-dione; 1,4-dioxacycloheptadecane-5,17-dione; ethylene glycol brassylate, cyclic diester; ethylene-tridecane-dioate; ethylene undecane dicarboxylate; musk T; tridecanedioic acid cyclic ethylene glycol diester	105-95-3	Human Repeat Insult Patch Test	RIFM08	300	2.54	EtOH:DEP 3:1	0.9	93	20	21260	0	0	Inactive	3		[174] RIFM (1990): RIFM report number 12381, March 1, unpublished.	No
270	ethylene brassylate; cyclic ethylene glycol tridecanedioate; cyclo-1,13-ethylenedioxytridecan-1,13-dione; 1,4-dioxacycloheptadecane-5,17-dione; ethylene glycol brassylate, cyclic diester; ethylene-tridecane-dioate; ethylene undecane dicarboxylate; musk T; tridecanedioic acid cyclic ethylene glycol diester	105-95-3	Human Repeat Insult Patch Test	RIFM08	300	2.54	EtOH:DEP 3:1	0.9	103	20	21260	0	0	Inactive	3		[175] RIFM (1989): RIFM report number 12359, October 31, unpublished.	No
271	ethylene brassylate; cyclic ethylene glycol tridecanedioate; cyclo-1,13-ethylenedioxytridecan-1,13-dione; 1,4-dioxacycloheptadecane-5,17-dione; ethylene glycol brassylate, cyclic diester; ethylene-tridecane-dioate; ethylene undecane dicarboxylate; musk T; tridecanedioic acid cyclic ethylene glycol diester	105-95-3	Human Repeat Insult Patch Test	RIFM08	300	2.54	EtOH:DEP 3:1	0.9	109	20	21260	0	0	Inactive	3		[176] RIFM (1988): RIFM report number 8517, December 7, unpublished.	No
272	ethylene brassylate; cyclic ethylene glycol tridecanedioate; cyclo-1,13-ethylenedioxytridecan-1,13-dione; 1,4-dioxacycloheptadecane-5,17-dione; ethylene glycol brassylate, cyclic diester; ethylene-tridecane-dioate; ethylene undecane dicarboxylate; musk T; tridecanedioic acid cyclic ethylene glycol diester	105-95-3	Human Repeat Insult Patch Test	RIFM08	300	2.54	EtOH:DEP 3:1	0.9	106	20	21260	0	0	Inactive	3		[177] RIFM (1988): RIFM report number 8881, December 16, unpublished.	No
279	citronellol; DL-citronellol; (±)-3,7-dimethyloct-6-en-1-ol	106-22-9	Human Repeat Insult Patch Test	RIFM08	300	2.54	DEP:EtOH 3:1	1	101	25	29528	0	0	Inactive	3	wrong primary reference cited in Basketter et al. (2014)	[182] RIFM (2005): RIFM report number 47277, January 6, unpublished.	No
281	citronellal; 3,7-dimethyl-6-octen-1-al	106-23-0	Human Repeat Insult Patch Test	MM80	200	2.54	Petrolatum	0.9	104	10	7087	0	0	Inactive	2		[41] Marzulli FN and Maibach HI (1980): https://pubmed.ncbi.nlm.nih.gov/7441083/	Yes
282	citronellal; 3,7-dimethyl-6-octen-1-al	106-23-0	Human Repeat Insult Patch Test	MM80	200	2.54	EtOH	0.8	73	10	6299	10	13.7	Active	2		[41] Marzulli FN and Maibach HI (1980): https://pubmed.ncbi.nlm.nih.gov/7441083/	Yes
287	geraniol; 2,6-dimethyl-2,6-octadien-8-ol; trans-3,7-dimethyl-2,6-octadien-1-ol; trans-3,7-dimethyl-2,7-octadien-1-ol; geraniol coeur; meranol; 2,6-octadien-1-ol, 3,7-dimethyl-, (e)-	106-24-1	Human Repeat Insult Patch Test	RIFM08	300	2.54	DEP:EtOH 3:1	1	110	2	2362	0	0	Inactive	3	unclear whether this is the study cited in NICEATM database with "N ≥ 100"; This study is cited in Basketter et al. (2005), but it does not contain data at 5 or 10% test concentration	[186] RIFM (2000): RIFM report number 36679, unpublished.	No
288	geraniol; 2,6-dimethyl-2,6-octadien-8-ol; trans-3,7-dimethyl-2,6-octadien-1-ol; trans-3,7-dimethyl-2,7-octadien-1-ol; geraniol coeur; meranol; 2,6-octadien-1-ol, 3,7-dimethyl-, (e)-	106-24-1	Human Repeat Insult Patch Test	Drai59	500	6.4516	SDA 39C	0.8	40	5	3100	0	0	Inactive	3		[187] RIFM (1964): RIFM report number 51135, April 30, unpublished.	No
289	geraniol; 2,6-dimethyl-2,6-octadien-8-ol; trans-3,7-dimethyl-2,6-octadien-1-ol; trans-3,7-dimethyl-2,7-octadien-1-ol; geraniol coeur; meranol; 2,6-octadien-1-ol, 3,7-dimethyl-, (e)-	106-24-1	Human Repeat Insult Patch Test	MM80	200	2.54	Petrolatum	0.9	104	10	7087	0	0	Inactive	2	results from this study are cited in Basketter et al. (2005), but the primary report is only referenced for other substances	[41] Marzulli FN and Maibach HI (1980): https://pubmed.ncbi.nlm.nih.gov/7441083/	No
290	geraniol; 2,6-dimethyl-2,6-octadien-8-ol; trans-3,7-dimethyl-2,6-octadien-1-ol; trans-3,7-dimethyl-2,7-octadien-1-ol; geraniol coeur; meranol; 2,6-octadien-1-ol, 3,7-dimethyl-, (e)-	106-24-1	Human Repeat Insult Patch Test	MM80	200	2.54	EtOH	0.8	73	10	6299	2	2.7	Active	2	results from this study are cited in Basketter et al. (2005), but the primary report is only referenced for other substances	[41] Marzulli FN and Maibach HI (1980): https://pubmed.ncbi.nlm.nih.gov/7441083/	No
291	geraniol; 2,6-dimethyl-2,6-octadien-8-ol; trans-3,7-dimethyl-2,6-octadien-1-ol; trans-3,7-dimethyl-2,7-octadien-1-ol; geraniol coeur; meranol; 2,6-octadien-1-ol, 3,7-dimethyl-, (e)-	106-24-1	Human Repeat Insult Patch Test	Drai59	500	6.4516	EtOH	0.8	41	12.5	7750	0	0	Inactive	3		[188] RIFM (1964): RIFM report number 14094, unpublished.	No
314	p-phenylenediamine; 4-phenylenediamine	106-50-3	Human Repeat Insult Patch Test	MM73	500	6.4516	Petrolatum	0.9	97	0.01	7	7	7.2	Active	2		[30] Marzulli FN and Maibach HI (1974): https://doi.org/10.1016/0015-6264(74)90367-8	Yes
315	p-phenylenediamine; 4-phenylenediamine	106-50-3	Human Repeat Insult Patch Test	MM73	500	6.4516	Petrolatum	0.9	98	0.1	70	11	11.2	Active	2		[30] Marzulli FN and Maibach HI (1974): https://doi.org/10.1016/0015-6264(74)90367-8	Yes
316	p-phenylenediamine; 4-phenylenediamine	106-50-3	Human Repeat Insult Patch Test	MM73	500	6.4516	Petrolatum	0.9	88	1	698	47	53.4	Active	2		[30] Marzulli FN and Maibach HI (1974): https://doi.org/10.1016/0015-6264(74)90367-8	Yes
335	hydroxycitronellal; 7-hydroxy-3,7-dimethyloctan-1-al; 7-hydroxycitronellal	107-75-5	Human Repeat Insult Patch Test	RIFM08	300	2.54	EtOH:DEP 3:1	0.9	65	2.5	2657	0	0	Inactive	2		[208] Ford RA et al. (1988): https://doi.org/10.1016/0278-6915(88)90090-7	Yes
336	hydroxycitronellal; 7-hydroxy-3,7-dimethyloctan-1-al; 7-hydroxycitronellal	107-75-5	Human Repeat Insult Patch Test	JK77	500	4	Petrolatum	0.9	150	4	4500	1	0.7	Active	3	table 1; test volume unknown, inferred by NICEATM as "200 µL", but basis is unclear; 500 µL appears more likely, since the authors call this a modfication of the original Draize test. HMT result excluded due to unclear number of test subjects ("25-30"); wrong primary reference ("RIFM database") cited in Api et al,. (2015)	[28] Jordan Jr WP and King SE (1977): https://doi.org/10.1111/j.1600-0536.1977.tb03582.x	Yes
337	hydroxycitronellal; 7-hydroxy-3,7-dimethyloctan-1-al; 7-hydroxycitronellal	107-75-5	Human Repeat Insult Patch Test	MM73	500	6.4516	EtOH	0.8	39	5	3100	0	0	Inactive	3		[209] Steltenkamp RJ et al. (1980): https://doi.org/016/0015-6264(80)90198-4	Yes
338	hydroxycitronellal; 7-hydroxy-3,7-dimethyloctan-1-al; 7-hydroxycitronellal	107-75-5	Human Repeat Insult Patch Test	RIFM08	300	2.54	EtOH:DEP 3:1	0.9	66	5	5315	1	1.5	Active	3		[208] Ford RA et al. (1988): https://doi.org/10.1016/0278-6915(88)90090-7	Yes
339	hydroxycitronellal; 7-hydroxy-3,7-dimethyloctan-1-al; 7-hydroxycitronellal	107-75-5	Human Repeat Insult Patch Test	MM73	500	6.4516	EtOH	0.8	38	7.5	4650	1	2.6	Active	3		[209] Steltenkamp RJ et al. (1980): https://doi.org/016/0015-6264(80)90198-4	Yes
340	hydroxycitronellal; 7-hydroxy-3,7-dimethyloctan-1-al; 7-hydroxycitronellal	107-75-5	Human Repeat Insult Patch Test	RIFM08	300	2.54	EtOH:DEP 3:1	0.9	66	7.5	7972	1	1.5	Active	2		[208] Ford RA et al. (1988): https://doi.org/10.1016/0278-6915(88)90090-7	Yes
342	hydroxycitronellal; 7-hydroxy-3,7-dimethyloctan-1-al; 7-hydroxycitronellal	107-75-5	Human Repeat Insult Patch Test	MM80	200	2.54	Petrolatum	0.9	99	20	14173	1	1	Active	2		[41] Marzulli FN and Maibach HI (1980): https://pubmed.ncbi.nlm.nih.gov/7441083/	Yes
343	hydroxycitronellal; 7-hydroxy-3,7-dimethyloctan-1-al; 7-hydroxycitronellal	107-75-5	Human Repeat Insult Patch Test	MM80	200	2.54	EtOH	0.8	73	20	12598	14	19.2	Active	2	wrongly cited as "hydroxy citronellol" in Gad et al. 1986	[41] Marzulli FN and Maibach HI (1980): https://pubmed.ncbi.nlm.nih.gov/7441083/	Yes
344	3,3-dimethyl-5-(2,2,3-trimethyl-3-cyclopenten-1-yl)-4-penten-2-ol; (+/-) trans-3,3-dimethyl-5-(2,2,3-trimethyl-cyclopent-3-en-1-yl)pent-4-en-2-ol	107898-54-4	Human Repeat Insult Patch Test	Not available	Not available	Not available	DEP	1.1	109	10	5000	1	0.9	Active	3		[210] RIFM (2001): RIFM report number 41998, unpublished.	No
345	3,3-dimethyl-5-(2,2,3-trimethyl-3-cyclopenten-1-yl)-4-penten-2-ol; (+/-) trans-3,3-dimethyl-5-(2,2,3-trimethyl-cyclopent-3-en-1-yl)pent-4-en-2-ol	107898-54-4	Human Repeat Insult Patch Test	Not available	Not available	Not available	DEP:EtOH 3:1	1	107	20	10000	0	0	Inactive	3		[211] RIFM (2005): RIFM report number 49732, unpublished.	No
361	hexadecanolide; dihydroambrettolide; cyclohexadecanolide; 16-hydroxyhexadecanoic acid lactone; oxacycloheptadecan-2-one; dihydro ambrettolide; hexadecanolactone	109-29-5	Human Repeat Insult Patch Test	Drai59	500	6.4516	EtOH	0.8	40	0.75	465	0	0	Inactive	3		[223] RIFM (1964): RIFM report number 51200, June 8, unpublished.	No
372	sorbic acid; hexa-2,4-dienoic acid	110-44-1	Human Repeat Insult Patch Test	MM73	500	6.4516	Petrolatum	0.9	93	10	6975	0	0	Inactive	3	Table I	[228] Marzulli FN and Maibach HI (1973): https://library.scconline.org/v024n07/	Yes
373	sorbic acid; hexa-2,4-dienoic acid	110-44-1	Human Repeat Insult Patch Test	MM73	500	6.4516	Petrolatum	0.9	181	10	6975	0	0	Inactive	2		[30] Marzulli FN and Maibach HI (1974): https://doi.org/10.1016/0015-6264(74)90367-8	Yes
374	sorbic acid; hexa-2,4-dienoic acid	110-44-1	Human Repeat Insult Patch Test	MM73	500	6.4516	Petrolatum	0.9	33	20	13950	1	3	Active	3	Table I	[228] Marzulli FN and Maibach HI (1973): https://library.scconline.org/v024n07/	Yes
375	sorbic acid; hexa-2,4-dienoic acid	110-44-1	Human Repeat Insult Patch Test	MM73	500	6.4516	Petrolatum	0.9	121	20	13950	1	0.8	Active	2		[30] Marzulli FN and Maibach HI (1974): https://doi.org/10.1016/0015-6264(74)90367-8	Yes
378	isojasmone; 2-methyl-3-pent-2-enylcyclopent-2-enone	11050-62-7	Human Repeat Insult Patch Test	Drai59	500	6.4516	EtOH	0.8	38	0.5	310	0	0	Inactive	3		[230] RIFM (1964): RIFM report number 53069, June 8, unpublished.	No
400	methyl heptine carbonate; methyl 2-octynoate; methyl oct-2-ynoate	111-12-6	Human Repeat Insult Patch Test	Other	Not available	Not available	EtOH:DEP 3:1	0.9	33	0.1	118	0	0	Inactive	3	wrong primary reference cited in Basketter et al. (2014)	[240] Harrison LB et al. (1989): Human repeated insult patch test of methyl 2-octynoate and methyl 2-nonynoate. Unpublished report No. 12367 [241] RIFM (1989): RIFM report number 12368, unpublished.	No
401	methyl heptine carbonate; methyl 2-octynoate; methyl oct-2-ynoate	111-12-6	Human Repeat Insult Patch Test	Other	Not available	Not available	EtOH:DEP 3:1	0.9	71	0.1	118	0	0	Inactive	3	wrong primary reference cited in Basketter et al. (2014)	[242] RIFM (1990): RIFM report number 12452, unpublished. [243] RIFM (1990): RIFM report number 12456, unpublished.	No
405	glutaraldehyde; glutaral	111-30-8	Human Repeat Insult Patch Test	MM73	500	6.4516	Petrolatum	0.9	102	0.1	70	0	0	Inactive	2		[30] Marzulli FN and Maibach HI (1974): https://doi.org/10.1016/0015-6264(74)90367-8	Yes
406	glutaraldehyde; glutaral	111-30-8	Human Repeat Insult Patch Test	MM73	500	6.4516	Petrolatum	0.9	30	5	3488	7	23.3	Active	2	Gad et al. 1986 erroneously cite Marzulli and Maibach 1973, but in fact cite Marzulli and Maibach 1974	[30] Marzulli FN and Maibach HI (1974): https://doi.org/10.1016/0015-6264(74)90367-8	Yes
420	methyl octine carbonate; methyl 2-nonynoate; methyl octyne carbonate; methyl non-2-ynoate	111-80-8	Human Repeat Insult Patch Test	Not available	Not available	Not available	EtOH:DEP 3:1	0.9	66	0.02	24	0	0	Inactive	3	N according to Basketter et al. (2005)	[249] RIFM (1990): RIFM report number 27822, unpublished.	No
421	methyl octine carbonate; methyl 2-nonynoate; methyl octyne carbonate; methyl non-2-ynoate	111-80-8	Human Repeat Insult Patch Test	Not available	Not available	Not available	EtOH:DEP 3:1	0.9	138	Not available	118	6	5.1	Active	4	Apparently results from three tests have been pooled by Api et al. (2019), reporting 6/138 test subjects sensitized in total	[250] RIFM (1989): RIFM report number 12367, unpublished. [251] RIFM (1989): RIFM report number 12369, unpublished. [252] RIFM (1990): RIFM report number 12454, unpublished.	No
422	methyl octine carbonate; methyl 2-nonynoate; methyl octyne carbonate; methyl non-2-ynoate	111-80-8	Human Repeat Insult Patch Test	Not available	Not available	Not available	EtOH:DEP 3:1	0.9	34	Not available	24	0	0	Inactive	4	Apparently results from two tests have been pooled by Api et al. (2019), reporting 0/100 test subjects sensitized in total; since for the other test, N was reported to be 66 by Basketter et al. (2005), in this test the number must have been 34.	[253] RIFM (1989): RIFM report number 27820, unpublished.	No
424	pseudo linalyl acetate; reaction mass of 2-methyl-6-methylideneoct-7-en-2-yl acetate and 2-(4-methylcyclohex-3-en-1-yl)propan-2-yl acetate and 1-methyl-4-(propan-2-ylidene)cyclohexyl acetate	1118-39-4	Human Repeat Insult Patch Test	Drai59	500	6.4516	DMP	1.2	51	5	4650	0	0	Inactive	3		[255] Givaudan (1969): Private communication to RIFM, 9 April, unpublished.	No
425	pseudo linalyl acetate; reaction mass of 2-methyl-6-methylideneoct-7-en-2-yl acetate and 2-(4-methylcyclohex-3-en-1-yl)propan-2-yl acetate and 1-methyl-4-(propan-2-ylidene)cyclohexyl acetate	1118-39-4	Human Repeat Insult Patch Test	Drai59	500	6.4516	Mineral oil	1	40	12.5	9688	0	0	Inactive	3		[256] IFF (1964): Private communication to RIFM, 30 April, unpublished.	No
438	hydratropic alcohol; hydratropyl alcohol; alpha-methyl phenylethyl alcohol; 2-phenylpropan-1-ol	1123-85-9	Human Repeat Insult Patch Test	Other	Not available	Not available	95% EtOH	0.8	37	6.25	3876	0	0	Inactive	3		[261] RIFM (1964): RIFM report number 51922, June 8, unpublished.	No
451	dihydrojasmone; 2-pentyl-3-methyl-2-cyclopenten-1-one; 3-methyl-2-(n-pentanyl)-2-cyclopentene-1-one; 3-methyl-2-pentylcyclopent-2-enone	1128-08-1	Human Repeat Insult Patch Test	Not available	500	6.4516	SDA 39C	0.8	38	1	620	0	0	Inactive	3		[265] RIFM (1972): RIFM report number 53962, January 10, unpublished.	No
468	tetrachlorosalicylanilide; 3,3',4',5-tetrachlorosalicylanilide; 3,5-dichloro-N-(3,4-dichlorophenyl)-2-hydroxybenzamide	1154-59-2	Human Repeat Insult Patch Test	Drai59	500	6.4516	Petrolatum	0.9	200	0.2	140	0	0	Inactive	1	table I, Draize-Test	[32] Kligman AM (1966): https://doi.org/10.1038/jid.1966.158	Yes
469	tetrachlorosalicylanilide; 3,3',4',5-tetrachlorosalicylanilide; 3,5-dichloro-N-(3,4-dichlorophenyl)-2-hydroxybenzamide	1154-59-2	Human Repeat Insult Patch Test	Shel53	500	6.4516	Petrolatum	0.9	200	0.2	140	9	4.5	Active	1	table I, Shelanski and Shelanski test	[32] Kligman AM (1966): https://doi.org/10.1038/jid.1966.158	Yes
480	2,6,6-trimethylcyclohexa-1,3-dienyl methanal; 2,3-dihydro-2,2,6-trimethylbenzaldehyde; dehydro-,B-cyclocitral; safranal; 2,6,6-trimethyl-1,3-cyclohexadienal; 2,6,6-trimethyl-1,3-cyclohexadiene-1-carboxaldehyde; 1,1,3-trimethyl-2-formylcyclohexa-2,4-diene; 2,3-dihydro-2,2,6-trimethylbenzaldehyde	116-26-7	Human Repeat Insult Patch Test	Other	200	Not available	DMP	1.2	53	0.5	300	5	9.4	Active	4		[277] RIFM (1996): RIFM report number 29893, July 3, unpublished.	No
486	vetiver acetate; vetivert acetate; vetiveryl acetate; 1,2,3,3alpha,4,5,6,8alpha-octahydro-2-isopropylidene-4,8-dimethylazulen-6-yl acetate	117-98-6	Human Repeat Insult Patch Test	MM80	200	2.54	Petrolatum	0.9	28	8	5669	0	0	Inactive	2		[281] Marzulli FN and Maibach HI (1980): https://doi.org/10.1111/j.1600-0536.1980.tb03921.x	Yes
487	vetiver acetate; vetivert acetate; vetiveryl acetate; 1,2,3,3alpha,4,5,6,8alpha-octahydro-2-isopropylidene-4,8-dimethylazulen-6-yl acetate	117-98-6	Human Repeat Insult Patch Test	MM80	200	2.54	EtOH	0.8	27	8	5039	2	7.4	Active	3		[281] Marzulli FN and Maibach HI (1980): https://doi.org/10.1111/j.1600-0536.1980.tb03921.x	Yes
488	vetiver acetate; vetivert acetate; vetiveryl acetate; 1,2,3,3alpha,4,5,6,8alpha-octahydro-2-isopropylidene-4,8-dimethylazulen-6-yl acetate	117-98-6	Human Repeat Insult Patch Test	MM80	200	2.54	EtOH	0.8	78	8	5039	1	1.3	Active	3		[281] Marzulli FN and Maibach HI (1980): https://doi.org/10.1111/j.1600-0536.1980.tb03921.x	Yes
489	vetiver acetate; vetivert acetate; vetiveryl acetate; 1,2,3,3alpha,4,5,6,8alpha-octahydro-2-isopropylidene-4,8-dimethylazulen-6-yl acetate	117-98-6	Human Repeat Insult Patch Test	MM80	200	2.54	Petrolatum	0.9	62	20	14173	1	1.6	Active	2		[281] Marzulli FN and Maibach HI (1980): https://doi.org/10.1111/j.1600-0536.1980.tb03921.x	Yes
498	benzyl salicylate; amyl(iso) salicylate; benzoic acid, 2hydroxy-, phenylmethyl ester; benzyl 2-hydroxybenzoate; benzyl o-hydroxybenzoate; benzyl salicylate; 2-hydroxybenozic acid; phenylmethyl 2-hydroxybenozate; salicylic acid, benzyl ester	118-58-1	Human Repeat Insult Patch Test	Other	500	6.4516	SDA 39C	0.8	35	10	6200	0	0	Inactive	3		[286] RIFM (1975): RIFM report number 24190, June 18, unpublished.	No
499	benzyl salicylate; amyl(iso) salicylate; benzoic acid, 2hydroxy-, phenylmethyl ester; benzyl 2-hydroxybenzoate; benzyl o-hydroxybenzoate; benzyl salicylate; 2-hydroxybenozic acid; phenylmethyl 2-hydroxybenozate; salicylic acid, benzyl ester	118-58-1	Human Repeat Insult Patch Test	RIFM08	300	2.54	DEP:EtOH 3:1	1	101	15	17717	0	0	Inactive	3	wrong primary reference cited in Basketter et al. (2014)	[287] RIFM (2004): RIFM report number 45129, May 3, unpublished.	No
506	prenyl acetate; 3-methyl-2-butenyl acetate; 3,3-dimethylallyl acetate	1191-16-8	Human Repeat Insult Patch Test	Not available	Not available	Not available	SDA 39C	0.8	9	Not available	2326	0	0	Inactive	4		[290] RIFM (1971): RIFM report number 47358, unpublished.	No
507	prenyl acetate; 3-methyl-2-butenyl acetate; 3,3-dimethylallyl acetate	1191-16-8	Human Repeat Insult Patch Test	Not available	Not available	Not available	SDA 39C	0.8	35	Not available	2326	0	0	Inactive	4		[291] RIFM (1972): RIFM report number 47357, unpublished.	No
509	methyl salicylate; 2-hydroxenzoic acid methyl ester; 2-carbomethoxyphenol; 2-hydroxybenzoic acid, methyl ester; methyl 2-hydroxybenozate; salicylic acid, methyl ester; o-hydroxybenzoate	119-36-8	Human Repeat Insult Patch Test	Other	500	6.4516	Not available	1	39	1.25	969	0	0	Inactive	4	vehicle not provided	[293] RIFM (1964): RIFM report number 12617, April 3, unpublished.	No
514	dihydrocoumarin; 3,4-dihydrocoumarin; hydrocoumarin; 1,2-benzodihydropyrone	119-84-6	Human Repeat Insult Patch Test	MM80	200	2.54	Petrolatum	0.9	62	20	14173	32	51.6	Active	2		[41] Marzulli FN and Maibach HI (1980): https://pubmed.ncbi.nlm.nih.gov/7441083/	Yes
525	[2-(cyclohexyloxy)ethyl]benzene	120811-92-9	Human Repeat Insult Patch Test	Not available	Not available	Not available	Not available	1	47	Not available	11480	0	0	Inactive	4	Title of the primary reference does not match the test substance	[297] RIFM (1981): RIFM report number 19905, unpublished.	No
526	[2-(cyclohexyloxy)ethyl]benzene	120811-92-9	Human Repeat Insult Patch Test	Not available	Not available	Not available	Not available	1	51	Not available	7500	0	0	Inactive	4		[298] RIFM (1982): RIFM report number 51299, unpublished.	No
546	alpha-amylcinnamaldehyde; amyl cinnamal; amyl cinnamic aldehyde; alpha-amylcinnamaldehyde; alpha-amyl beta-phenylacrolein; heptanal, 2-(phenylmethylene)-, alpha-pentylcinnamaldehyde; alpha-pentyl-beta-phenylacrolein; alpha-amyl cinnamic aldehyde; heptanal, 2-(phenylmethylene), 2-(phenylmethylene)heptanal; flomine; 2-benzylideneheptanal	122-40-7	Human Repeat Insult Patch Test	RIFM08	300	2.54	Not available	1	95	20	23622	0	0	Inactive	4	abstract only; vehicle not reported	[302] RIFM (2001): RIFM report number 26498, July 29, unpublished.	Yes
551	benzylidene acetone; 4-phenyl-3-buten-2-one; benzalacetone; 4-phenylbutenone	122-57-6	Human Repeat Insult Patch Test	MM80	200	2.54	Petrolatum	0.9	62	3	2126	6	9.7	Active	2		[41] Marzulli FN and Maibach HI (1980): https://pubmed.ncbi.nlm.nih.gov/7441083/	Yes
577	phenylacetaldehyde; alpha-tolualdehyde	122-78-1	Human Repeat Insult Patch Test	Drai59	500	6.4516	Not available	1	56	2	1550	0	0	Inactive	4	vehicle not reported, 11 24-h exposures	[318] Maibach HI (1971): Report to RIFM, September, unpublished.	No
578	phenylacetaldehyde; alpha-tolualdehyde	122-78-1	Human Repeat Insult Patch Test	Other	500	6.4516	Not available	1	50	2	1550	0	0	Inactive	4	vehicle not reported, 15 24-h exposures	[320] Shelanski MV (1971): Report to RIFM, 30 August, unpublished.	No
582	3-phenyl-1-propanol; benzenepropanol; benzylethyl alcohol; dihydro cinnamyl alcohol; hydrocinnamyl alcohol; phenethyl carbinol; phenylpropyl alcohol; 3-phenylpropyl alcohol; 3-phenylpropan-1-ol	122-97-4	Human Repeat Insult Patch Test	Shel53	500	6.4516	Petrolatum	0.9	50	4	2790	0	0	Inactive	3		[320] Shelanski MV (1971): Report to RIFM, 30 August, unpublished.	No
587	2-phenoxyethanol; CoSept PHE; Dowanol EP; DowanolEPh; Dowanol EPh; Emeressence 1160; ethanol, 2-phenoxy-; ethylene glycol monophenyl ether; 2-hydroxyethyl phenyl ether; 1-hydroxy-2-phenoxyethane; Igepal OD 410; phenoxen; phenoxethol; phenoxetol; phenoxyethanol; 2-phenoxyethyl alcohol; phenoxyethyl alcohol/arosol; phenoxytol; phenyl cellosolve; Polioxol F-01; Protacide P-OH; REWOPAL MPG 10; Sepici…	122-99-6	Human Repeat Insult Patch Test	Other	300	3.62902	Mineral oil	1	30	10	8267	0	0	Inactive	3		[323] RIFM (1987): RIFM report number 18899, unpublished.	No
588	2-phenoxyethanol; CoSept PHE; Dowanol EP; DowanolEPh; Dowanol EPh; Emeressence 1160; ethanol, 2-phenoxy-; ethylene glycol monophenyl ether; 2-hydroxyethyl phenyl ether; 1-hydroxy-2-phenoxyethane; Igepal OD 410; phenoxen; phenoxethol; phenoxetol; phenoxyethanol; 2-phenoxyethyl alcohol; phenoxyethyl alcohol/arosol; phenoxytol; phenyl cellosolve; Polioxol F-01; Protacide P-OH; REWOPAL MPG 10; Sepici…	122-99-6	Human Repeat Insult Patch Test	Other	400	4	SDA 39C	0.8	41	15	12000	0	0	Inactive	3	wrong DSA given in Api et al. 2019	[324] RIFM (1978): RIFM report number 7690, May 30, unpublished.	No
602	isoamyl acetate; isopentyl acetate; 1-butanol, 3-methyl-, acetate; isoamyl ethanoate; 3-methylbutyl acetate; beta-methyl butyl acetate; 3-methyl-1-butanol acetate; acetic acid 3-methylbutyl ester; isopentyl ethanoate	123-92-2	Human Repeat Insult Patch Test	RIFM08	300	2.54	EtOH:DEP 3:1	0.9	197	20	21260	0	0	Inactive	3	only 65 of the 197 panelists are reported in NICEATM database	[329] RIFM (1987): RIFM report number 7973, unpublished.	No
616	alpha-iso-methylionone; 3-buten-2-one, 3-methyl-4-(2,6,6-trimethyl-2-cyclohexen-1-yl)-; iraldeine gamma; alpha-isomethylionone; isoraldeine 95, alpha-iso-methylionone; gamma-methylionone; alpha-methyl ionone; methyl-gamma-ionone, 3-methyl-4-(2,6,6-trimethyl-2-cyclohexen-1-yl)-3-buten-2-one; raldeine gamma	127-51-5	Human Repeat Insult Patch Test	Other	500	6.4516	DMP	1.2	52	2	1860	0	0	Inactive	3		[285] RIFM (1968): RIFM report number 15453, November 18, unpublished.	No
617	alpha-iso-methylionone; 3-buten-2-one, 3-methyl-4-(2,6,6-trimethyl-2-cyclohexen-1-yl)-; iraldeine gamma; alpha-isomethylionone; isoraldeine 95, alpha-iso-methylionone; gamma-methylionone; alpha-methyl ionone; methyl-gamma-ionone, 3-methyl-4-(2,6,6-trimethyl-2-cyclohexen-1-yl)-3-buten-2-one; raldeine gamma	127-51-5	Human Repeat Insult Patch Test	Other	500	6.4516	EtOH	0.8	28	10	6200	0	0	Inactive	3		[334] RIFM (1962): RIFM report number 50426, July 3, unpublished.	No
618	alpha-iso-methylionone; 3-buten-2-one, 3-methyl-4-(2,6,6-trimethyl-2-cyclohexen-1-yl)-; iraldeine gamma; alpha-isomethylionone; isoraldeine 95, alpha-iso-methylionone; gamma-methylionone; alpha-methyl ionone; methyl-gamma-ionone, 3-methyl-4-(2,6,6-trimethyl-2-cyclohexen-1-yl)-3-buten-2-one; raldeine gamma	127-51-5	Human Repeat Insult Patch Test	Other	500	6.4516	Not available	1	37	12.5	9688	0	0	Inactive	4	primary report not available, vehicle not reported in secondary reference	[335] RIFM (1964): RIFM report number 12544, April 28, unpublished.	No
619	alpha-iso-methylionone; 3-buten-2-one, 3-methyl-4-(2,6,6-trimethyl-2-cyclohexen-1-yl)-; iraldeine gamma; alpha-isomethylionone; isoraldeine 95, alpha-iso-methylionone; gamma-methylionone; alpha-methyl ionone; methyl-gamma-ionone, 3-methyl-4-(2,6,6-trimethyl-2-cyclohexen-1-yl)-3-buten-2-one; raldeine gamma	127-51-5	Human Repeat Insult Patch Test	RIFM08	300	2.54	DEP:EtOH 3:1	1	106	60	70866	0	0	Inactive	3		[336] RIFM (2004): RIFM report number 47278, March 10, unpublished.	No
620	alpha-iso-methylionone; 3-buten-2-one, 3-methyl-4-(2,6,6-trimethyl-2-cyclohexen-1-yl)-; iraldeine gamma; alpha-isomethylionone; isoraldeine 95, alpha-iso-methylionone; gamma-methylionone; alpha-methyl ionone; methyl-gamma-ionone, 3-methyl-4-(2,6,6-trimethyl-2-cyclohexen-1-yl)-3-buten-2-one; raldeine gamma	127-51-5	Human Repeat Insult Patch Test	RIFM08	300	2.54	DEP:EtOH 3:1	1	23	60	70866	0	0	Inactive	3		[337] RIFM (2004): RIFM report number 47279, March 10, unpublished.	No
636	2,6-dimethyl-2-heptanol; dimetol; freesiol; 2-heptanol, 2,6-dimethyl-; lolitol; 2,6-dimethylheptan-2-ol	13254-34-7	Human Repeat Insult Patch Test	Drai59	500	6.4516	SDA 39C	0.8	10	5	3100	0	0	Inactive	3		[341] RIFM (1971): RIFM report number 53498, unpublished.	No
637	2,6-dimethyl-2-heptanol; dimetol; freesiol; 2-heptanol, 2,6-dimethyl-; lolitol; 2,6-dimethylheptan-2-ol	13254-34-7	Human Repeat Insult Patch Test	Drai59	500	6.4516	SDA 39C	0.8	35	5	3100	0	0	Inactive	3		[342] RIFM (1972): RIFM report number 53499, unpublished.	No
639	2-nonyn-1-al dimethylacetal; 2-Nonynal dimethylacetal; parmavert; 1,1-dimethoxynon-2-yne	13257-44-8	Human Repeat Insult Patch Test	Not available	Not available	Not available	DEP:EtOH 3:1	1	108	Not available	23622	0	0	Inactive	4		[344] RIFM (2011): RIFM report number 60947, unpublished.	No
641	captan; N-trichloromethylmercapto-4-cyclohexene-1,2-dicarboximide	133-06-2	Human Repeat Insult Patch Test	JK77	500	4	Petrolatum	0.9	150	1	1125	8	5.3	Active	3	table 1; test volume unknown, inferred by NICEATM as "200 µL", but basis is unclear; 500 µL appears more likely, since the authors call this a modfication of the original Draize test. HMT result excluded due to unclear number of test subjects ("25-30")	[28] Jordan Jr WP and King SE (1977): https://doi.org/10.1111/j.1600-0536.1977.tb03582.x	Yes
642	captan; N-trichloromethylmercapto-4-cyclohexene-1,2-dicarboximide	133-06-2	Human Repeat Insult Patch Test	MM73	500	6.4516	Cream base	1	205	1	775	9	4.4	Active	3	Table XI; NICEATM: Allocated to Marzulli & Maibach 1974	[228] Marzulli FN and Maibach HI (1973): https://library.scconline.org/v024n07/	Yes
654	zinc pyrithione; pyrithione zinc	13463-41-7	Human Repeat Insult Patch Test	MM73	500	6.4516	DMSO	1.1	10	1	853	0	0	Inactive	3	Table VIII	[228] Marzulli FN and Maibach HI (1973): https://library.scconline.org/v024n07/	Yes
655	zinc pyrithione; pyrithione zinc	13463-41-7	Human Repeat Insult Patch Test	MM73	500	6.4516	DMSO	1.1	10	1	853	0	0	Inactive	3	Table VIII	[228] Marzulli FN and Maibach HI (1973): https://library.scconline.org/v024n07/	Yes
656	zinc pyrithione; pyrithione zinc	13463-41-7	Human Repeat Insult Patch Test	MM73	500	6.4516	Petrolatum	0.9	10	3	2093	0	0	Inactive	3	Table VIII	[228] Marzulli FN and Maibach HI (1973): https://library.scconline.org/v024n07/	Yes
657	zinc pyrithione; pyrithione zinc	13463-41-7	Human Repeat Insult Patch Test	MM73	500	6.4516	Petrolatum	0.9	10	3	2093	0	0	Inactive	3	Table VIII	[228] Marzulli FN and Maibach HI (1973): https://library.scconline.org/v024n07/	Yes
666	2-n-heptyl cyclopentanone; alpha-heptyl cyclopentanone; alismone; cyclopentanone, 2-heptyl-; fleuramone; projasmon; _x000D__x000D__x000D_heptone	137-03-1	Human Repeat Insult Patch Test	Drai59	500	6.4516	EtOH	0.8	40	1.25	775	0	0	Inactive	3		[353] RIFM (1964): RIFM report number 51019, June 8, unpublished.	No
686	mafenide; sulfamylon; 4-(aminomethyl)benzenesulfonamide	138-39-6	Human Repeat Insult Patch Test	MM73	500	6.4516	Petrolatum	0.9	93	5	3488	2	2.2	Active	3		[228] Marzulli FN and Maibach HI (1973): https://library.scconline.org/v024n07/	Yes
687	mafenide; sulfamylon; 4-(aminomethyl)benzenesulfonamide	138-39-6	Human Repeat Insult Patch Test	MM73	500	6.4516	Petrolatum	0.9	25	20	13950	2	8	Active	3		[228] Marzulli FN and Maibach HI (1973): https://library.scconline.org/v024n07/	Yes
688	mafenide; sulfamylon; 4-(aminomethyl)benzenesulfonamide	138-39-6	Human Repeat Insult Patch Test	MM73	500	6.4516	Petrolatum	0.9	108	20	13950	18	16.7	Active	3	in Marzulli & Maibach (1974) % incidence given as "16%" but rounded value is 17%	[228] Marzulli FN and Maibach HI (1973): https://library.scconline.org/v024n07/	Yes
694	benzyl acetate; acetic acid, phenylmethyl ester; benteine; benzyl ethanoate; methyl alpha-toluate; methyl phenylethanoate; methyl benzeneacetate; acetic acid, benzyl ester; phenylmethyl acetate	140-11-4	Human Repeat Insult Patch Test	Drai59	500	6.4516	SDA 39C	0.8	42	3	1860	0	0	Inactive	3		[363] RIFM (1975): RIFM report number 24175, June 16, unpublished.	No
695	benzyl acetate; acetic acid, phenylmethyl ester; benteine; benzyl ethanoate; methyl alpha-toluate; methyl phenylethanoate; methyl benzeneacetate; acetic acid, benzyl ester; phenylmethyl acetate	140-11-4	Human Repeat Insult Patch Test	Drai59	500	6.4516	Petrolatum	0.9	44	3	2093	0	0	Inactive	3		[364] RIFM (1975): RIFM report number 24176, June 18, unpublished.	No
696	benzyl acetate; acetic acid, phenylmethyl ester; benteine; benzyl ethanoate; methyl alpha-toluate; methyl phenylethanoate; methyl benzeneacetate; acetic acid, benzyl ester; phenylmethyl acetate	140-11-4	Human Repeat Insult Patch Test	Drai59	500	6.4516	SDA 39C	0.8	35	7.5	4650	0	0	Inactive	3		[365] RIFM (1975): RIFM report number 24177, June 17, unpublished.	No
697	benzyl acetate; acetic acid, phenylmethyl ester; benteine; benzyl ethanoate; methyl alpha-toluate; methyl phenylethanoate; methyl benzeneacetate; acetic acid, benzyl ester; phenylmethyl acetate	140-11-4	Human Repeat Insult Patch Test	Drai59	500	6.4516	Petrolatum	0.9	39	7.5	5231	0	0	Inactive	3		[366] RIFM (1975): RIFM report number 24178, June, unpublished.	No
698	benzyl acetate; acetic acid, phenylmethyl ester; benteine; benzyl ethanoate; methyl alpha-toluate; methyl phenylethanoate; methyl benzeneacetate; acetic acid, benzyl ester; phenylmethyl acetate	140-11-4	Human Repeat Insult Patch Test	Drai59	500	6.4516	EtOH:DEP 3:1	0.9	65	8	5580	0	0	Inactive	3		[162] RIFM (1987): RIFM report number 7973, July 20, unpublished.	No
699	benzyl acetate; acetic acid, phenylmethyl ester; benteine; benzyl ethanoate; methyl alpha-toluate; methyl phenylethanoate; methyl benzeneacetate; acetic acid, benzyl ester; phenylmethyl acetate	140-11-4	Human Repeat Insult Patch Test	Not available	300	2.54	EtOH:DEP 3:1	0.9	106	8	8504	0	0	Inactive	3	there were 2 positive reactions which were termed "irritation reactions"	[177] RIFM (1988): RIFM report number 8881, December 16, unpublished.	No
700	benzyl acetate; acetic acid, phenylmethyl ester; benteine; benzyl ethanoate; methyl alpha-toluate; methyl phenylethanoate; methyl benzeneacetate; acetic acid, benzyl ester; phenylmethyl acetate	140-11-4	Human Repeat Insult Patch Test	Not available	300	2.54	EtOH:DEP 3:1	0.9	34	8	8504	0	0	Inactive	3	there were 2 positive reactions which were termed "irritation reactions"	[367] RIFM (1988): RIFM report number 27673, January 1, unpublished.	No
701	benzyl acetate; acetic acid, phenylmethyl ester; benteine; benzyl ethanoate; methyl alpha-toluate; methyl phenylethanoate; methyl benzeneacetate; acetic acid, benzyl ester; phenylmethyl acetate	140-11-4	Human Repeat Insult Patch Test	Not available	300	2.54	EtOH:DEP 3:1	0.9	27	8	8504	0	0	Inactive	3		[368] RIFM (1988): RIFM report number 27674, January 29, unpublished.	No
702	benzyl acetate; acetic acid, phenylmethyl ester; benteine; benzyl ethanoate; methyl alpha-toluate; methyl phenylethanoate; methyl benzeneacetate; acetic acid, benzyl ester; phenylmethyl acetate	140-11-4	Human Repeat Insult Patch Test	Not available	300	2.54	EtOH:DEP 3:1	0.9	38	8	8504	1	2.6	Active	3	there were 4 more positive reactions which were termed "irritation reactions"	[369] RIFM (1988): RIFM report number 27675, March 3, unpublished.	No
703	benzyl acetate; acetic acid, phenylmethyl ester; benteine; benzyl ethanoate; methyl alpha-toluate; methyl phenylethanoate; methyl benzeneacetate; acetic acid, benzyl ester; phenylmethyl acetate	140-11-4	Human Repeat Insult Patch Test	Drai59	500	6.4516	SDA 39C	0.8	35	18.7	11594	0	0	Inactive	3		[370] RIFM (1975): RIFM report number 24179, June 18, unpublished.	No
714	neomycin; 4,6-diamino-2,3-dihydroxycyclohexyl 2,6-diamino-2,6-dideoxy-alpha-D-glucopyranoside	1404-04-2	Human Repeat Insult Patch Test	Drai59	500	6.4516	Petrolatum	0.9	200	1	698	0	0	Inactive	1	table I, Draize-Test	[32] Kligman AM (1966): https://doi.org/10.1038/jid.1966.158	Yes
715	neomycin; 4,6-diamino-2,3-dihydroxycyclohexyl 2,6-diamino-2,6-dideoxy-alpha-D-glucopyranoside	1404-04-2	Human Repeat Insult Patch Test	Shel53	500	6.4516	Petrolatum	0.9	200	1	698	0	0	Inactive	1	table I, Shelanski and Shelanski test	[32] Kligman AM (1966): https://doi.org/10.1038/jid.1966.158	Yes
730	neomycin sulfate; neomycin, sulphate (salt)	1405-10-3	Human Repeat Insult Patch Test	MM73	500	6.4516	Petrolatum	0.9	54	0.5	349	0	0	Inactive	3	Table XIII; NICEATM: Allocated to Marzulli & Maibach 1974	[228] Marzulli FN and Maibach HI (1973): https://library.scconline.org/v024n07/	Yes
731	neomycin sulfate; neomycin, sulphate (salt)	1405-10-3	Human Repeat Insult Patch Test	MM73	500	6.4516	Petrolatum	0.9	54	0.5	349	3	5.6	Active	3	Table XIII	[228] Marzulli FN and Maibach HI (1973): https://library.scconline.org/v024n07/	Yes
732	neomycin sulfate; neomycin, sulphate (salt)	1405-10-3	Human Repeat Insult Patch Test	MM73	500	6.4516	Petrolatum	0.9	186	5	3488	3	1.6	Active	3	Table XIII; NICEATM: Allocated to Marzulli & Maibach 1974	[228] Marzulli FN and Maibach HI (1973): https://library.scconline.org/v024n07/	Yes
733	neomycin sulfate; neomycin, sulphate (salt)	1405-10-3	Human Repeat Insult Patch Test	MM73	500	6.4516	Petrolatum	0.9	186	5	3488	5	2.7	Active	3	Table XIII	[228] Marzulli FN and Maibach HI (1973): https://library.scconline.org/v024n07/	Yes
734	neomycin sulfate; neomycin, sulphate (salt)	1405-10-3	Human Repeat Insult Patch Test	MM73	500	6.4516	Petrolatum	0.9	42	20	13950	0	0	Inactive	3	Table XIII; NICEATM: Allocated to Marzulli & Maibach 1974	[228] Marzulli FN and Maibach HI (1973): https://library.scconline.org/v024n07/	Yes
735	neomycin sulfate; neomycin, sulphate (salt)	1405-10-3	Human Repeat Insult Patch Test	MM73	500	6.4516	Petrolatum	0.9	42	20	13950	7	16.7	Active	3	Table XIII	[228] Marzulli FN and Maibach HI (1973): https://library.scconline.org/v024n07/	Yes
736	neomycin sulfate; neomycin, sulphate (salt)	1405-10-3	Human Repeat Insult Patch Test	MM73	500	6.4516	Petrolatum	0.9	25	20	13950	12	48	Active	3	Table XIII	[228] Marzulli FN and Maibach HI (1973): https://library.scconline.org/v024n07/	Yes
741	ethyl acrylate; ethyl propenoate	140-88-5	Human Repeat Insult Patch Test	MM80	200	2.54	Petrolatum	0.9	28	4	2835	0	0	Inactive	2		[41] Marzulli FN and Maibach HI (1980): https://pubmed.ncbi.nlm.nih.gov/7441083/	Yes
742	ethyl acrylate; ethyl propenoate	140-88-5	Human Repeat Insult Patch Test	MM80	200	2.54	Petrolatum	0.9	27	4	2835	0	0	Inactive	2		[41] Marzulli FN and Maibach HI (1980): https://pubmed.ncbi.nlm.nih.gov/7441083/	Yes
743	ethyl acrylate; ethyl propenoate	140-88-5	Human Repeat Insult Patch Test	MM80	200	2.54	Petrolatum	0.9	70	4	2835	4	5.7	Active	2		[41] Marzulli FN and Maibach HI (1980): https://pubmed.ncbi.nlm.nih.gov/7441083/	Yes
744	ethyl acrylate; ethyl propenoate	140-88-5	Human Repeat Insult Patch Test	MM80	200	2.54	EtOH	0.8	78	4	2520	6	7.7	Active	2		[41] Marzulli FN and Maibach HI (1980): https://pubmed.ncbi.nlm.nih.gov/7441083/	Yes
747	diethyl maleate; ethyl maleate	141-05-9	Human Repeat Insult Patch Test	MM80	200	2.54	Petrolatum	0.9	52	2	1417	2	3.8	Active	3		[281] Marzulli FN and Maibach HI (1980): https://doi.org/10.1111/j.1600-0536.1980.tb03921.x	Yes
748	diethyl maleate; ethyl maleate	141-05-9	Human Repeat Insult Patch Test	MM80	200	2.54	EtOH	0.8	52	2	1260	8	15.4	Active	3		[281] Marzulli FN and Maibach HI (1980): https://doi.org/10.1111/j.1600-0536.1980.tb03921.x	Yes
749	diethyl maleate; ethyl maleate	141-05-9	Human Repeat Insult Patch Test	MM80	200	2.54	Petrolatum	0.9	187	4	2835	14	7.5	Active	2		[41] Marzulli FN and Maibach HI (1980): https://pubmed.ncbi.nlm.nih.gov/7441083/	Yes
764	rhodinol; 3,7-dimethyl-(6-or 7-)-octen-1-ol; 3,7-dimethyl-(6- or 7-)octen-1-ol; 3,7-dimethyl-7-octen-1-ol, 7-octen-1-ol, 3,7-dimethyl-,(S)-	6812-78-8	Human Repeat Insult Patch Test	Not available	200	6.4516	Vaseline	0.9	40	5	1395	12	30	Active	3		[376] RIFM (1971): RIFM report number 7906, April 13, unpublished.	No
788	4-cyclopentadecen-1-one, (Z); 4-cyclopentadecen-1-one, (4Z)-; 4-cyclopentadecen-1-one, (Z)-; cis-4-cyclopentadecenone; cis-4-cyclopentadecen-1-one; exaltenone; musk pentane; (4Z)-cyclopentadec-4-en-1-one	14595-54-1	Human Repeat Insult Patch Test	Not available	200	3.62902	SDA 39C:DEP 3:1	0.9	51	2	992	0	0	Inactive	3		[378] RIFM (1998): RIFM report number 55051, unpublished.	No
789	4-cyclopentadecen-1-one, (Z); 4-cyclopentadecen-1-one, (4Z)-; 4-cyclopentadecen-1-one, (Z)-; cis-4-cyclopentadecenone; cis-4-cyclopentadecen-1-one; exaltenone; musk pentane; (4Z)-cyclopentadec-4-en-1-one	14595-54-1	Human Repeat Insult Patch Test	Other	200	4	DEP	1.1	106	10	5500	0	0	Inactive	3		[379] RIFM (1998): RIFM report number 41994, July 21, unpublished.	No
798	butyn sulfate; butacaine sulphate	149-15-5	Human Repeat Insult Patch Test	Drai59	500	6.4516	Petrolatum	0.9	200	2	1395	0	0	Inactive	1	table I, Draize-Test	[32] Kligman AM (1966): https://doi.org/10.1038/jid.1966.158	Yes
799	butyn sulfate; butacaine sulphate	149-15-5	Human Repeat Insult Patch Test	Shel53	500	6.4516	Petrolatum	0.9	200	2	1395	0	0	Inactive	1	table I, Shelanski and Shelanski test	[32] Kligman AM (1966): https://doi.org/10.1038/jid.1966.158	Yes
815	1,1-dimethyl-2-phenylethyl acetate; benzeneethanol, alpha,alpha-dimethyl-, acetate; benzyl dimethyl carbinyl acetate; 2-benzyl-2-propyl acetate; dimethylbenzyl carbinyl acetate; alpha,alpha-dimethylphenethyl acetate; DMBCA; 1-phenyl-2-methyl-2-propyl acetate	151-05-3	Human Repeat Insult Patch Test	Drai59	500	6.4516	EtOH	0.8	42	1.25	775	0	0	Inactive	3		[386] RIFM (1964): RIFM report number 50698, April 28, unpublished.	No
820	2-(4-methylphenoxy)ethanol; ethanol, 2-(4-methylphenoxy)-; ethylene glycolmono-p-tolyl ether; 2-(p-tolyloxy)ethanol; methyl para phenoxy ethanol	15149-10-7	Human Repeat Insult Patch Test	Drai59	500	6.4516	SDA 39C	0.8	10	2.5	1550	0	0	Inactive	3		[388] RIFM (1971): RIFM report number 55017, December 2, unpublished.	No
821	2-(4-methylphenoxy)ethanol; ethanol, 2-(4-methylphenoxy)-; ethylene glycolmono-p-tolyl ether; 2-(p-tolyloxy)ethanol; methyl para phenoxy ethanol	15149-10-7	Human Repeat Insult Patch Test	Drai59	500	6.4516	SDA 39C	0.8	34	2.5	1550	0	0	Inactive	3		[389] RIFM (1972): RIFM report number 55018, January 17, unpublished.	No
829	tetrahydro-4-methyl-2-(2-methylpropen-1-yl)pyran; rosenoxide; rose oxide; rosoxide; tetrahydro-4-methyl-2-(2-methylprop-1-enyl)pyran	16409-43-1	Human Repeat Insult Patch Test	Drai59	500	6.4516	EtOH	0.8	40	1.25	775	0	0	Inactive	3		[396] IFF (1964): Private communication to RIFM, 28 April, unpublished.	No
830	tetrahydro-4-methyl-2-(2-methylpropen-1-yl)pyran; rosenoxide; rose oxide; rosoxide; tetrahydro-4-methyl-2-(2-methylprop-1-enyl)pyran	16409-43-1	Human Repeat Insult Patch Test	Drai59	500	6.4516	DMP	1.2	51	5	4650	5	9.8	Active	3		[397] Givaudan (1965): Private communication to RIFM, 9 April, unpublished.	No
843	2-hexylidenecyclopentanone; cyclopentanone, 2-hexylidene; alpha-hexylidenecyclopentanone; 2-hexylidenecyclopentanone; jasmalone	17373-89-6	Human Repeat Insult Patch Test	Other	200 to 500	3.81-4.0	DEP:EtOH 3:1	1	102	0.6	300	0	0	Inactive	3	DSA was taken from Sconamiglio 2015	[404] RIFM (2005): RIFM report number 48712, March 17, unpublished.	No
844	2-hexylidenecyclopentanone; cyclopentanone, 2-hexylidene; alpha-hexylidenecyclopentanone; 2-hexylidenecyclopentanone; jasmalone	17373-89-6	Human Repeat Insult Patch Test	Other	200 to 500	3.81-4.0	SDA 39C	0.8	51	1	111	4	7.8	Active	3		[405] RIFM (1982): RIFM report number 15002, July 21, unpublished.	No
888	3-phenyl-2-butenyl acetate	20883-16-3	Human Repeat Insult Patch Test	Not available	Not available	Not available	EtOH	0.8	48	1	1181	0	0	Inactive	3		[424] RIFM (1974): RIFM report number 47213/48659, November 21, unpublished.	No
889	3-phenyl-2-butenyl acetate	20883-16-3	Human Repeat Insult Patch Test	Not available	Not available	Not available	EtOH	0.8	49	5	5905	0	0	Inactive	3		[425] RIFM (1974): RIFM report number 47212/48658, November 22, unpublished.	No
896	perilla aldehyde; p-mentha-1,8-dien-7-al; dihydrocuminyl aldehyde; 4-isopropenyl-1-cyclohexene-1-carboxaldehyde;_x000D__x000D__x000D_perillaldehyde; 4-isopropenylcyclohex-1-enecarbaldehyde	2111-75-3	Human Repeat Insult Patch Test	RIFM08	300	2.54	DEP:EtOH 3:1	1	116	0.6	709	0	0	Inactive	3		[429] RIFM (2007): RIFM report number 53802, unpublished.	No
927	damascenone; 2-buten-1-one, 1-(2,6,6-trimethyl-1,3-cyclohexadien-1-yl); 1-(2,6,6-trimethylcyclohexa-1,3-dienyl)-2-buten-1-one; floriffone	23696-85-7	Human Repeat Insult Patch Test	Other	400	Not available	SDA 39C	0.8	23	0.05	100	0	0	Inactive	3		[448] RIFM (1978): RIFM report number 15395, July 12, unpublished.	No
948	amyl vinyl carbinyl acetate; octenyl acetate; 1-octen-3-yl acetate; 1-pentylallyl acetate; oct-1-en-3-yl acetate	2442-10-6	Human Repeat Insult Patch Test	Not available	Not available	Not available	Not available	1	38	1.25	969	0	0	Inactive	4		[458] RIFM (1965): RIFM report number 47736, unpublished.	No
949	amyl vinyl carbinyl acetate; octenyl acetate; 1-octen-3-yl acetate; 1-pentylallyl acetate; oct-1-en-3-yl acetate	2442-10-6	Human Repeat Insult Patch Test	Not available	Not available	Not available	Not available	1	109	3	3543	0	0	Inactive	4		[459] RIFM (1988): RIFM report number 8516, unpublished.	No
957	methyl dihydrojasmonate; cyclopentaneacetic acid, 3-oxo-2-pentyl-, methyl ester; hedione; methyl dihydrojasmonate; methyl 3-oxo-2-pentylcyclopentaneacetate; methyl (2-pentyl-3-oxocyclopentyl)acetate; 3-oxo-2-pentylcyclopentaneacetic acid, methyl ester; dihyrojasmonic acid methyl ester; 2-amylcyclopentanoneacetic acid, methyl ester; methyl (2-amyl-3-oxocyclopentyl)acetate; methyldihydrojasmonate; …	24851-98-7	Human Repeat Insult Patch Test	Not available	500	6.4516	SDA 39C	0.8	23	2.42	1500	0	0	Inactive	3		[465] RIFM (1971): RIFM report number 51179, December 29, unpublished.	No
958	methyl dihydrojasmonate; cyclopentaneacetic acid, 3-oxo-2-pentyl-, methyl ester; hedione; methyl dihydrojasmonate; methyl 3-oxo-2-pentylcyclopentaneacetate; methyl (2-pentyl-3-oxocyclopentyl)acetate; 3-oxo-2-pentylcyclopentaneacetic acid, methyl ester; dihyrojasmonic acid methyl ester; 2-amylcyclopentanoneacetic acid, methyl ester; methyl (2-amyl-3-oxocyclopentyl)acetate; methyldihydrojasmonate; …	24851-98-7	Human Repeat Insult Patch Test	Not available	500	6.4516	SDA 39C	0.8	23	10	6200	0	0	Inactive	3		[466] RIFM (1971): RIFM report number 51178, December 29, unpublished.	No
959	methyl dihydrojasmonate; cyclopentaneacetic acid, 3-oxo-2-pentyl-, methyl ester; hedione; methyl dihydrojasmonate; methyl 3-oxo-2-pentylcyclopentaneacetate; methyl (2-pentyl-3-oxocyclopentyl)acetate; 3-oxo-2-pentylcyclopentaneacetic acid, methyl ester; dihyrojasmonic acid methyl ester; 2-amylcyclopentanoneacetic acid, methyl ester; methyl (2-amyl-3-oxocyclopentyl)acetate; methyldihydrojasmonate; …	24851-98-7	Human Repeat Insult Patch Test	Not available	200	4	DEP	1.1	100	20	11000	0	0	Inactive	3		[467] RIFM (2003): RIFM report number 43009, July 16, unpublished.	No
960	methyl dihydrojasmonate; cyclopentaneacetic acid, 3-oxo-2-pentyl-, methyl ester; hedione; methyl dihydrojasmonate; methyl 3-oxo-2-pentylcyclopentaneacetate; methyl (2-pentyl-3-oxocyclopentyl)acetate; 3-oxo-2-pentylcyclopentaneacetic acid, methyl ester; dihyrojasmonic acid methyl ester; 2-amylcyclopentanoneacetic acid, methyl ester; methyl (2-amyl-3-oxocyclopentyl)acetate; methyldihydrojasmonate; …	24851-98-7	Human Repeat Insult Patch Test	Not available	200	4	DEP:EtOH 3:1	1	111	20	10000	0	0	Inactive	3		[468] RIFM (2005): RIFM report number 49735, June 22, unpublished.	No
966	1-(3,3-dimethylcyclohexyl)ethan-1-one; 1-acetyl-3,3-dimethylcyclohexane; 1-(3,3-dimethylcyclohexyl)ethanone; ethanone, 1-(3,3-dimethylcyclohexyl); dimac (herbac)	25304-14-7	Human Repeat Insult Patch Test	Drai59	500	6.4516	SDA 39C	0.8	44	2.5	1550	0	0	Inactive	3		[469] RIFM (1972): RIFM report number 51195, July 12, unpublished.	No
967	1-(3,3-dimethylcyclohexyl)ethan-1-one; 1-acetyl-3,3-dimethylcyclohexane; 1-(3,3-dimethylcyclohexyl)ethanone; ethanone, 1-(3,3-dimethylcyclohexyl); dimac (herbac)	25304-14-7	Human Repeat Insult Patch Test	Drai59	500	6.4516	EtOH	0.8	37	5	3100	0	0	Inactive	3		[470] RIFM (1966): RIFM report number 50721, June 27, unpublished.	No
970	benzyl acetone; 4-phenylbutan-2-one; methyl phenylethyl ketone; beta-phenylethyl methyl ketone; benzylacetone	2550-26-7	Human Repeat Insult Patch Test	Not available	Not available	Not available	SDA 39C	0.8	39	Not available	1240	0	0	Inactive	4		[473] RIFM (1975): RIFM report number 14979, unpublished.	No
971	benzyl acetone; 4-phenylbutan-2-one; methyl phenylethyl ketone; beta-phenylethyl methyl ketone; benzylacetone	2550-26-7	Human Repeat Insult Patch Test	Not available	Not available	Not available	Petrolatum	0.9	41	Not available	837	0	0	Inactive	4		[474] RIFM (1975): RIFM report number 14980, unpublished.	No
995	o-chlorobenzylidinemalononitrile; 2-chlorobenzalmalononitrile; [(2-chlorophenyl)methylene]malononitrile	2698-41-1	Human Repeat Insult Patch Test	MM73	500	6.4516	EtOH	0.8	9	1	620	0	0	Inactive	2		[30] Marzulli FN and Maibach HI (1974): https://doi.org/10.1016/0015-6264(74)90367-8	Yes
996	o-chlorobenzylidinemalononitrile; 2-chlorobenzalmalononitrile; [(2-chlorophenyl)methylene]malononitrile	2698-41-1	Human Repeat Insult Patch Test	MM73	500	6.4516	EtOH	0.8	9	1	620	1	11.1	Active	2		[30] Marzulli FN and Maibach HI (1974): https://doi.org/10.1016/0015-6264(74)90367-8	Yes
997	o-chlorobenzylidinemalononitrile; 2-chlorobenzalmalononitrile; [(2-chlorophenyl)methylene]malononitrile	2698-41-1	Human Repeat Insult Patch Test	MM73	500	6.4516	EtOH	0.8	9	1	620	5	55.6	Active	2		[30] Marzulli FN and Maibach HI (1974): https://doi.org/10.1016/0015-6264(74)90367-8	Yes
1007	cedrenol; cedr-8(15)-en-9-ol; octahydro-3,8,8-trimethyl-6-methylene-1H-3a,7-methanoazulen-5-ol	28231-03-0	Human Repeat Insult Patch Test	Other	500	6.4516	SDA 39C	0.8	38	6.25	3875	0	0	Inactive	3		[494] RIFM (1964): RIFM report number 12502, unpublished.	No
1030	octahydro-4,7-methano-1H-indenemethyl acetate; 4,7-methano-1H-indenemethanol, octahydro-, acetate; vionex acetate (ex Holland); octahydro-1H-4,7-methanoinden-1ylmethyl acetate; TCD-m-acetate; mysore acetate	30772-69-1	Human Repeat Insult Patch Test	Other	500	14.5161	Petrolatum	0.9	50	20	6200	0	0	Inactive	3		[507] RIFM (1976): RIFM report number 37333, unpublished.	No
1031	octahydro-4,7-methano-1H-indenemethyl acetate; 4,7-methano-1H-indenemethanol, octahydro-, acetate; vionex acetate (ex Holland); octahydro-1H-4,7-methanoinden-1ylmethyl acetate; TCD-m-acetate; mysore acetate	30772-69-1	Human Repeat Insult Patch Test	Not available	Not available	Not available	SDA 39C	0.8	42	Not available	3101	0	0	Inactive	4	primary report not available, test concentration in % not reported in secondary reference	[508] RIFM (1972): RIFM report number 53357, unpublished.	No
1047	acetyl cedrene; ethanone, 1-(2,3,4,7,8,8a-hexahydro-3,6,8,8-tetramethyl-1H-3a,7-methanoazulen-5-yl)-,[3R-(3a,3ab,7b,8aa)]-; [3R(3alpha,3abeta,7beta,8aalpha)]-1-(2,3,4,7,8,8a-hexahydro-3,6,8,8-tetramethyl-1H-3a,7-methanoazulen-5-yl)ethan-1-one; cedar ketone; methyl cedryl ketone; cedarwood oil, acetylated coeur; cedryl methyl ketone; lixetone; vertofix	32388-55-9	Human Repeat Insult Patch Test	Drai59	500	6.4516	EtOH	0.8	36	5	3100	0	0	Inactive	3	, error in Scognamiglio et al. 2013, patches were not 25 mm HillTop chambers. the DSA given complies with a 1 inch x 1 inch patch commonly used in the Drai59 design.	[519] RIFM (1964): RIFM report number 50415, April 3, unpublished.	No
1048	acetyl cedrene; ethanone, 1-(2,3,4,7,8,8a-hexahydro-3,6,8,8-tetramethyl-1H-3a,7-methanoazulen-5-yl)-,[3R-(3a,3ab,7b,8aa)]-; [3R(3alpha,3abeta,7beta,8aalpha)]-1-(2,3,4,7,8,8a-hexahydro-3,6,8,8-tetramethyl-1H-3a,7-methanoazulen-5-yl)ethan-1-one; cedar ketone; methyl cedryl ketone; cedarwood oil, acetylated coeur; cedryl methyl ketone; lixetone; vertofix	32388-55-9	Human Repeat Insult Patch Test	RIFM08	300	2.54	DEP:EtOH 3:1	1	101	30	35433	0	0	Inactive	3		[520] RIFM (2004): RIFM report number 45125, June 28, unpublished.	No
1051	piperonyl acetate; heliotropyl acetate; 3,4-methylene dioxybenzylacetate	326-61-4	Human Repeat Insult Patch Test	Drai59	500	6.4516	EtOH	0.8	37	5	3100	0	0	Inactive	3		[522] RIFM (1964): RIFM report number 54786, April 2, unpublished.	No
1052	piperonyl acetate; heliotropyl acetate; 3,4-methylene dioxybenzylacetate	326-61-4	Human Repeat Insult Patch Test	Not available	Not available	Not available	Not available	1	104	Not available	4724	0	0	Inactive	4	primary report not available, no experimental details in secondary publication	[523] RIFM (2015): RIFM report number 69226, unpublished.	No
1068	triclosan; 2,4,4'-trichloro-2'-hydroxydiphenylether; trichlosan; Irgasan 3565	3380-34-5	Human Repeat Insult Patch Test	MM73	500	6.4516	Petrolatum	0.9	61	5	3488	0	0	Inactive	3	Table VII	[228] Marzulli FN and Maibach HI (1973): https://library.scconline.org/v024n07/	Yes
1070	triclosan; 2,4,4'-trichloro-2'-hydroxydiphenylether; trichlosan; Irgasan 3565	3380-34-5	Human Repeat Insult Patch Test	MM73	500	6.4516	Petrolatum	0.9	58	20	13950	0	0	Inactive	3	Table VII	[228] Marzulli FN and Maibach HI (1973): https://library.scconline.org/v024n07/	Yes
1071	triclosan; 2,4,4'-trichloro-2'-hydroxydiphenylether; trichlosan; Irgasan 3565	3380-34-5	Human Repeat Insult Patch Test	MM73	500	6.4516	Petrolatum	0.9	25	20	13950	0	0	Inactive	3	Table VII	[228] Marzulli FN and Maibach HI (1973): https://library.scconline.org/v024n07/	Yes
1095	acetyl carene; car-2-en-4-yl methyl ketone; ethanone, 1-(4,7,7-trimethylbicyclo[4.1.0]hept-4-en-3-yl)-; 1-(4,7,7-trimethylbicyclo[4.1.0]hept-4-en-3-yl)ethanone; carenko	3608-11-5	Human Repeat Insult Patch Test	Drai59	500	6.4516	SDA 40	0.8	41	5	3100	0	0	Inactive	3		[540] RIFM (1971): RIFM report number 48416, July 23, unpublished.	No
1102	phenylethyl methacrylate; phenyl methacrylate; phenylethyl 2-methyl-2-propenoate; 2-methyl-2-propenoic acid methyl ester	3683-12-3	Human Repeat Insult Patch Test	Drai59	500	6.4516	EtOH	0.8	37	1.25	775	0	0	Inactive	3		[542] IFF (1964): Private communication to RIFM, 2 April, unpublished.	No
1122	imidazolinyl urea; imidurea; N,N''-methylenebis[N'-[3-(hydroxymethyl)-2,5-dioxoimidazolidin-4-yl]urea]	39236-46-9	Human Repeat Insult Patch Test	JK77	500	4	Water	1	150	2	2500	2	1.3	Active	3	table 1; test volume unknown, inferred by NICEATM as "200 µL", but basis is unclear; 500 µL appears more likely, since the authors call this a modfication of the original Draize test.	[28] Jordan Jr WP and King SE (1977): https://doi.org/10.1111/j.1600-0536.1977.tb03582.x	Yes
1130	6,7-dihydrogeraniol; 3,7-dimethyl-2-octen- 1-ol	40607-48-5	Human Repeat Insult Patch Test	Drai59	500	6.4516	EtOH:DEP 3:1	0.9	92	10	6975	5	5.4	Active	3	unclear, whether a cross-reaction to another substance tested on the same panel was responsible	[555] Billhimer WL et al. (1988): Report to RIFM, 13 December, unpublished.	No
1131	6,7-dihydrogeraniol; 3,7-dimethyl-2-octen- 1-ol	40607-48-5	Human Repeat Insult Patch Test	Drai59	500	6.4516	EtOH:DEP 3:1	0.9	109	10	6975	3	2.8	Active	3	unclear, whether a cross-reaction to another substance tested on the same panel was responsible	[556] Harrison LB et al. (1988): Report to RIFM, 7 December, unpublished.	No
1146	1-(3,3-dimethylbicyclo[2.2.1]hept-2-yl)ethane-1-one; 1-(3,3-dimethylbicyclo[2.2.1]hept-2-yl)ethanone; ethanone, 1-(3,3-dimethylbicyclo[2.2.1]hept-2-yl)-; Camek DH	42370-07-0	Human Repeat Insult Patch Test	Drai59	500	6.4516	SDA 39C	0.8	43	5	3100	0	0	Inactive	3		[563] RIFM (1973): RIFM report number 48431, October 24, unpublished.	No
1147	1-(3,3-dimethylbicyclo[2.2.1]hept-2-yl)ethane-1-one; 1-(3,3-dimethylbicyclo[2.2.1]hept-2-yl)ethanone; ethanone, 1-(3,3-dimethylbicyclo[2.2.1]hept-2-yl)-; Camek DH	42370-07-0	Human Repeat Insult Patch Test	Drai59	500	6.4516	SDA 39C	0.8	43	5	3100	0	0	Inactive	3		[564] RIFM (1973): RIFM report number 48432, October 24, unpublished.	No
1153	alpha-1-(2,6,6-trimethyl-2-cyclohexen-1-yl)-2-buten-1-one; alpha-damascone	43052-87-5	Human Repeat Insult Patch Test	Not available	200	Not available	EtOH	0.8	51	0.1	133	0	0	Inactive	3	isomer mixture	[569] RIFM (1979): RIFM report number 15397, September 17, unpublished.	No
1154	alpha-1-(2,6,6-trimethyl-2-cyclohexen-1-yl)-2-buten-1-one; alpha-damascone	43052-87-5	Human Repeat Insult Patch Test	Not available	Not available	Not available	DEP	1.1	107	0.5	500	0	0	Inactive	3		[570] RIFM (2001): RIFM report number 38815, unpublished.	No
1166	tetrahydro-pseudo-ionone; citronellylacetone; dihydrogeranylacetone; 6,10-dimethyl-9-undecen-2-one; 3,4,5,6-tetrahydropseudoionone	4433-36-7	Human Repeat Insult Patch Test	Drai59	500	6.4516	EtOH:DEP 3:1	0.9	106	8	5580	0	0	Inactive	3		[574] Billhimer WL et al. (1988): Report to RIFM, 16 December, unpublished.	No
1182	farnesol; 2,6,10-dodecatrien-1-ol, 3,7,11-trimethyl-; farnesyl_x000D__x000D__x000D_alcohol; trimethyl dodecatrienol; 3,7,11-trimethyl-_x000D__x000D__x000D_2,6,10-dodecatrien-1-ol	4602-84-0	Human Repeat Insult Patch Test	Other	200	3.6-6.45	DEP:EtOH 3:1	1	108	5	2865	0	0	Inactive	3	unclear whether this is the study cited in NICEATM database with "N ≥ 100"; Lapczynski et al. (2008) give patch size as "1 x 1 inch semi-occlusive or 3/4 x 3/4 in. occlusive absorbent patch"; wrong primary reference cited in Basketter et al. (2014)	[581] RIFM (2004): RIFM report number 47190, December 16, unpublished.	No
1183	farnesol; 2,6,10-dodecatrien-1-ol, 3,7,11-trimethyl-; farnesyl_x000D__x000D__x000D_alcohol; trimethyl dodecatrienol; 3,7,11-trimethyl-_x000D__x000D__x000D_2,6,10-dodecatrien-1-ol	4602-84-0	Human Repeat Insult Patch Test	Other	200	3.6-6.45	Petrolatum	0.9	103	5	1529	0	0	Inactive	3	unclear whether this is the study cited in NICEATM database with "N ≥ 100"; Lapczynski et al. (2008) give patch size as "1 x 1 inch semi-occlusive or 3/4 x 3/4 in. occlusive absorbent patch"; wrong primary reference cited in Basketter et al. (2014)	[582] RIFM (2000): RIFM report number 35518, April 28, unpublished.	No
1184	farnesol; 2,6,10-dodecatrien-1-ol, 3,7,11-trimethyl-; farnesyl_x000D__x000D__x000D_alcohol; trimethyl dodecatrienol; 3,7,11-trimethyl-_x000D__x000D__x000D_2,6,10-dodecatrien-1-ol	4602-84-0	Human Repeat Insult Patch Test	Other	200	3.6-6.45	Petrolatum	0.9	101	5	1529	0	0	Inactive	3	Lapczynski et al. (2008) give patch size as "1 x 1 inch semi-occlusive or 3/4 x 3/4 in. occlusive absorbent patch"; wrong primary reference cited in Basketter et al. (2014)	[583] RIFM (2000): RIFM report number 35519, April 28, unpublished.	No
1186	p-isopropylcyclohexanol; 4-isopropylcyclohexanol	4621-04-9	Human Repeat Insult Patch Test	Not available	Not available	Not available	DEP:EtOH 3:1	1	106	1	550	0	0	Inactive	3		[584] RIFM (2012): RIFM report number 64142, unpublished.	No
1188	p-isopropylcyclohexanol; 4-isopropylcyclohexanol	4621-04-9	Human Repeat Insult Patch Test	Not available	Not available	Not available	SDA 39C	0.8	49	5	2000	0	0	Inactive	3		[585] RIFM (1983): RIFM report number 48650, unpublished.	No
1204	longifolene; (+)-longifolene	475-20-7	Human Repeat Insult Patch Test	RIFM08	300	2.54	Not available	1	105	3	3543	0	0	Inactive	4		[594] RIFM (2015): RIFM report number 68448, unpublished.	No
1221	formalin; formaldehyde	50-00-0	Human Repeat Insult Patch Test	MM73	500	6.4516	Water	1	45	0.037	29	0	0	Inactive	2		[30] Marzulli FN and Maibach HI (1974): https://doi.org/10.1016/0015-6264(74)90367-8	Yes
1222	formalin; formaldehyde	50-00-0	Human Repeat Insult Patch Test	MM73	500	6.4516	Water	1	89	0.37	287	4	4.5	Active	2		[30] Marzulli FN and Maibach HI (1974): https://doi.org/10.1016/0015-6264(74)90367-8	Yes
1223	formalin; formaldehyde	50-00-0	Human Repeat Insult Patch Test	MM73	500	6.4516	Water	1	88	1.11	860	5	5.7	Active	2		[30] Marzulli FN and Maibach HI (1974): https://doi.org/10.1016/0015-6264(74)90367-8	Yes
1224	formalin; formaldehyde	50-00-0	Human Repeat Insult Patch Test	MM73	500	6.4516	Water	1	52	1.85	1434	4	7.7	Active	3	Table II(a); NICEATM: Allocated to Marzulli & Maibach 1974; Gad et al. 1986 cite Marzulli & Maibach 1980 which, however, does not contain an experiment with 8% rel. incidence	[228] Marzulli FN and Maibach HI (1973): https://library.scconline.org/v024n07/	Yes
1225	formalin; formaldehyde	50-00-0	Human Repeat Insult Patch Test	MM73	500	6.4516	Water	1	102	3.7	2868	8	7.8	Active	3	Table II(a); NICEATM: Allocated to Marzulli & Maibach 1974; Gad et al. 1986 cite Marzulli & Maibach 1980 which, however, does not contain an experiment with 8% rel. incidence	[228] Marzulli FN and Maibach HI (1973): https://library.scconline.org/v024n07/	Yes
1243	dowicil 200	51229-78-8	Human Repeat Insult Patch Test	MM80	200	2.54	Not available	1	183	5	3937	1	0.5	Active	4	unclear test substance, unclear whether this is the original report	[603] Marzulli FN and Maguire HC (1983): http://www.worldcat.org/oclc/489755491	Yes
1253	sclareol; labd-14-ene-8,13-diol; 1-naphthalenepropanol, alpha-ethenyldecahydro-2-hydroxy-alpha,2,5,5,8a-pentamethyl-, [1R-[1.alpha; sclareol; [1R-[1alpha(R*),2beta,4abeta,8aalpha]]-2-hydroxy-alpha,2,5,5,8a-pentamethyl-alpha-vinyldecahydronaphthalene-1-propan-1-ol	515-03-7	Human Repeat Insult Patch Test	Other	500	19.3548	SDA 39C	0.8	35	3	620	0	0	Inactive	3		[605] RIFM (1975): RIFM report number 45024, June 17, unpublished.	No
1254	sclareol; labd-14-ene-8,13-diol; 1-naphthalenepropanol, alpha-ethenyldecahydro-2-hydroxy-alpha,2,5,5,8a-pentamethyl-, [1R-[1.alpha; sclareol; [1R-[1alpha(R*),2beta,4abeta,8aalpha]]-2-hydroxy-alpha,2,5,5,8a-pentamethyl-alpha-vinyldecahydronaphthalene-1-propan-1-ol	515-03-7	Human Repeat Insult Patch Test	Other	300	19.3548	Petrolatum	0.9	39	3	419	0	0	Inactive	3		[606] RIFM (1975): RIFM report number 45025, June 18, unpublished.	No
1258	1-ethynylcyclohexyl acetate; 1-acetoxy-1-ethynylcyclohexane; cyclohexanol, 1-ethynyl, acetate; Herbacet #1	5240-32-4	Human Repeat Insult Patch Test	Other	Not available	Not available	DEP:EtOH 3:1	1	107	0.2	110	0	0	Inactive	3		[607] RIFM (2014): RIFM report number 67313, unpublished.	No
1259	1-ethynylcyclohexyl acetate; 1-acetoxy-1-ethynylcyclohexane; cyclohexanol, 1-ethynyl, acetate; Herbacet #1	5240-32-4	Human Repeat Insult Patch Test	Other	500	6.4516	SDA 40	0.8	38	2	1240	0	0	Inactive	3		[608] RIFM (1971): RIFM report number 33790, August 5, unpublished.	No
1260	bronopol; 2-bromo-2-nitropropane-1,3-diol	52-51-7	Human Repeat Insult Patch Test	MM73	500	6.4516	Petrolatum	0.9	66	2	1395	0	0	Inactive	2		[30] Marzulli FN and Maibach HI (1974): https://doi.org/10.1016/0015-6264(74)90367-8	Yes
1261	bronopol; 2-bromo-2-nitropropane-1,3-diol	52-51-7	Human Repeat Insult Patch Test	MM73	500	6.4516	Petrolatum	0.9	93	5	3488	11	11.8	Active	3	Table III(a); NICEATM: Allocated to Marzulli & Maibach 1974	[228] Marzulli FN and Maibach HI (1973): https://library.scconline.org/v024n07/	Yes
1262	3-methylpentyl 2-methylisocrotonate	53082-58-9	Human Repeat Insult Patch Test	Not available	Not available	Not available	EtOH	0.8	48	Not available	31.2	0	0	Inactive	4		[609] RIFM (1974): RIFM report number 53063, unpublished.	No
1263	3-methylpentyl 2-methylisocrotonate	53082-58-9	Human Repeat Insult Patch Test	Not available	Not available	Not available	EtOH	0.8	37	Not available	775.2	0	0	Inactive	4		[610] RIFM (1973): RIFM report number 53066, unpublished.	No
1268	7-octen-2-ol, 2-methyl-6-methylene-, dihydro derivative; dihydromyrcenol (isomer); 2-methyl-6-methyle-neoctan-2-ol; 2-methyl-6-methyleneoct-7-en-2-ol, dihydro derivative; myrcenol, dihydro-	53219-21-9	Human Repeat Insult Patch Test	Other	500	19.3548	EtOH	0.8	42	5	1033	0	0	Inactive	3		[612] RIFM (1964): RIFM report number 47074, April 28, unpublished.	No
1269	7-octen-2-ol, 2-methyl-6-methylene-, dihydro derivative; dihydromyrcenol (isomer); 2-methyl-6-methyle-neoctan-2-ol; 2-methyl-6-methyleneoct-7-en-2-ol, dihydro derivative; myrcenol, dihydro-	53219-21-9	Human Repeat Insult Patch Test	RIFM08	300	2.54	DEP:EtOH 3:1	1	99	20	23622	0	0	Inactive	3		[613] RIFM (2006): RIFM report number 45702, February 1, unpublished.	No
1270	7-octen-2-ol, 2-methyl-6-methylene-, dihydro derivative; dihydromyrcenol (isomer); 2-methyl-6-methyle-neoctan-2-ol; 2-methyl-6-methyleneoct-7-en-2-ol, dihydro derivative; myrcenol, dihydro-	53219-21-9	Human Repeat Insult Patch Test	RIFM08	300	2.54	DEP	1.1	109	20	25984	0	0	Inactive	3		[614] RIFM (1995): RIFM report number 25722, June 21, unpublished.	No
1271	alpha-chloroacetophenone; 2-chloroacetophenone	532-27-4	Human Repeat Insult Patch Test	MM73	500	6.4516	Acetone	0.8	10	1	620	0	0	Inactive	2		[30] Marzulli FN and Maibach HI (1974): https://doi.org/10.1016/0015-6264(74)90367-8	Yes
1272	alpha-chloroacetophenone; 2-chloroacetophenone	532-27-4	Human Repeat Insult Patch Test	MM73	500	6.4516	Acetone	0.8	10	1	620	7	70	Active	2		[30] Marzulli FN and Maibach HI (1974): https://doi.org/10.1016/0015-6264(74)90367-8	Yes
1273	alpha-chloroacetophenone; 2-chloroacetophenone	532-27-4	Human Repeat Insult Patch Test	MM73	500	6.4516	Acetone	0.8	10	1	620	7	70	Active	2		[30] Marzulli FN and Maibach HI (1974): https://doi.org/10.1016/0015-6264(74)90367-8	Yes
1290	citral	5392-40-5	Human Repeat Insult Patch Test	Drai59	500	6.4516	Not available	1	50	4	3100	0	0	Inactive	4	mixture of structurally different isomers	[320] Shelanski MV (1971): Report to RIFM, 30 August, unpublished.	No
1291	citral	5392-40-5	Human Repeat Insult Patch Test	Drai59	500	6.4516	Not available	1	10	4	3100	5	50	Active	4	mixture of structurally different isomers	[619] Majors PA (1972): Report to RIFM, 21 March, unpublished.	No
1293	citral	5392-40-5	Human Repeat Insult Patch Test	Drai59	500	6.4516	Not available	1	56	8	6200	6	10.7	Active	4	mixture of structurally different isomers	[620] Maibach HI (1971): Reports to RIFM, 7 July and September, unpublished.	No
1304	tricyclodecenyl acetate; tricyclodecen-4-yl 8-acetate; dihydro-nordicyclopentadienyl acetate; jasmacyclen; 3a,4,5,6,7,7a-hexahydro-4,7-methanoinden-6-yl acetate; dihydronorbicyclopentadienyl acetate; greenylacetate; herbaflorat; jasmacyclene; 4,7-methano-1H-inden-6ol-3a,4,5,6,7,7a-hexahydro acetate; verdyl acetate	5413-60-5	Human Repeat Insult Patch Test	Not available	Not available	Not available	Not available	1	41	Not available	1550	0	0	Inactive	4	primary reference not available, vehicle and test concentration in % not reported in secondary reference	[624] RIFM (1971): RIFM report number 48341, unpublished.	No
1305	tricyclodecenyl acetate; tricyclodecen-4-yl 8-acetate; dihydro-nordicyclopentadienyl acetate; jasmacyclen; 3a,4,5,6,7,7a-hexahydro-4,7-methanoinden-6-yl acetate; dihydronorbicyclopentadienyl acetate; greenylacetate; herbaflorat; jasmacyclene; 4,7-methano-1H-inden-6ol-3a,4,5,6,7,7a-hexahydro acetate; verdyl acetate	5413-60-5	Human Repeat Insult Patch Test	Not available	Not available	Not available	Not available	1	53	Not available	3500	0	0	Inactive	4	primary reference not available, vehicle and test concentration in % not reported in secondary reference	[625] RIFM (1980): RIFM report number 1982, unpublished.	No
1313	dibutyl sulphide; butyl sulphide; di-n-butyl sulphide	544-40-1	Human Repeat Insult Patch Test	Not available	Not available	Not available	EtOH	0.8	42	0.75	581	0	0	Inactive	3		[626] RIFM (1964): RIFM report number 50637, unpublished.	No
1314	1-(1,2,3,4,5,6,7,8-octahydro-2,3,8,8-tetramethyl-2-naphthalenyl)ethanone; 1-(1,2,3,4,5,6,7,8-octahydro-2,3,8,8-tetramethyl-2-napthyl)ethan-1-one; ethanone, 1-(1,2,3,4,5,6,7,8-octahydro-2,3,8,8-tetramethyl-2-napthalenyl)-;bosivelone; iso E super; isocyclemone E; OTNE	54464-57-2	Human Repeat Insult Patch Test	Other	500	6.4516	SDA 39C	0.8	36	2.5	1550	0	0	Inactive	3		[627] RIFM (1973): RIFM report number 19978, September 26, unpublished.	No
1315	1-(1,2,3,4,5,6,7,8-octahydro-2,3,8,8-tetramethyl-2-naphthalenyl)ethanone; 1-(1,2,3,4,5,6,7,8-octahydro-2,3,8,8-tetramethyl-2-napthyl)ethan-1-one; ethanone, 1-(1,2,3,4,5,6,7,8-octahydro-2,3,8,8-tetramethyl-2-napthalenyl)-;bosivelone; iso E super; isocyclemone E; OTNE	54464-57-2	Human Repeat Insult Patch Test	Other	400	6.4516	SDA 39C	0.8	44	2.5	1240	0	0	Inactive	3		[628] RIFM (1977): RIFM report number 19981, November 15, unpublished.	No
1317	1-(1,2,3,4,5,6,7,8-octahydro-2,3,8,8-tetramethyl-2-naphthalenyl)ethanone; 1-(1,2,3,4,5,6,7,8-octahydro-2,3,8,8-tetramethyl-2-napthyl)ethan-1-one; ethanone, 1-(1,2,3,4,5,6,7,8-octahydro-2,3,8,8-tetramethyl-2-napthalenyl)-;bosivelone; iso E super; isocyclemone E; OTNE	54464-57-2	Human Repeat Insult Patch Test	Other	200	14.5161	SDA 39C	0.8	51	12.5	1378	0	0	Inactive	3		[630] RIFM (1979): RIFM report number 19986, September 17, unpublished.	No
1318	1-(1,2,3,4,5,6,7,8-octahydro-2,3,8,8-tetramethyl-2-naphthalenyl)ethanone; 1-(1,2,3,4,5,6,7,8-octahydro-2,3,8,8-tetramethyl-2-napthyl)ethan-1-one; ethanone, 1-(1,2,3,4,5,6,7,8-octahydro-2,3,8,8-tetramethyl-2-napthalenyl)-;bosivelone; iso E super; isocyclemone E; OTNE	54464-57-2	Human Repeat Insult Patch Test	Other	100	1	SDA 39C	0.8	28	12.5	10000	0	0	Inactive	3		[631] RIFM (1980): RIFM report number 19989, December 16, unpublished.	No
1319	1-(1,2,3,4,5,6,7,8-octahydro-2,3,8,8-tetramethyl-2-naphthalenyl)ethanone; 1-(1,2,3,4,5,6,7,8-octahydro-2,3,8,8-tetramethyl-2-napthyl)ethan-1-one; ethanone, 1-(1,2,3,4,5,6,7,8-octahydro-2,3,8,8-tetramethyl-2-napthalenyl)-;bosivelone; iso E super; isocyclemone E; OTNE	54464-57-2	Human Repeat Insult Patch Test	Other	200	3.62902	SDA 39C:DEP 3:1	0.9	53	22.5	11160	0	0	Inactive	3		[632] RIFM (1999): RIFM report number 47085, April 26, unpublished.	No
1320	1-(1,2,3,4,5,6,7,8-octahydro-2,3,8,8-tetramethyl-2-naphthalenyl)ethanone; 1-(1,2,3,4,5,6,7,8-octahydro-2,3,8,8-tetramethyl-2-napthyl)ethan-1-one; ethanone, 1-(1,2,3,4,5,6,7,8-octahydro-2,3,8,8-tetramethyl-2-napthalenyl)-;bosivelone; iso E super; isocyclemone E; OTNE	54464-57-2	Human Repeat Insult Patch Test	RIFM08	300	2.54	DEP:EtOH 3:1	1	101	40	47244	0	0	Inactive	3		[633] RIFM (2004): RIFM report number 45124, June 28, unpublished.	No
1328	ethylene dodecanedioate; arova 16; cyclic ethylene dodecanedioate; 1,4-dioxacyclohexadecane-5,16-dione; musk 144; musk C-14; musk MC-4; zenolide	54982-83-1	Human Repeat Insult Patch Test	Other	200	3.62902	SDA 39C:DEP 3:1	0.9	44	25	12400	0	0	Inactive	3		[637] RIFM (2000): RIFM report number 47317, February 29, unpublished.	No
1329	3-methyl-5-phenylpentanol; benzenepentanol, gamma-methyl-; phenoxanol; phenylisohexanol	55066-48-3	Human Repeat Insult Patch Test	Drai59	500	6.4516	SDA 39C	0.9	39	5	3488	0	0	Inactive	3		[638] RIFM (1975): RIFM report number 34989, unpublished.	No
1330	3-methyl-5-phenylpentanol; benzenepentanol, gamma-methyl-; phenoxanol; phenylisohexanol	55066-48-3	Human Repeat Insult Patch Test	Not available	500	6.4516	Petrolatum	0.9	41	5	3488	0	0	Inactive	3		[639] RIFM (1975): RIFM report number 34990, unpublished.	No
1335	piperonyl acetone; heliotropyl acetone; 3,4-methylenedioxybenzyl acetone; 4-(3,4-methylenedioxyphenyl)-2-butanone; 4-(1,3-benzodioxol-5-yl)butan-2-one; dulcinyl	55418-52-5	Human Repeat Insult Patch Test	Not available	Not available	Not available	Not available	4	100	2	2362	0	0	Inactive	4	primary report not available, vehicle not reported in secondary reference	[641] RIFM (2015): RIFM report number 68612, unpublished.	No
1349	MI/MCI-CG; Kathon CG	55965-84-9	Human Repeat Insult Patch Test	MM80	200	2.54	Petrolatum or 5% aqueous Tween 85	1	96	0.05	39	0	0	Inactive	4	unclear vehicle	[647] Maibach HI (1985): https://doi.org/10.1111/j.1600-0536.1985.tb02557.x	Yes
1350	MI/MCI-CG; Kathon CG	55965-84-9	Human Repeat Insult Patch Test	MM80	200	2.54	Petrolatum or 5% aqueous Tween 85	1	104	0.1	79	2	1.9	Active	4	unclear vehicle	[647] Maibach HI (1985): https://doi.org/10.1111/j.1600-0536.1985.tb02557.x	Yes
1366	1-(5,5-dimethylcyclohexen-1-yl)pent-4-en-1-one; 1-(5,5-dimethylcyclohex-1-en-1-yl)pent-4-en-1one; .alpha.-dynascone; galbanone; galbascone; 4-penten-1-one, 1-(5,5-dimethyl-1-cyclohexen-1-yl)-	56973-85-4	Human Repeat Insult Patch Test	Not available	200	4	99% Petrolatum + 0.9% DEGMEE	0.9	51	0.1	45	0	0	Inactive	3		[651] RIFM (1977): RIFM report number 38415, unpublished.	No
1367	1-(5,5-dimethylcyclohexen-1-yl)pent-4-en-1-one; 1-(5,5-dimethylcyclohex-1-en-1-yl)pent-4-en-1one; .alpha.-dynascone; galbanone; galbascone; 4-penten-1-one, 1-(5,5-dimethyl-1-cyclohexen-1-yl)-	56973-85-4	Human Repeat Insult Patch Test	Not available	200	4	99% Petrolatum + 0.5% DEP	0.9	50	0.5	225	0	0	Inactive	3		[652] RIFM (1979): RIFM report number 38416, unpublished.	No
1368	1-(5,5-dimethylcyclohexen-1-yl)pent-4-en-1-one; 1-(5,5-dimethylcyclohex-1-en-1-yl)pent-4-en-1one; .alpha.-dynascone; galbanone; galbascone; 4-penten-1-one, 1-(5,5-dimethyl-1-cyclohexen-1-yl)-	56973-85-4	Human Repeat Insult Patch Test	Not available	200	4	DEP	1.1	102	1	550	0	0	Inactive	3		[653] RIFM (2003): RIFM report number 42658, February 25, unpublished.	No
1369	1-(5,5-dimethylcyclohexen-1-yl)pent-4-en-1-one; 1-(5,5-dimethylcyclohex-1-en-1-yl)pent-4-en-1one; .alpha.-dynascone; galbanone; galbascone; 4-penten-1-one, 1-(5,5-dimethyl-1-cyclohexen-1-yl)-	56973-85-4	Human Repeat Insult Patch Test	Not available	200	4	Not available	1	52	1	500	0	0	Inactive	4	vehicle not reported	[654] RIFM (2002): RIFM report number 42072, June 11, unpublished.	No
1370	1-(5,5-dimethylcyclohexen-1-yl)pent-4-en-1-one; 1-(5,5-dimethylcyclohex-1-en-1-yl)pent-4-en-1one; .alpha.-dynascone; galbanone; galbascone; 4-penten-1-one, 1-(5,5-dimethyl-1-cyclohexen-1-yl)-	56973-85-4	Human Repeat Insult Patch Test	Not available	200	4	EtOH:DEP 3:1	0.9	105	5	2250	0	0	Inactive	3		[655] RIFM (2001): RIFM report number 51118, October 29, unpublished.	No
1371	1-(5,5-dimethylcyclohexen-1-yl)pent-4-en-1-one; 1-(5,5-dimethylcyclohex-1-en-1-yl)pent-4-en-1one; .alpha.-dynascone; galbanone; galbascone; 4-penten-1-one, 1-(5,5-dimethyl-1-cyclohexen-1-yl)-	56973-85-4	Human Repeat Insult Patch Test	Not available	200	4	DEP	1.1	100	5	2750	0	0	Inactive	3		[656] RIFM (1999): RIFM report number 42138, June 29, unpublished.	No
1379	propylene glycol; propane-1,2-diol	57-55-6	Human Repeat Insult Patch Test	MM73	500	6.4516	Cream	1	204	12	9300	0	0	Inactive	3	Table XVI; NICEATM: Allocated to Marzulli & Maibach 1974	[228] Marzulli FN and Maibach HI (1973): https://library.scconline.org/v024n07/	Yes
1380	propylene glycol; propane-1,2-diol	57-55-6	Human Repeat Insult Patch Test	MM73	500	6.4516	Petrolatum	0.9	88	60	41850	0	0	Inactive	2		[30] Marzulli FN and Maibach HI (1974): https://doi.org/10.1016/0015-6264(74)90367-8	Yes
1398	streptomycin; N-[(1S,2R,3R,4S,5R,6R)-3-carbamimidamido-6-{[(2R,3R,4R,5S)-3-{[(2S,3S,4S,5R,6S)-4,5-dihydroxy-6-(hydroxymethyl)-3-(methylamino)oxan-2-yl]oxy}-4-formyl-4-hydroxy-5-methyloxolan-2-yl]oxy}-2,4,5-trihydroxycyclohexyl]guanidine	57-92-1	Human Repeat Insult Patch Test	Drai59	500	6.4516	Petrolatum	0.9	200	1	698	0	0	Inactive	1	table I, Draize-Test	[32] Kligman AM (1966): https://doi.org/10.1038/jid.1966.158	Yes
1399	streptomycin; N-[(1S,2R,3R,4S,5R,6R)-3-carbamimidamido-6-{[(2R,3R,4R,5S)-3-{[(2S,3S,4S,5R,6S)-4,5-dihydroxy-6-(hydroxymethyl)-3-(methylamino)oxan-2-yl]oxy}-4-formyl-4-hydroxy-5-methyloxolan-2-yl]oxy}-2,4,5-trihydroxycyclohexyl]guanidine	57-92-1	Human Repeat Insult Patch Test	Shel53	500	6.4516	Petrolatum	0.9	200	1	698	0	0	Inactive	1	table I, Shelanski and Shelanski test	[32] Kligman AM (1966): https://doi.org/10.1038/jid.1966.158	Yes
1412	p-tolyl alcohol; benzenemethanol, 4-methyl-; 4-methylbenzyl alcohol; p-methylbenzyl alcohol; 4-tolylcarbinol; (4methylphenyl)methanol	589-18-4	Human Repeat Insult Patch Test	Other	200	Not available	65% EtOH	1	39	5	4724	0	0	Inactive	3		[663] RIFM (1964): RIFM report number 15233, March 31, unpublished.	No
1416	isobutyl 2-butenoate	589-66-2	Human Repeat Insult Patch Test	Not available	Not available	Not available	Not available	1	105	Not available	2093	0	0	Inactive	4	primary report not available, no experimental details in secondary publication	[665] RIFM (1971): RIFM report number 53050, unpublished.	No
1417	isobutyl 2-butenoate	589-66-2	Human Repeat Insult Patch Test	RIFM08	300	2.54	Not available	1	38	Not available	1937	0	0	Inactive	4	primary report not available, no experimental details in secondary publication	[666] RIFM (2013): RIFM report number 66224, unpublished.	No
1428	chlorocresol; p-chloro-m-cresol	59-50-7	Human Repeat Insult Patch Test	MM73	500	6.4516	Petrolatum	0.9	31	5	3488	0	0	Inactive	3	Table IV(a)	[228] Marzulli FN and Maibach HI (1973): https://library.scconline.org/v024n07/	Yes
1429	chlorocresol; p-chloro-m-cresol	59-50-7	Human Repeat Insult Patch Test	MM73	500	6.4516	Petrolatum	0.9	98	5	3488	0	0	Inactive	2		[30] Marzulli FN and Maibach HI (1974): https://doi.org/10.1016/0015-6264(74)90367-8	Yes
1430	chlorocresol; p-chloro-m-cresol	59-50-7	Human Repeat Insult Patch Test	MM73	500	6.4516	Petrolatum	0.9	88	10	6975	0	0	Inactive	2		[30] Marzulli FN and Maibach HI (1974): https://doi.org/10.1016/0015-6264(74)90367-8	Yes
1431	chlorocresol; p-chloro-m-cresol	59-50-7	Human Repeat Insult Patch Test	MM73	500	6.4516	Petrolatum	0.9	66	20	13950	0	0	Inactive	2		[30] Marzulli FN and Maibach HI (1974): https://doi.org/10.1016/0015-6264(74)90367-8	Yes
1447	furacin; nitrofural; nitrofurazone; 5-nitro-2-furaldehyde semicarbazone	59-87-0	Human Repeat Insult Patch Test	Drai59	500	6.4516	Petrolatum	0.9	200	0.2	140	0	0	Inactive	1	table I, Draize-Test	[32] Kligman AM (1966): https://doi.org/10.1038/jid.1966.158	Yes
1448	furacin; nitrofural; nitrofurazone; 5-nitro-2-furaldehyde semicarbazone	59-87-0	Human Repeat Insult Patch Test	Shel53	500	6.4516	Petrolatum	0.9	200	0.2	140	0	0	Inactive	1	table I, Shelanski and Shelanski test	[32] Kligman AM (1966): https://doi.org/10.1038/jid.1966.158	Yes
1449	furacin; nitrofural; nitrofurazone; 5-nitro-2-furaldehyde semicarbazone	59-87-0	Human Repeat Insult Patch Test	MM73	500	6.4516	Petrolatum	0.9	93	0.2	140	1	1.1	Active	3	Table XII; NICEATM: Allocated to Marzulli & Maibach 1974	[228] Marzulli FN and Maibach HI (1973): https://library.scconline.org/v024n07/	Yes
1450	furacin; nitrofural; nitrofurazone; 5-nitro-2-furaldehyde semicarbazone	59-87-0	Human Repeat Insult Patch Test	MM73	500	6.4516	Petrolatum	0.9	99	0.5	349	1	1	Active	3	Table XII; NICEATM: Allocated to Marzulli & Maibach 1974	[228] Marzulli FN and Maibach HI (1973): https://library.scconline.org/v024n07/	Yes
1451	furacin; nitrofural; nitrofurazone; 5-nitro-2-furaldehyde semicarbazone	59-87-0	Human Repeat Insult Patch Test	MM73	500	6.4516	Petrolatum	0.9	99	5	3488	0	0	Inactive	3	Table XII; NICEATM: Allocated to Marzulli & Maibach 1974	[228] Marzulli FN and Maibach HI (1973): https://library.scconline.org/v024n07/	Yes
1452	furacin; nitrofural; nitrofurazone; 5-nitro-2-furaldehyde semicarbazone	59-87-0	Human Repeat Insult Patch Test	JK77	500	4	Petrolatum	0.9	150	20	22500	1	0.7	Active	3	table 1; test volume unknown, inferred by NICEATM as "200 µL", but basis is unclear; 500 µL appears more likely, since the authors call this a modfication of the original Draize test. HMT result excluded due to unclear number of test subjects ("25-30")	[28] Jordan Jr WP and King SE (1977): https://doi.org/10.1111/j.1600-0536.1977.tb03582.x	Yes
1453	furacin; nitrofural; nitrofurazone; 5-nitro-2-furaldehyde semicarbazone	59-87-0	Human Repeat Insult Patch Test	MM73	500	6.4516	Petrolatum	0.9	99	20	13950	0	0	Inactive	3	Table XII	[228] Marzulli FN and Maibach HI (1973): https://library.scconline.org/v024n07/	Yes
1454	furacin; nitrofural; nitrofurazone; 5-nitro-2-furaldehyde semicarbazone	59-87-0	Human Repeat Insult Patch Test	MM73	500	6.4516	Petrolatum	0.9	99	20	13950	1	1	Active	3	Table XII	[228] Marzulli FN and Maibach HI (1973): https://library.scconline.org/v024n07/	Yes
1460	phenyl ethyl alcohol; 2-phenylethanol	60-12-8	Human Repeat Insult Patch Test	RIFM08	300	2.54	DEP	1.1	108	8	10394	2	1.9	Active	3		[173] RIFM (1989): RIFM report number 9433, June 7, unpublished.	No
1461	phenyl ethyl alcohol; 2-phenylethanol	60-12-8	Human Repeat Insult Patch Test	Other	200	14.5161	EtOH	0.8	89	25	2756	3	3.4	Active	3		[669] RIFM (1983): RIFM report number 10545, February 13, unpublished.	No
1462	phenyl ethyl alcohol; 2-phenylethanol	60-12-8	Human Repeat Insult Patch Test	Other	200	14.5161	EtOH	0.8	50	25	2756	1	2	Active	3		[670] RIFM (1983): RIFM report number 10547, January 6, unpublished.	No
1463	phenyl ethyl alcohol; 2-phenylethanol	60-12-8	Human Repeat Insult Patch Test	Drai59	500	6.4516	EtOH	0.8	39	25	15500	0	0	Inactive	3		[671] RIFM (1964): RIFM report number 10539, October 16, unpublished.	No
1495	penicillin G; benzylpenicillin; 6-(2-phenylacetamido)penicillanic acid	61-33-6	Human Repeat Insult Patch Test	Drai59	500	6.4516	Petrolatum	0.9	200	1	698	0	0	Inactive	1	table I, Draize-Test	[32] Kligman AM (1966): https://doi.org/10.1038/jid.1966.158	Yes
1496	penicillin G; benzylpenicillin; 6-(2-phenylacetamido)penicillanic acid	61-33-6	Human Repeat Insult Patch Test	Shel53	500	6.4516	Petrolatum	0.9	200	1	698	0	0	Inactive	1	table I, Shelanski and Shelanski test	[32] Kligman AM (1966): https://doi.org/10.1038/jid.1966.158	Yes
1502	dimethyl citraconate; dimethyl methyl maleate	617-54-9	Human Repeat Insult Patch Test	MM80	200	2.54	Petrolatum	0.9	104	12	8504	0	0	Inactive	2		[41] Marzulli FN and Maibach HI (1980): https://pubmed.ncbi.nlm.nih.gov/7441083/	Yes
1516	methyl crotonate; methyl alpha-crotonate; methyl trans-2-butenoate	623-43-8	Human Repeat Insult Patch Test	MM80	200	2.54	Petrolatum	0.9	99	12	8504	1	1	Active	2		[41] Marzulli FN and Maibach HI (1980): https://pubmed.ncbi.nlm.nih.gov/7441083/	Yes
1518	2,4-dimethylbenzyl acetate; benzenemethanol, 2,4-dimethyl-acetate; trifurol acetate	62346-96-7	Human Repeat Insult Patch Test	Not available	Not available	Not available	EtOH	0.8	44	2.5	1550	0	0	Inactive	3		[679] RIFM (1965): RIFM report number 52418, May 14, unpublished.	No
1520	phenyl mercuric acetate; phenylmercury acetate	62-38-4	Human Repeat Insult Patch Test	MM73	500	6.4516	Petrolatum	0.9	56	0.125	87	16	28.6	Active	3	Table VI(a)	[228] Marzulli FN and Maibach HI (1973): https://library.scconline.org/v024n07/	Yes
1521	phenyl mercuric acetate; phenylmercury acetate	62-38-4	Human Repeat Insult Patch Test	MM73	500	6.4516	Petrolatum	0.9	56	0.125	87	12	21.4	Active	3	Table VI(a)	[228] Marzulli FN and Maibach HI (1973): https://library.scconline.org/v024n07/	Yes
1522	phenyl mercuric acetate; phenylmercury acetate	62-38-4	Human Repeat Insult Patch Test	MM73	500	6.4516	Petrolatum	0.9	56	0.125	87	1	1.8	Active	3	Table VI(a)	[228] Marzulli FN and Maibach HI (1973): https://library.scconline.org/v024n07/	Yes
1523	phenyl mercuric acetate; phenylmercury acetate	62-38-4	Human Repeat Insult Patch Test	MM73	500	6.4516	Petrolatum	0.9	56	0.125	87	0	0	Inactive	3	Table VI(a)	[228] Marzulli FN and Maibach HI (1973): https://library.scconline.org/v024n07/	Yes
1534	hexyl salicylate; benzoic acid, 2-hydroxy-, hexyl ester; hexyl o-hydroxybenzoate	6259-76-3	Human Repeat Insult Patch Test	RIFM08	300	2.54	DEP:EtOH 3:1	1	103	30	35433	0	0	Inactive	3	wrong primary reference cited in Basketter et al. (2014)	[682] RIFM (2004): RIFM report number 45130, May 3, unpublished.	No
1548	ethyl acetoacetate ethylene glycol ketal; ethyl acetoacetate ethylene ketal; ethyl 2-methyl-1,3-dioxolane-2-acetate; ethyl 3-oxybutyrate ethylene ketal; fructone; ethyl 2-methyl-1,3-dioxolane-2-acetate	6413-10-1	Human Repeat Insult Patch Test	Not available	Not available	Not available	EtOH	0.8	42	Not available	581	0	0	Inactive	4		[688] RIFM (1971): RIFM report number 51082, unpublished.	No
1549	ethyl acetoacetate ethylene glycol ketal; ethyl acetoacetate ethylene ketal; ethyl 2-methyl-1,3-dioxolane-2-acetate; ethyl 3-oxybutyrate ethylene ketal; fructone; ethyl 2-methyl-1,3-dioxolane-2-acetate	6413-10-1	Human Repeat Insult Patch Test	Not available	Not available	Not available	EtOH	0.8	45	Not available	11628	0	0	Inactive	4		[689] RIFM (1964): RIFM report number 51072, unpublished.	No
1553	L-carvone; L-6,8(9)-p-menthadien-2-one; L-1-methyl-4-isopropenyl-6-cyclohexen-2-one; L-p-mentha-1(6),8-dien-2-one	6485-40-1	Human Repeat Insult Patch Test	RIFM08	300	2.54	DEP:EtOH 3:1	1	93	16	18896	4	4.30108	Active	3	unpublished until December 2019, meanwhile published in Na et al. (2020)	[690] RIFM (2008): RIFM database, ref 54438, unpublished.	No
1574	12-oxahexadecanolide; cervolide; 1,6-dioxacycloheptadecan-7-one; hibiscolide; 16-hydroxy-12-oxahexadecanoic acid, omega lactone; musk 781; 12-oxahexadecan-16-olide	6707-60-4	Human Repeat Insult Patch Test	Drai59	500	6.4516	DMP	1.1	51	5	4263	0	0	Inactive	3		[698] RIFM (1978): RIFM report number 29840, April 27, unpublished.	No
1576	hex-2-enal; trans-2-hexenal; beta-propyl acrolein; trans-hex-2-enal	6728-26-3	Human Repeat Insult Patch Test	RIFM08	300	2.54	EtOH:DEP 3:1	1	25	0.2	236	6	24	Active	2	unpublished, not for final database	[699] RIFM (1990): unpublished	No
1580	phenylacetaldehyde 2,4-dihydroxy-2-methylpentane acetal; reseda body; 4,4,6-trimethyl-2-(phenylmethyl)-1,3-dioxane	67633-94-7	Human Repeat Insult Patch Test	Drai59	500	6.4516	EtOH	0.8	38	5	3100	0	0	Inactive	3		[700] IFF (1965): Private communication to RIFM, 4 January, unpublished.	No
1581	phenylacetaldehyde 2,4-dihydroxy-2-methylpentane acetal; reseda body; 4,4,6-trimethyl-2-(phenylmethyl)-1,3-dioxane	67633-94-7	Human Repeat Insult Patch Test	Not available	Not available	Not available	Not available	1	38	5	3876	0	0	Inactive	4		[701] RIFM (1965): RIFM report number 14991, unpublished.	No
1600	amylcyclohexyl acetate; 2-tert-amylcyclohexyl acetate; cyclohexanol, 2-(1, 1-dimethylpropyl)-, acetate; 2-tert-pentylcyclohexyl acetate; coniferan	67874-72-0	Human Repeat Insult Patch Test	Drai59	500	6.4516	EtOH	0.8	42	2.5	1550	0	0	Inactive	3		[706] RIFM (1964): RIFM report number 50545, April 28, unpublished.	No
1615	4-methyl-1-oxaspiro[5.5]undecene	68228-06-8	Human Repeat Insult Patch Test	Not available	Not available	Not available	SDA 39C	0.8	35	Not available	1550	0	0	Inactive	4		[712] RIFM (1975): RIFM report number 54559, unpublished.	No
1616	4-methyl-1-oxaspiro[5.5]undecene	68228-06-8	Human Repeat Insult Patch Test	Not available	Not available	Not available	Petrolatum	0.9	39	Not available	837	0	0	Inactive	4		[713] RIFM (1975): RIFM report number 54560, unpublished.	No
1666	hexachlorophene; 2,2'-methylenebis(3,4,6-trichlorophenol)	70-30-4	Human Repeat Insult Patch Test	MM73	500	6.4516	Petrolatum	0.9	95	0.5	349	1	1.1	Active	3	Table IV(d)	[228] Marzulli FN and Maibach HI (1973): https://library.scconline.org/v024n07/	Yes
1667	hexachlorophene; 2,2'-methylenebis(3,4,6-trichlorophenol)	70-30-4	Human Repeat Insult Patch Test	MM73	500	6.4516	Petrolatum	0.9	48	0.5	349	0	0	Inactive	3	Table IV(d); NICEATM: Allocated to Marzulli & Maibach 1974	[228] Marzulli FN and Maibach HI (1973): https://library.scconline.org/v024n07/	Yes
1668	hexachlorophene; 2,2'-methylenebis(3,4,6-trichlorophenol)	70-30-4	Human Repeat Insult Patch Test	MM73	500	6.4516	Petrolatum	0.9	51	5	3488	0	0	Inactive	3	Table IV(d)	[228] Marzulli FN and Maibach HI (1973): https://library.scconline.org/v024n07/	Yes
1669	hexachlorophene; 2,2'-methylenebis(3,4,6-trichlorophenol)	70-30-4	Human Repeat Insult Patch Test	MM73	500	6.4516	Petrolatum	0.9	80	20	13950	0	0	Inactive	3	Table IV(d)	[228] Marzulli FN and Maibach HI (1973): https://library.scconline.org/v024n07/	Yes
1697	3-phenyl-3-buten-1-yl acetate; 3-phenylbut-3-enyl acetate	7306-12-9	Human Repeat Insult Patch Test	Not available	500	6.4516	SDA 39C	0.8	48	1	620	0	0	Inactive	3		[738] RIFM (1974): RIFM report number 48659, November 21, unpublished.	No
1698	3-phenyl-3-buten-1-yl acetate; 3-phenylbut-3-enyl acetate	7306-12-9	Human Repeat Insult Patch Test	Not available	150	1.4	SDA 39C	0.8	47	1.2	1029	0	0	Inactive	3		[739] RIFM (1981): RIFM report number 19905, November 6, unpublished.	No
1699	3-phenyl-3-buten-1-yl acetate; 3-phenylbut-3-enyl acetate	7306-12-9	Human Repeat Insult Patch Test	Not available	500	6.4516	SDA 39C	0.8	49	5	3100	0	0	Inactive	3		[740] RIFM (1974): RIFM report number 48658, November 21, unpublished.	No
1700	allyl 2-octynoate; allyl heptine carbonate: allyl oct-2-ynoate	73157-43-4	Human Repeat Insult Patch Test	Drai59	500	6.4516	SDA 39C	0.8	41	0.125	78	0	0	Inactive	3		[741] RIFM (1964): RIFM report number 8504, October 16, unpublished.	No
1701	allyl 2-octynoate; allyl heptine carbonate: allyl oct-2-ynoate	73157-43-4	Human Repeat Insult Patch Test	Drai59	500	6.4516	SDA 39C	0.8	41	0.5	310	1	2.4	Active	3		[742] RIFM (1973): RIFM report number 8500, January 24, unpublished.	No
1702	allyl 2-octynoate; allyl heptine carbonate: allyl oct-2-ynoate	73157-43-4	Human Repeat Insult Patch Test	Drai59	500	6.4516	SDA 39C	0.8	9	1.25	775	1	11.1	Active	3		[743] RIFM (1964): RIFM report number 8504, April 28, unpublished.	No
1716	mercuric chloride; mercury dichloride	7487-94-7	Human Repeat Insult Patch Test	MM73	500	6.4516	Petrolatum	0.9	24	2	1395	2	8.3	Active	3	Table VI(b)	[228] Marzulli FN and Maibach HI (1973): https://library.scconline.org/v024n07/	Yes
1717	mercuric chloride; mercury dichloride	7487-94-7	Human Repeat Insult Patch Test	MM73	500	6.4516	Petrolatum	0.9	18	2	1395	2	11.1	Active	3	Table VI(b)	[228] Marzulli FN and Maibach HI (1973): https://library.scconline.org/v024n07/	Yes
1723	propyl phenethyl acetal; acetaldehyde phenethyl propyl acetal; acetal R; benzene, [2-(1-propoxyethoxy)ethyl]-; 1-phenethoxy-1-propoxyethane; (2-(1-propoxyethoxy)ethyl)benzene; (1-propoxyethoxy)ethyl]benzene; Resedafol-Corps 302	7493-57-4	Human Repeat Insult Patch Test	Drai59	500	6.4516	EtOH	0.8	42	0.5	310	0	0	Inactive	3		[745] IFF (1964): Private communication to RIFM, 3 April, unpublished.	No
1779	linalool; coriandrol; 3,7-dimethyl-1,6-octadien-3-ol; 2,6-dimethyl-2,7-octadien-6-ol; licareol; linalol; 3,7-dimethyl-1,6-octadien-3-ol; 2,6-dimethyl-octadien-2,7-ol-6; allo-ocimenol	78-70-6	Human Repeat Insult Patch Test	RIFM08	300	2.54	DEP:EtOH 3:1	1	119	12.7	15000	0	0	Inactive	3	unclear whether this is the study cited in NICEATM database with "N ≥ 100"	[754] RIFM (2005): RIFM report number 49469, unpublished.	No
1781	chloracetamide; 2-chloracetamide	79-07-2	Human Repeat Insult Patch Test	JK77	500	4	Water	1	150	0.5	625	47	31.3	Active	3	table 1; test volume unknown, inferred by NICEATM as "200 µL", but basis is unclear; 500 µL appears more likely, since the authors call this a modfication of the original Draize test. HMT result excluded due to unclear number of test subjects ("25-30")	[28] Jordan Jr WP and King SE (1977): https://doi.org/10.1111/j.1600-0536.1977.tb03582.x	Yes
1782	chloracetamide; 2-chloracetamide	79-07-2	Human Repeat Insult Patch Test	MM73	500	6.4516	Cream base	1	205	1.25	969	35	17.1	Active	3	Table X	[228] Marzulli FN and Maibach HI (1973): https://library.scconline.org/v024n07/	Yes
1805	1,3-dimethylbut-3-enyl isobutyrate; propanoic acid, 2-methyl-, 1,3-dimethyl-3-butenyl ester; 4-methyl-4-penten-2-yl isobutyrate; isopentyrate; 1,3-dimethylbut-3-enyl isobutyrate	80118-06-5	Human Repeat Insult Patch Test	Not available	Not available	Not available	SDA 39C	0.8	43	2.5	1550	0	0	Inactive	3		[51] RIFM (1973): RIFM report number 54084, unpublished.	No
1806	1,3-dimethylbut-3-enyl isobutyrate; propanoic acid, 2-methyl-, 1,3-dimethyl-3-butenyl ester; 4-methyl-4-penten-2-yl isobutyrate; isopentyrate; 1,3-dimethylbut-3-enyl isobutyrate	80118-06-5	Human Repeat Insult Patch Test	Not available	Not available	Not available	Petrolatum	0.9	54	20	5582	0	0	Inactive	3		[52] RIFM (1979): RIFM report number 38820, unpublished.	No
1825	methyl methacrylate	80-62-6	Human Repeat Insult Patch Test	MM80	200	2.54	Not available	1	184	10	7874	0	0	Inactive	4	unclear whether the test comes from a previous study	[603] Marzulli FN and Maguire HC (1983): http://www.worldcat.org/oclc/489755491	Yes
1835	3-methylcyclopentadecenone; cetolide; muscenone delta; (E)-3-methyl-5-cyclopentadecen-1-one	82356-51-2	Human Repeat Insult Patch Test	Not available	Not available	Not available	DEP	1.1	102	10	5500	0	0	Inactive	3	mixture of structural isomers	[767] RIFM (1995): RIFM report number 36675, unpublished.	No
1836	3-methylcyclopentadecenone; cetolide; muscenone delta; (E)-3-methyl-5-cyclopentadecen-1-one	82356-51-2	Human Repeat Insult Patch Test	Not available	Not available	Not available	DEP	1.1	108	20	11000	0	0	Inactive	3	mixture of structural isomers	[768] RIFM (1999): RIFM report number 36676, unpublished.	No
1847	thephorin; phenindamine; 2-methyl-9-phenyl-1H,2H,3H,4H,9H-indeno[2,1-c]pyridine	82-88-2	Human Repeat Insult Patch Test	Drai59	500	6.4516	Petrolatum	0.9	200	5	3488	2	1	Active	1	table I, Draize-Test	[32] Kligman AM (1966): https://doi.org/10.1038/jid.1966.158	Yes
1848	thephorin; phenindamine; 2-methyl-9-phenyl-1H,2H,3H,4H,9H-indeno[2,1-c]pyridine	82-88-2	Human Repeat Insult Patch Test	Shel53	500	6.4516	Petrolatum	0.9	200	5	3488	6	3	Active	1	table I, Shelanski and Shelanski test	[32] Kligman AM (1966): https://doi.org/10.1038/jid.1966.158	Yes
1874	3,4',5-tribromosalicylanilide; tribromsalan; TBS	87-10-5	Human Repeat Insult Patch Test	MM73	500	6.4516	Petrolatum	0.9	93	1	698	0	0	Inactive	3	Table V(d)	[228] Marzulli FN and Maibach HI (1973): https://library.scconline.org/v024n07/	Yes
1875	3,4',5-tribromosalicylanilide; tribromsalan; TBS	87-10-5	Human Repeat Insult Patch Test	MM73	500	6.4516	Petrolatum	0.9	81	5	3488	0	0	Inactive	3	Table V(d)	[228] Marzulli FN and Maibach HI (1973): https://library.scconline.org/v024n07/	Yes
1877	4',5-dibromosalicylanilide; dibromsalan	87-12-7	Human Repeat Insult Patch Test	MM73	500	6.4516	Petrolatum	0.9	103	1	698	2	1.9	Active	3	Table V(c); NICEATM: Allocated to Marzulli & Maibach 1974	[228] Marzulli FN and Maibach HI (1973): https://library.scconline.org/v024n07/	Yes
1878	4',5-dibromosalicylanilide; dibromsalan	87-12-7	Human Repeat Insult Patch Test	MM73	500	6.4516	Petrolatum	0.9	104	5	3488	0	0	Inactive	3	Table V(c); NICEATM: Allocated to Marzulli & Maibach 1974	[228] Marzulli FN and Maibach HI (1973): https://library.scconline.org/v024n07/	Yes
1879	4',5-dibromosalicylanilide; dibromsalan	87-12-7	Human Repeat Insult Patch Test	MM73	500	6.4516	Petrolatum	0.9	104	20	13950	3	2.9	Active	3	Table V(c); NICEATM: Allocated to Marzulli & Maibach 1974	[228] Marzulli FN and Maibach HI (1973): https://library.scconline.org/v024n07/	Yes
1885	chloroxylenol; p-chloro-m-xylenol; 4-chloro-3,5-xylenol	88-04-0	Human Repeat Insult Patch Test	MM73	500	6.4516	Petrolatum	0.9	208	5	3488	0	0	Inactive	3	Table IV(b); NICEATM: Allocated to Marzulli & Maibach 1974	[228] Marzulli FN and Maibach HI (1973): https://library.scconline.org/v024n07/	Yes
1886	chloroxylenol; p-chloro-m-xylenol; 4-chloro-3,5-xylenol	88-04-0	Human Repeat Insult Patch Test	MM73	500	6.4516	Petrolatum	0.9	66	10	6975	0	0	Inactive	3		[228] Marzulli FN and Maibach HI (1973): https://library.scconline.org/v024n07/	Yes
1887	chloroxylenol; p-chloro-m-xylenol; 4-chloro-3,5-xylenol	88-04-0	Human Repeat Insult Patch Test	JK77	500	4	Petrolatum	0.9	150	20	22500	5	3.3	Active	3	table 1; test volume unknown, inferred by NICEATM as "200 µL", but basis is unclear; 500 µL appears more likely, since the authors call this a modfication of the original Draize test. HMT result excluded due to unclear number of test subjects ("25-30")	[28] Jordan Jr WP and King SE (1977): https://doi.org/10.1111/j.1600-0536.1977.tb03582.x	Yes
1888	chloroxylenol; p-chloro-m-xylenol; 4-chloro-3,5-xylenol	88-04-0	Human Repeat Insult Patch Test	MM73	500	6.4516	Petrolatum	0.9	110	20	13950	0	0	Inactive	3	Table IV(b); NICEATM: Allocated to Marzulli & Maibach 1974	[228] Marzulli FN and Maibach HI (1973): https://library.scconline.org/v024n07/	Yes
1892	beta-guaiene; 1,4-dimethyl-7-isopropenyl-delta9,10-octahydroazulene; 7-isopropylidene-1,4-dimethyl-1,2,3,4,5,6,7,8-octahydroazulene; azulene, 1,2,3,4,5,6,7,8-octahydro-1,4-dimethyl-7-(1-methylethylidene)-, (1S,4S)-; guaiene	88-84-6	Human Repeat Insult Patch Test	RIFM08	300	2.54	DEP:EtOH 3:1	1	107	10	11811	0	0	Inactive	3		[782] RIFM (2014): RIFM report number 67314, unpublished.	No
1918	coumarin; 2-oxo-1,2-benzopyran; 1,2-benzopyrone ; cis-o-coumaric acid lactone; marinic anhydride; tonka bean camphor	91-64-5	Human Repeat Insult Patch Test	MM80	200	2.54	Petrolatum	0.9	104	8	5669	2	1.9	Active	2	"insufficient purity"	[41] Marzulli FN and Maibach HI (1980): https://pubmed.ncbi.nlm.nih.gov/7441083/	No
1919	coumarin; 2-oxo-1,2-benzopyran; 1,2-benzopyrone ; cis-o-coumaric acid lactone; marinic anhydride; tonka bean camphor	91-64-5	Human Repeat Insult Patch Test	MM80	200	2.54	EtOH	0.8	73	8	5039	1	1.4	Active	2	"insufficient purity"	[41] Marzulli FN and Maibach HI (1980): https://pubmed.ncbi.nlm.nih.gov/7441083/	No
1923	2-methyl-4-phenylpentanol; benzenebutanol, beta,delta-dimethyl-; pamplefleur	92585-24-5	Human Repeat Insult Patch Test	Not available	200	Not available	SDA 39C	0.8	55	3	2834	0	0	Inactive	3		[786] RIFM (1987): RIFM report number 47033, April 30, unpublished.	No
1924	2-methyl-4-phenylpentanol; benzenebutanol, beta,delta-dimethyl-; pamplefleur	92585-24-5	Human Repeat Insult Patch Test	Not available	200	Not available	SDA 39C	0.8	52	3	2834	0	0	Inactive	3		[787] RIFM (1987): RIFM report number 47032, March 12, unpublished.	No
1949	benzocaine; ethyl 4-aminobenzoate	94-09-7	Human Repeat Insult Patch Test	Drai59	500	6.4516	Petrolatum	0.9	200	2	1395	0	0	Inactive	1	table I, Draize-Test	[32] Kligman AM (1966): https://doi.org/10.1038/jid.1966.158	Yes
1950	benzocaine; ethyl 4-aminobenzoate	94-09-7	Human Repeat Insult Patch Test	Shel53	500	6.4516	Petrolatum	0.9	200	2	1395	0	0	Inactive	1	table I, Shelanski and Shelanski test	[32] Kligman AM (1966): https://doi.org/10.1038/jid.1966.158	Yes
1951	benzocaine; ethyl 4-aminobenzoate	94-09-7	Human Repeat Insult Patch Test	MM73	500	6.4516	Petrolatum	0.9	92	2	1395	0	0	Inactive	2		[30] Marzulli FN and Maibach HI (1974): https://doi.org/10.1016/0015-6264(74)90367-8	Yes
1952	benzocaine; ethyl 4-aminobenzoate	94-09-7	Human Repeat Insult Patch Test	MM73	500	6.4516	Petrolatum	0.9	173	10	6975	2	1.2	Active	2		[30] Marzulli FN and Maibach HI (1974): https://doi.org/10.1016/0015-6264(74)90367-8	Yes
1953	benzocaine; ethyl 4-aminobenzoate	94-09-7	Human Repeat Insult Patch Test	MM73	500	6.4516	Petrolatum	0.9	99	20	13950	6	6.1	Active	2		[30] Marzulli FN and Maibach HI (1974): https://doi.org/10.1016/0015-6264(74)90367-8	Yes
1957	benzoyl peroxide; dibenzoyl peroxide	94-36-0	Human Repeat Insult Patch Test	Gri69	500	3.87948	1% sulfur in PEG	1.1	69	10	14177	25	36.2	Active	3	unclear whether this or another result was referenced in Basketter et al. 1999; likely this is the result cited in Griffith & Buehler 1977, albeit with a different number of positives; here: 31 positive reactions, of which 6 dubious, i.e. 25 clear cases. There: 28 positive reactions (mean between 25 and 31?). The result from the original report by Poole et al. is used.	[791] Poole RL et al. (1970): https://jamanetwork.com/journals/jamadermatology/article-abstract/531831	Yes
1984	bithionol; 2,2'-thiobis(4,6-dichlorophenol)	97-18-7	Human Repeat Insult Patch Test	MM73	500	6.4516	Petrolatum	0.9	46	0.5	349	0	0	Inactive	3	Table IV(e)	[228] Marzulli FN and Maibach HI (1973): https://library.scconline.org/v024n07/	Yes
1985	bithionol; 2,2'-thiobis(4,6-dichlorophenol)	97-18-7	Human Repeat Insult Patch Test	MM73	500	6.4516	Petrolatum	0.9	49	5	3488	0	0	Inactive	3	Table IV(e); NICEATM: Allocated to Marzulli & Maibach 1974	[228] Marzulli FN and Maibach HI (1973): https://library.scconline.org/v024n07/	Yes
1986	bithionol; 2,2'-thiobis(4,6-dichlorophenol)	97-18-7	Human Repeat Insult Patch Test	MM73	500	6.4516	Petrolatum	0.9	77	20	13950	0	0	Inactive	3	Table IV(e); NICEATM: Allocated to Marzulli & Maibach 1974	[228] Marzulli FN and Maibach HI (1973): https://library.scconline.org/v024n07/	Yes
1987	dichlorophene; dichlorophen; 2,2'-dihydroxy-5,5'-dichlorodiphenylmethane	97-23-4	Human Repeat Insult Patch Test	JK77	500	4	Petrolatum	0.9	150	5	5625	1	0.7	Active	3	table 1; test volume unknown, inferred by NICEATM as "200 µL", but basis is unclear; 500 µL appears more likely, since the authors call this a modfication of the original Draize test. HMT result excluded due to unclear number of test subjects ("25-30")	[28] Jordan Jr WP and King SE (1977): https://doi.org/10.1111/j.1600-0536.1977.tb03582.x	Yes
1988	dichlorophene; dichlorophen; 2,2'-dihydroxy-5,5'-dichlorodiphenylmethane	97-23-4	Human Repeat Insult Patch Test	MM73	500	6.4516	Petrolatum	0.9	208	5	3488	0	0	Inactive	3	Table IV(c); NICEATM: Allocated to Marzulli & Maibach 1974	[228] Marzulli FN and Maibach HI (1973): https://library.scconline.org/v024n07/	Yes
1989	dichlorophene; dichlorophen; 2,2'-dihydroxy-5,5'-dichlorodiphenylmethane	97-23-4	Human Repeat Insult Patch Test	MM73	500	6.4516	Petrolatum	0.9	110	20	13950	1	0.9	Active	3	Table IV(c); NICEATM: Allocated to Marzulli & Maibach 1974	[228] Marzulli FN and Maibach HI (1973): https://library.scconline.org/v024n07/	Yes
1992	eugenol, 4-allyl-2-methoxyphenol, 4-allylguaiacol, 2-methoxy-4-prop-2-enylphenol, 1-hydroxy-2-methoxy-4-allylbenzene; 4-Allylcatechol-2-methyl ether, 1-hydroxy-2-methoxy-4-propenylbenzene, 4-hydroxy-3-methoxy-1-allylbenzene, 2-methoxy-4-allylphenol, phenol, 2-methoxy-4-(2-propenyl)-, 1-allyl-4-hydroxy-3-methoxybenzene, eugenic acid, caryophyllic acid, allylguaiacol, 2-methoxy-4-(2-propenyl)phenol…	97-53-0	Human Repeat Insult Patch Test	RIFM08	300	2.54	DEP:EtOH 3:1	1	108	5	5905	0	0	Inactive	3	primary report not available, no experimental details in secondary publication	[797] RIFM (2001): RIFM report number 39081, unpublished.	No
1993	eugenol, 4-allyl-2-methoxyphenol, 4-allylguaiacol, 2-methoxy-4-prop-2-enylphenol, 1-hydroxy-2-methoxy-4-allylbenzene; 4-Allylcatechol-2-methyl ether, 1-hydroxy-2-methoxy-4-propenylbenzene, 4-hydroxy-3-methoxy-1-allylbenzene, 2-methoxy-4-allylphenol, phenol, 2-methoxy-4-(2-propenyl)-, 1-allyl-4-hydroxy-3-methoxybenzene, eugenic acid, caryophyllic acid, allylguaiacol, 2-methoxy-4-(2-propenyl)phenol…	97-53-0	Human Repeat Insult Patch Test	MM80	200	2.54	Petrolatum	0.9	104	8	5669	0	0	Inactive	2		[41] Marzulli FN and Maibach HI (1980): https://pubmed.ncbi.nlm.nih.gov/7441083/	Yes
1994	eugenol, 4-allyl-2-methoxyphenol, 4-allylguaiacol, 2-methoxy-4-prop-2-enylphenol, 1-hydroxy-2-methoxy-4-allylbenzene; 4-Allylcatechol-2-methyl ether, 1-hydroxy-2-methoxy-4-propenylbenzene, 4-hydroxy-3-methoxy-1-allylbenzene, 2-methoxy-4-allylphenol, phenol, 2-methoxy-4-(2-propenyl)-, 1-allyl-4-hydroxy-3-methoxybenzene, eugenic acid, caryophyllic acid, allylguaiacol, 2-methoxy-4-(2-propenyl)phenol…	97-53-0	Human Repeat Insult Patch Test	MM80	200	2.54	EtOH	0.8	73	8	5039	2	2.7	Active	2		[41] Marzulli FN and Maibach HI (1980): https://pubmed.ncbi.nlm.nih.gov/7441083/	Yes
1997	isoeugenol; 4 propenylguaiacol; 2-methoxy-4-propenylphenol	97-54-1	Human Repeat Insult Patch Test	MM80	200	2.54	EtOH	0.8	73	8	5039	9	12.3	Active	2		[41] Marzulli FN and Maibach HI (1980): https://pubmed.ncbi.nlm.nih.gov/7441083/	Yes
2016	parabens; methyl + propyl paraben	99-76-3	Human Repeat Insult Patch Test	MM73	500	6.4516	Petrolatum	0.9	102	0.2 methylparaben and 0.05 propylparaben	174	0	0	Inactive	3	Table XIV. mixture of methyl and propyl paraben; CONC and DSA are given for the sum of the two test substances; results are pooled in Marzulli & Maibach (1976)	[228] Marzulli FN and Maibach HI (1973): https://library.scconline.org/v024n07/	Yes
2017	parabens; methyl + propyl paraben	99-76-3	Human Repeat Insult Patch Test	MM73	500	6.4516	Petrolatum	0.9	101	1 methylparaben and 0.25 propylparaben	872	0	0	Inactive	3	Table XIV. mixture of methyl and propyl paraben; CONC and DSA are given for the sum of the two test substances; results are pooled in Marzulli & Maibach (1976)	[228] Marzulli FN and Maibach HI (1973): https://library.scconline.org/v024n07/	Yes
2018	parabens; methyl + propyl paraben	99-76-3	Human Repeat Insult Patch Test	MM73	500	6.4516	Petrolatum	0.9	74	10 methylparaben and 10 propylparaben	6975	0	0	Inactive	3	Table XIV. mixture of methyl and propyl paraben; CONC and DSA are given for the sum of the two test substances; results are pooled in Marzulli & Maibach (1976)	[228] Marzulli FN and Maibach HI (1973): https://library.scconline.org/v024n07/	Yes
2019	parabens; methyl + propyl paraben	99-76-3	Human Repeat Insult Patch Test	MM73	500	6.4516	Petrolatum	0.9	98	5 methylparaben and 1.25 propylparaben	4359	1	1	Active	3	Table XIV. mixture of methyl and propyl paraben; CONC and DSA are given for the sum of the two test substances; results are pooled in Marzulli & Maibach (1976)	[228] Marzulli FN and Maibach HI (1973): https://library.scconline.org/v024n07/	Yes

## Sheet: LLNA
Chemical	CASRN	EC3 (%)	Max Dose (%)	Vehicle	Reference	Primary reference	Source
4-Methoxyacetophenone (Acetanisole)	100-06-1	>50.0	50	AOO	Gerberick et al. (2005)	Ryan et al. (2000)	NICEATM
4-Nitrobenzyl bromide	100-11-8	0.05	0.1	AOO	Gerberick et al. (2005)	Unilever unpublished	NICEATM
Benzyl bromide	100-39-0	0.2	5	AOO	Gerberick et al. (2005)	Unilever unpublished	NICEATM
4-Vinyl pyridine	100-43-6	1.6	10	AOO	Gerberick et al. (2005)	Ashby et al. (1995)	NICEATM
Benzyl Alcohol	100-51-6	>50.0	50	E:D	Kern et al. (2010)	RIFM report #47376	NICEATM
Benzaldehyde	100-52-7	>25.0	25	AOO	Gerberick et al. (2005)	Patlewicz et al. (2001)	NICEATM
α-Methyl cinnamic aldehyde	101-39-3	4.5	25	AOO	Gerberick et al. (2005)	Basketter et al. (1999)	NICEATM
Amylcinnamyl alcohol	101-85-9	>25.0	25	E:D	Kern et al. (2010)		NICEATM
Hexyl cinnamic aldehyde	101-86-0	11	50	AOO	Loveless et al. (1996)	Loveless et al. (1996)	NICEATM
Hexyl cinnamic aldehyde	101-86-0	10.6	50	AOO	Basketter et al. (1999)	Basketter et al. (1999)	NICEATM
Hexyl cinnamic aldehyde	101-86-0	6.6	50	AOO	Basketter et al. (1999)	Basketter et al. (1999)	NICEATM
Hexyl cinnamic aldehyde	101-86-0	11.3	50	AOO	Basketter et al. (1999)	Basketter et al. (1999)	NICEATM
Hexyl cinnamic aldehyde	101-86-0	7.6	50	AOO	Loveless et al. (1996)	Loveless et al. (1996)	NICEATM
Hexyl cinnamic aldehyde	101-86-0	4.4	50	AOO	Basketter et al. (1999)	Basketter et al. (1999)	NICEATM
Hexyl cinnamic aldehyde	101-86-0	11.5	50	AOO	Basketter et al. (1999)	Basketter et al. (1999)	NICEATM
Hexyl cinnamic aldehyde	101-86-0	1.2	30	ACE	BASF, submitted by C. Hastings	BASF, submitted by C. Hastings	NICEATM
Hexyl cinnamic aldehyde	101-86-0	6.2	50	ACE	BASF, submitted by C. Hastings	BASF, submitted by C. Hastings	NICEATM
Hexyl cinnamic aldehyde	101-86-0	2.7	10	ACE	BASF, submitted by C. Hastings	BASF, submitted by C. Hastings	NICEATM
Hexyl cinnamic aldehyde	101-86-0	8	10	ACE	BASF, submitted by C. Hastings	BASF, submitted by C. Hastings	NICEATM
Hexyl cinnamic aldehyde	101-86-0	11.3	50	ACE	Woolhiser et al. (2000)	Woolhiser et al. (2000)	NICEATM
Hexyl cinnamic aldehyde	101-86-0	12.9	50	ACE	Woolhiser et al. (2000)	Woolhiser et al. (2000)	NICEATM
Hexyl cinnamic aldehyde	101-86-0	5	50	ACE	Woolhiser et al. (2000)	Woolhiser et al. (2000)	NICEATM
Hexyl cinnamic aldehyde	101-86-0	25.5	50	ACE	Woolhiser et al. (2000)	Woolhiser et al. (2000)	NICEATM
Hexyl cinnamic aldehyde	101-86-0	21.8	50	ACE	Woolhiser et al. (2000)	Woolhiser et al. (2000)	NICEATM
Hexyl cinnamic aldehyde	101-86-0	33.8	50	ACE	Woolhiser et al. (2000)	Woolhiser et al. (2000)	NICEATM
Hexyl cinnamic aldehyde	101-86-0	8.8	50	AOO	Loveless et al. (1996)	Loveless et al. (1996)	NICEATM
Hexyl cinnamic aldehyde	101-86-0	6.8	50	AOO	Loveless et al. (1996)	Loveless et al. (1996)	NICEATM
Hexyl cinnamic aldehyde	101-86-0	7.9	50	AOO	Loveless et al. (1996)	Loveless et al. (1996)	NICEATM
Hexyl cinnamic aldehyde	101-86-0	14.7	25	AOO	Basketter et al (2001)	Basketter et al (2001)	NICEATM
Hexyl cinnamic aldehyde	101-86-0	>10.0	10	AOO	BASF, submitted by C. Hastings corresponding to BGIA Project FP 251	BASF, submitted by C. Hastings	NICEATM
Hexyl cinnamic aldehyde	101-86-0	6.7	30	Pluronic L92 (1%)	ECPA LLNA Project Report submitted by: BASF	ECPA LLNA Project Report submitted by: BASF	NICEATM
Hexyl cinnamic aldehyde	101-86-0	7	30	Pluronic L92 (1%)	ECPA LLNA Project Report submitted by: Bayer	ECPA LLNA Project Report submitted by: Bayer	NICEATM
Hexyl cinnamic aldehyde	101-86-0	12	30	Pluronic L92 (1%)	ECPA LLNA Project Report submitted by: Dow Chemical	ECPA LLNA Project Report submitted by: Dow Chemical	NICEATM
Hexyl cinnamic aldehyde	101-86-0	10.8	30	Pluronic L92 (1%)	ECPA LLNA Project Report submitted by: Dupont	ECPA LLNA Project Report submitted by: Dupont	NICEATM
Hexyl cinnamic aldehyde	101-86-0	17.6	30	Pluronic L92 (1%)	ECPA LLNA Project Report submitted by: Syngenta/RCC	ECPA LLNA Project Report submitted by: Syngenta/RCC	NICEATM
Hexyl cinnamic aldehyde	101-86-0	11.7	25	AOO	Dearman et al. (2001)	Dearman et al. (2001)	NICEATM
Hexyl cinnamic aldehyde	101-86-0	11.7	25	AOO	Dearman et al. (2001)	Dearman et al. (2001)	NICEATM
Hexyl cinnamic aldehyde	101-86-0	10.6	25	AOO	Dearman et al. (2001)	Dearman et al. (2001)	NICEATM
Hexyl cinnamic aldehyde	101-86-0	11.9	50	AOO	Dearman et al. (2001)	Dearman et al. (2001)	NICEATM
Hexyl cinnamic aldehyde	101-86-0	8.8	50	AOO	Dearman et al. (2001)	Dearman et al. (2001)	NICEATM
Hexyl cinnamic aldehyde	101-86-0	12.2	50	AOO	Dearman et al. (2001)	Dearman et al. (2001)	NICEATM
Hexyl cinnamic aldehyde	101-86-0	7.6	50	AOO	Dearman et al. (2001)	Dearman et al. (2001)	NICEATM
Hexyl cinnamic aldehyde	101-86-0	7	50	AOO	Dearman et al. (2001)	Dearman et al. (2001)	NICEATM
Hexyl cinnamic aldehyde	101-86-0	10.9	50	AOO	Dearman et al. (2001)	Dearman et al. (2001)	NICEATM
Triethanolamine	102-71-6	>50.0	50	AOO	Anderson et al. (2009)	Anderson et al. (2009)	NICEATM
2-Ethylhexyl acrylate	103-11-7	36.8	50	AOO	Dearman et al. (2007)	Dearman et al. (2007)	NICEATM
Benzyl Cinnamate	103-41-3	18.4	50	E:D	Kern et al. (2010)	RIFM report #48751	NICEATM
Dibenzyl ether	103-50-4	6.3	98.52	EtOH/DEP (1:3)	personal communication by RIFM (RIFM DB #52907)		NICEATM
Cyclamen aldehyde	103-95-7	22.3	50	AOO	Basketter et al (2001)	Basketter et al (2001)	NICEATM
β, β 3-Trimethyl benzenepropanol	103694-68-4	29.2	30	AOO	Report to RIFM from Symrise (RIFM DB #58693)	Report to RIFM from Symrise (RIFM DB #58693)	NICEATM
β, β 3-Trimethyl benzenepropanol	103694-68-4	>100.0	100	AOO	Report to RIFM from Symrise (RIFM DB #60266)	Report to RIFM from Symrise (RIFM DB #60266)	NICEATM
β, β 3-Trimethyl benzenepropanol	103694-68-4	>100.0	100	AOO	Report to RIFM from Symrise (RIFM DB #60266)	Report to RIFM from Symrise (RIFM DB #60266)	NICEATM
1-(p-Methoxyphenyl)-1-penten-3-one	104-27-8	9.3	50	AOO	Gerberick et al. (2005)	Ryan et al. (2000)	NICEATM
Anethole	104-46-1	2.3	22.6	AOO	Gerberick et al. (2005)	Unilever unpublished	NICEATM
Cinnamic alcohol	104-54-1	21	90	AOO	Gerberick et al. (2005) (RIFM DB#496338)	Estrada et al (2003)	NICEATM
Cinnamic alcohol	104-54-1	20.1	100	AOO	Elahi et al. (2004)	Elahi et al. (2004)	NICEATM
Cinnamic alcohol	104-54-1	25.2	50	AOO	Basketter et al. 2011 (RIFM DB #72903)	Basketter et al. 2011 (RIFM DB #72903)	NICEATM
Cinnamic aldehyde	104-55-2	2	25	AOO	Basketter and Scholes (1992)	Basketter and Scholes (1992)	NICEATM
Cinnamic aldehyde	104-55-2	3.1	10	AOO	Gerberick et al. (2005)	Basketter et al (2001)	NICEATM
Cinnamic aldehyde	104-55-2	1.4	2.5	AOO	Griem et al. (2003)	Smith & Hotchkiss (2001)	NICEATM
Cinnamic aldehyde	104-55-2	1.7	25	AOO	Wright et al. (2001)	Wright et al. (2001)	NICEATM
Cinnamic aldehyde	104-55-2	0.7	25	DMF	Montelius et al (1994)	Montelius et al (1994)	NICEATM
Cinnamic aldehyde	104-55-2	0.5	25	DMF	Wright et al. (2001)	Wright et al. (2001)	NICEATM
Cinnamic aldehyde	104-55-2	0.9	25	DMSO	Wright et al. (2001)	Wright et al. (2001)	NICEATM
Cinnamic aldehyde	104-55-2	1.6	25	EtOH (10%)	Wright et al. (2001)	Wright et al. (2001)	NICEATM
Cinnamic aldehyde	104-55-2	1.2	25	EtOH (50%)	Wright et al. (2001)	Wright et al. (2001)	NICEATM
Cinnamic aldehyde	104-55-2	1.3		EtOH/DEP (3:1)+AO mix	Submitted by RIFM (RIFM DB #42039)	Unpublished RIFM	NICEATM
Cinnamic aldehyde	104-55-2	1.4		EtOH/DEP (3:1)+0.1%TrlC	Submitted by RIFM (RIFM DB #42041)	Unpublished RIFM	NICEATM
Cinnamic aldehyde	104-55-2	0.9		EtOH/DEP (3:1)	Submitted by RIFM (RIFM DB #42037)		NICEATM
Cinnamic aldehyde	104-55-2	1.1		EtOH/DEP (3:1)+0.1% Toc	Submitted by RIFM (RIFM DB #42038)	Unpublished RIFM	NICEATM
Cinnamic aldehyde	104-55-2	0.8		EtOH/DEP (3:1)+2% Toc	Submitted by RIFM (RIFM DB#42035)		NICEATM
Cinnamic aldehyde	104-55-2	0.7		EtOH/DEP (3:1)+0.1%TrlC	Submitted by RIFM (RIFM DB #42036)	Unpublished RIFM	NICEATM
Cinnamic aldehyde	104-55-2	0.7		EtOH/DEP (3:1)+AO mix	Submitted by RIFM (RIFM DB #42034)	Unpublished RIFM	NICEATM
Cinnamic aldehyde	104-55-2	0.2		EtOH/DEP (3:1)	Submitted by RIFM (RIFM DB#42032)	Unpublished RIFM	NICEATM
Cinnamic aldehyde	104-55-2	0.2		EtOH/DEP (3:1)+0.1% Toc	Submitted by RIFM (RIFM DB #42033)	Unpublished RIFM	NICEATM
Cinnamic aldehyde	104-55-2	0.6		EtOH/DEP (3:1)+2% Toc	Submitted by RIFM (RIFM DB #42040)		NICEATM
Cinnamic aldehyde	104-55-2	1.1	25	MEK	Wright et al. (2001)	Wright et al. (2001)	NICEATM
Cinnamic aldehyde	104-55-2	1.4	25	PG	Wright et al. (2001)	Wright et al. (2001)	NICEATM
Anisyl alcohol	105-13-5	8.3	25	AOO	P&G unpublished	P&G unpublished	NICEATM
Anisyl alcohol	105-13-5	5.9	50	E:D	Kern et al. (2010)	RIFM report #48750	NICEATM
Citronellol	106-22-9	43.5	50	1:3 E:D	Kern et al. (2010)	P&G unpublished	NICEATM
Geraniol	106-24-1	11.8	50	DEP	Lalko et al. (2004) (RIFM DB #37070)	Lalko et al. (2004) (RIFM DB #37070)	NICEATM
Geraniol	106-24-1	20.4	50	1:3 ETOH/DEP	Lalko et al. (2004)(RIFM DB #37071)	Lalko et al. (2004)(RIFM DB #37071)	NICEATM
Geraniol	106-24-1	11.4	50	1:3 ETOH/DEP	Lalko & Api (2006)(RIFM DB #48312)	Lalko & Api (2006)(RIFM DB #48312)	NICEATM
Geraniol	106-24-1	57		AOO	Griem et al. (2003)	Basketter et al. (1994)	NICEATM
Geraniol	106-24-1	5.6	50	EtOH	Lalko et al. (2004)(RIFM DB #37069)	Lalko et al. (2004)(RIFM DB #37069)	NICEATM
Geraniol	106-24-1	26	50	EtOH/DEP (3:1)	Gerberick et al. (2005)(RIFM DB #37072)	Lalko et al. (2004)(RIFM DB #37072)	NICEATM
1,4-Phenylenediamine	106-50-3	2.2	10	AOO	Kimber et al. (1991)	Kimber et al. (1991)	NICEATM
1,4-Phenylenediamine	106-50-3	0.4	10	AOO	Kimber et al. (1991)	Kimber et al. (1991)	NICEATM
1,4-Phenylenediamine	106-50-3	0.001	10	AOO	Kimber et al. (1991)	Kimber et al. (1991)	NICEATM
1,4-Phenylenediamine	106-50-3	0.16	0.25	AOO	White et al. (2006)	White et al. (2006)	NICEATM
1,4-Phenylenediamine	106-50-3	0.13	0.25	AOO	White et al. (2006)	White et al. (2006)	NICEATM
1,4-Phenylenediamine	106-50-3	0.2	10	AOO	Kimber et al. (1991)	Kimber et al. (1991)	NICEATM
1,4-Phenylenediamine	106-50-3	0.07	1	AOO	Warbrick et al. (1999)	Warbrick et al. (1999)	NICEATM
1,4-Phenylenediamine	106-50-3	0.13	1	AOO	Warbrick et al. (1999)	Warbrick et al. (1999)	NICEATM
1,4-Phenylenediamine	106-50-3	0.09	1	AOO	Warbrick et al. (1999)	Warbrick et al. (1999)	NICEATM
1,4-Phenylenediamine	106-50-3	0.09	1	AOO	Warbrick et al. (1999)	Warbrick et al. (1999)	NICEATM
1,4-Phenylenediamine	106-50-3	0.06	1	AOO	Warbrick et al. (1999)	Warbrick et al. (1999)	NICEATM
1,4-Phenylenediamine	106-50-3	0.16	1	AOO	Warbrick et al. (1999)	Warbrick et al. (1999)	NICEATM
1,4-Phenylenediamine	106-50-3	0.07	1	AOO	Warbrick et al. (1999)	Warbrick et al. (1999)	NICEATM
1,4-Phenylenediamine	106-50-3	0.2	1	AOO	Warbrick et al. (1999)	Warbrick et al. (1999)	NICEATM
p-Benzoquinone	106-51-4	0.0099	2.5	AOO	Gerberick et al. (2005)	Basketter & Scholes (1992)	NICEATM
Ethylene diamine free base	107-15-3	>10.0	10	ACE	Gerberick et al. (1992)	Gerberick et al. (1992)	NICEATM
Ethylene diamine free base	107-15-3	>2.5	2.5	ACE/H2O (3:1)	Kimber et al. (1998)	Kimber et al. (1998)	NICEATM
Ethylene diamine free base	107-15-3	2.2	5	AOO	Gerberick et al. (2005)	Kimber et al. (1998)	NICEATM
Glyoxal (act. 40%)	107-22-2	1.4	25	AOO	Gerberick et al. (2005)	Patlewicz et al. (2002)	NICEATM
Glyoxal (act. 40%)	107-22-2	0.6	25	DMF	Schneider & Akkan (2004)	Basketter et al. (1994)	NICEATM
Hydroxycitronellal	107-75-5	33	50	AOO	Gerberick et al. (2005)	Basketter et al (2001)	NICEATM
Hydroxycitronellal	107-75-5	20	100	AOO	Basketter et al. (2000)	Basketter and Scholes (1992)	NICEATM
Hydroxycitronellal	107-75-5	23	50	AOO	Gerberick et al. (2004)	Basketter et al. (1994)	NICEATM
Hydroxycitronellal	107-75-5	18.8	25	DMF	Montelius et al (1994)	Montelius et al (1994)	NICEATM
Hydroxycitronellal	107-75-5	19.3	50	EtOH/DEP (1:3)	Isola & Lalko (2001)	Lalko et al. (2004)	NICEATM
Hydroxycitronellal	107-75-5	19.7	50	DEP	Isola & Lalko (2001)	Lalko et al. (2004)	NICEATM
Hydroxycitronellal	107-75-5	22.2	50	EtOH/DEP (3:1)	Isola & Lalko (2001)	Lalko et al. (2004)	NICEATM
Hydroxycitronellal	107-75-5	26.4	50	EtOH	Isola & Lalko (2001)	Lalko et al. (2004)	NICEATM
Maleic anhydride	108-31-6	0.16	2.5		Dearman et al. (2000)	Dearman et al. (2000)	NICEATM
Resorcinol	108-46-3	6.3	50	AOO	Basketter et al. (2007)	Basketter et al. (2007b) Contact Dermatitis 56:196-200.	NICEATM
3-Dimethylaminopropylamine	109-55-7	2.2	10	AOO	Gerberick et al. (2005)	Wright et al. (2001)	NICEATM
3-Dimethylaminopropylamine	109-55-7	1.8	10	MEK	Wright et al. (2001)	Wright et al. (2001)	NICEATM
3-Dimethylaminopropylamine	109-55-7	1.7	10	DMF	Wright et al. (2001)	Wright et al. (2001)	NICEATM
3-Dimethylaminopropylamine	109-55-7	>10.0	10	PG	Wright et al. (2001)	Wright et al. (2001)	NICEATM
3-Dimethylaminopropylamine	109-55-7	3.5	10	DMSO	Wright et al. (2001)	Wright et al. (2001)	NICEATM
3-Dimethylaminopropylamine	109-55-7	4.1	10	EtOH/ddw (90:10)	Wright et al. (2001)	Wright et al. (2001)	NICEATM
3-Dimethylaminopropylamine	109-55-7	7.1	10	EtOH/ddw (50:50)	Wright et al. (2001)	Wright et al. (2001)	NICEATM
Isopropyl myristate	110-27-0	44	100	AOO	Gerberick et al. (2005)	Ryan et al. (2000)	NICEATM
2-Methylundecanal	110-41-8	10	10	AOO	Gerberick et al. (2005)	Estrada et al. (2003)	NICEATM
Hexane	110-54-3	>100.0	100	AOO	Gerberick et al. (2005)	Basketter et al. (1998)	NICEATM
Pyridine	110-86-1	72	100	AOO	Gerberick et al. (2005)	Basketter et al. (1996)	NICEATM
Methyl heptine carbonate	111-12-6	0.5	1	E:D	Kern et al. (2010)	RIFM report #51627	NICEATM
1-Bromohexane	111-25-1	10	50	AOO	Gerberick et al. (2005)	Estrada et al. (2003)	NICEATM
Glutaraldehyde (act. 50%)	111-30-8	0.057		ACE	Griem et al. (2003)	Hilton et al. (1998)	NICEATM
Glutaraldehyde (act. 50%)	111-30-8	0.07	0.52	AOO	Basketter et al (2001)	Basketter et al (2001)	NICEATM
Glutaraldehyde (act. 50%)	111-30-8	0.02	5	DMF	Hilton et al. (1998)	Hilton et al. (1998)	NICEATM
Glutaraldehyde (act. 50%)	111-30-8	0.07	2.5	DMF	Azadi et al. (2004)	Azadi et al. (2004)	NICEATM
Glutaraldehyde (act. 50%)	111-30-8	0.089	2.5	DMF	Azadi et al. (2004)	Azadi et al. (2004)	NICEATM
Glutaraldehyde (act. 50%)	111-30-8	2.1	12.5	DMF/dH2O (l/l)	Gerberick et al. (1992)	Gerberick et al. (1992)	NICEATM
Glutaraldehyde (act. 50%)	111-30-8	1.5	2.6	PG	Basketter et al (2001)	Basketter et al (2001)	NICEATM
Diethylenetriamine	111-40-0	<5.0	10	AOO	Gerberick et al. (2005)	Basketter et al (1994)	NICEATM
Methyl 2-nonynoate (Methyl octine carbonate)	111-80-8	<5.0	20	EtOH	Ryan et al. (2000)	Ryan et al. (2000)	NICEATM
2,2,6,6-Tetramethyl-3,5-heptanedione	1118-71-4	27	40	ACE	Gerberick et al. (2005)	P&G unpublished	NICEATM
Ethanol-2-butoxy acetate	112-07-2	>50.0	50	AOO	Kern et al. (2010)	Patlewicz et al. (2007) DK EPA report GM7919-58 LLNA report	NICEATM
Undec-10-enal	112-45-8	6.8	75	AOO	Gerberick et al. (2005)	Patlewicz et al (2002)	NICEATM
Tetrachlorosalicylanilide	1154-59-2	0.04	1	ACE	Basketter et al. (1994)	Basketter et al. (1994)	NICEATM
Tetrachlorosalicylanilide	1154-59-2	0.013	0.5	ACE	Scholes et al. (1991)	Scholes EW, Basketter DA, Lovell WW, Sarll AE, Pendlington RU. The identification of photoallergic potential in the local lymph node assay. Photodermatol Photoimmunol Photomed. 1991 Dec;8(6):249-54	NICEATM
1,1,3-Trimethyl-2-formylcyclohexa-2,4-diene (Safranal)	116-26-7	7.5	10	AOO	Gerberick et al. (2005)	Patlewicz et al. (2002)	NICEATM
Lauryl gallate	1166-52-5	0.3	50	DMSO	Gerberick et al. (2005)	P&G unpublished	NICEATM
Benzyl salicylate	118-58-1	2.9	50	1:3 ETOH/DEP	Kern et al. (2010) (RIFM DB#47378)		NICEATM
Benzene,1-methoxy-4-methyl-2-nitro (4-Methyl-2-nitroanisole)	119-10-8	>50.0	50	AOO	Kern et al. (2010)	Patlewicz et al. (2007) DK EPA report GM7919-58 LLNA report	NICEATM
Methyl salicylate	119-36-8	>5.0	5	ACE	Gerberick et al. (1992)	Gerberick et al. (1992)	NICEATM
Methyl salicylate	119-36-8	>20.0	20	AOO	Howell et al. (2000)	Howell et al. (2000)	NICEATM
Methyl salicylate	119-36-8	>20.0	20	AOO	Kimber et al. (1998)	Kimber et al. (1998)	NICEATM
Methyl salicylate	119-36-8	>20.0	20	AOO	Kimber et al. (1998)	Kimber et al. (1998)	NICEATM
Methyl salicylate	119-36-8	>20.0	20	AOO	Kimber et al. (1998)	Kimber et al. (1998)	NICEATM
Methyl salicylate	119-36-8	>20.0	20	AOO	Kimber et al. (1998)	Kimber et al. (1998)	NICEATM
Methyl salicylate	119-36-8	>20.0	20	AOO	NTP Study Submitted by: Dori Germolec	NTP report	NICEATM
Methyl salicylate	119-36-8	>20.0	20	AOO	Kimber et al. (1998)	Kimber et al. (1998)	NICEATM
Methyl salicylate	119-36-8	>20.0	20	AOO	Kimber et al. (1995)	Kimber et al. (1995)	NICEATM
Methyl salicylate	119-36-8	>5.0	5	AOO	Kimber et al. (1991)	Kimber et al. (1991)	NICEATM
Methyl salicylate	119-36-8	>5.0	5	AOO	Kimber et al. (1991)	Kimber et al. (1991)	NICEATM
Methyl salicylate	119-36-8	>20.0	20	AOO	Kimber et al. (1995)	Kimber et al. (1995)	NICEATM
Methyl salicylate	119-36-8	>20.0	20	AOO	Kimber et al. (1995)	Kimber et al. (1995)	NICEATM
Methyl salicylate	119-36-8	>20.0	20	AOO	Kimber et al. (1995)	Kimber et al. (1995)	NICEATM
Methyl salicylate	119-36-8	>5.0	5	AOO	Kimber et al. (1991)	Kimber et al. (1991)	NICEATM
Methyl salicylate	119-36-8	>20.0	20	AOO	Kimber et al. (1995)	Kimber et al. (1995)	NICEATM
Methyl salicylate	119-36-8	25	25	DMF	Montelius et al (1994)	Montelius et al (1994)	NICEATM
Methyl salicylate	119-36-8	11.5	25	MEK	Montelius et al (1994)	Montelius et al (1994)	NICEATM
3,4-Dihydrocoumarin	119-84-6	5.6	10	AOO	Ashby et al. (1995)	Ashby et al. (1995)	NICEATM
Benzyl benzoate	120-51-4	17	25	AOO	Gerberick et al. (2005)	Smith & Hotchkiss (2001)	NICEATM
α-Methyl-1,3-benzodioxole- 5-propionaldehyde	1205-17-0	16.4	50	E:D	Kern et al. (2010)	RIFM report #50886.	NICEATM
Ethyl vanillin	121-32-4	>50.0	50	AOO	Gerberick et al. (2005)	Basketter et al (2001)	NICEATM
Ethyl vanillin	121-32-4	>50.0	50	AOO	https://echa.europa.eu/it/registration-dossier/-/registered-dossier/13700/7/5/2	Klein (2003). Primary reference not retrieved	NICEATM
Vanillin	121-33-5	>50.0	50	AOO	Gerberick et al. (2005)	Basketter et al (2001)	NICEATM
Propyl gallate	121-79-9	0.32	25	AOO	Basketter and Scholes (1992)	Basketter and Scholes (1992)	NICEATM
Amyl cinnamic aldehyde	122-40-7	10.6	25	AOO	Gerberick et al. (2005)	Elahi et al. (2004)	NICEATM
Amyl cinnamic aldehyde	122-40-7	7.6	25	EtOH/DEP (1:3)	Submitted by RIFM (RIFM DB #52888)		NICEATM
Amyl cinnamic aldehyde	122-40-7	11.2		AOO	Smith & Hotchkiss (2001)	Smith & Hotchkiss (2001)	NICEATM
Benzylidene acetone (4-Phenyl-3-buten-2-one)	122-57-6	3.7	50	AOO	Ryan et al. (2000)	Ryan et al. (2000)	NICEATM
Phenylacetaldehyde	122-78-1	3	25	AOO	Gerberick et al. (2005)	Basketter et al (2001)	NICEATM
Phenylacetaldehyde	122-78-1	8.8	100	AOO	Gerberick et al. (2007)	Ryan et al. (2000)	NICEATM
1,4-Dihydroquinone	123-31-9	0.07	1	ACE	Lea (1999)	Lea (1999)	NICEATM
1,4-Dihydroquinone	123-31-9	0.08	1	ACE	Lea (1999)	Lea (1999)	NICEATM
1,4-Dihydroquinone	123-31-9	1.3	1	Acetone/saline (1:1)	Lea (1999)	Lea (1999)	NICEATM
1,4-Dihydroquinone	123-31-9	0.11	1	AOO	Lea (1999)	Lea (1999)	NICEATM
1,4-Dihydroquinone	123-31-9	0.19	1	AOO	Lea (1999)	Lea (1999)	NICEATM
1,4-Dihydroquinone	123-31-9	0.11	2.5	AOO	Kimber et al. (1998)	Kimber et al. (1998)	NICEATM
1,4-Dihydroquinone	123-31-9	<0.1	2.5	AOO	Kimber et al. (1998)	Kimber et al. (1998)	NICEATM
1,4-Dihydroquinone	123-31-9	0.12	2.5	AOO	Kimber et al. (1998)	Kimber et al. (1998)	NICEATM
1,4-Dihydroquinone	123-31-9	0.12	2.5	AOO	Kimber et al. (1998)	Kimber et al. (1998)	NICEATM
1,4-Dihydroquinone	123-31-9	0.07	2.5	AOO	Kimber et al. (1998)	Kimber et al. (1998)	NICEATM
1,4-Dihydroquinone	123-31-9	0.19	1	DMF	Lea (1999)	Lea (1999)	NICEATM
1,4-Dihydroquinone	123-31-9	0.23	1	DMF	Lea (1999)	Lea (1999)	NICEATM
1,4-Dihydroquinone	123-31-9	0.33	1	DMSO	Lea (1999)	Lea (1999)	NICEATM
1,4-Dihydroquinone	123-31-9	0.37	1	DMSO	Lea (1999)	Lea (1999)	NICEATM
1,4-Dihydroquinone	123-31-9	0.1	1	MEK	Lea (1999)	Lea (1999)	NICEATM
1,4-Dihydroquinone	123-31-9	0.08	1	MEK	Lea (1999)	Lea (1999)	NICEATM
1,4-Dihydroquinone	123-31-9	1.67	1	PG	Lea (1999)	Lea (1999)	NICEATM
Octanoic acid	124-07-2	>50.0	50	AOO	Gerberick et al. (2005)	Basketter et al. (1998)	NICEATM
α-iso-Methylionone	127-51-5	21.8	50	E:D	Kern et al. (2010)	RIFM report #48749.	NICEATM
Tosylchloramide sodium (Chloramine T)	127-65-1	<5.0	25	DMSO	ICCVAM database	Basketter & Scholes (1992)	NICEATM
2-Hydroxy-4-methoxybenzophenone	131-57-7	>50.0	50	DMF	CosmEur database	REACH dossier: https://echa.europa.eu/de/registration-dossier/-/registered-dossier/5515/7/5/2	NICEATM
Diethyl toluamide	134-62-3	>60.0	60	ACE	Kern et al. (2010)	P&G unpublished	NICEATM
N,N-Diethyl-m-toluanimde	134-62-3	>60.0	60	ACE	Kern et al. (2010)	P&G unpublished	NICEATM
Tetramethylthiuramdisulfide	137-26-8	5.2	10	AOO	Gerberick et al. (2005)	Basketter et al. (1996)	NICEATM
5-Methyl-2,3-hexanedione	13706-86-0	26	100	AOO	Gerberick et al. (2005)	Ryan et al. (2000)	NICEATM
4-Allylanisole	140-67-0	18	100	AOO	Gerberick et al. (2005)	Unilever unpublished	NICEATM
Ethyl acrylate	140-88-5	36.8	50	AOO	Dearman et al. (2007)	Dearman et al. (2007)	NICEATM
Ethyl acrylate	140-88-5	28.7	50	AOO	Gerberick et al. (2005)	Warbrick et al. (2001)	NICEATM
Ethyl acrylate	140-88-5	>30.0	30	ACE	NTP Study Submitted by: Dori Germolec	NTP report	NICEATM
Neomycin sulphate	1405-10-3	>2.0	2	25% ETOH	Gerberick et al. (1992)	Gerberick et al. (1992)	NICEATM
Diethyl maleate	141-05-9	5.8	100	AOO	Gerberick et al. (2005)	Ryan et al. (2000)	NICEATM
Diethyl maleate	141-05-9	2	25	AOO	Basketter et al. (1999)	Basketter et al. (1999)	NICEATM
Butyl acrylate	141-32-2	11.2	50	AOO	Dearman et al. (2007)	Dearman et al. (2007)	NICEATM
Oxalic acid anhydrous	144-62-7	15	25	DMF	Gerberick et al. (2005)	Unilever unpublished	NICEATM
2-Mercaptobenzothiazole	149-30-4	1.7	10	DMF	Gerberick et al. (2005)	Basketter et al., (1993)	NICEATM
2-Mercaptobenzothiazole	149-30-4	6	50	DMF	Scholes et al. (1992)	Scholes et al. (1992)	NICEATM
2-Mercaptobenzothiazole	149-30-4	2.2	50	DMF	Scholes et al. (1992)	Scholes et al. (1992)	NICEATM
2-Mercaptobenzothiazole	149-30-4	2.3	50	DMF	Scholes et al. (1992)	Scholes et al. (1992)	NICEATM
2-Mercaptobenzothiazole	149-30-4	5.7	50	DMF	Griem et al. (2003)	Scholes et al. (1992)	NICEATM
2-Mercaptobenzothiazole	149-30-4	1	25	DMF	Montelius et al (1994)	Montelius et al (1994)	NICEATM
HC Violet AS, 2,6-Dihydroxyethylaminotoluene	149330-25-6	>50.0	50	EtOH:Water (7:3 v/v)	CosmEur database	SCCS/1425/11: http://ec.europa.eu/health/scientific_committees/consumer_safety/docs/sccs_o_063.pdf	NICEATM
4-Aminobenzoic acid	150-13-0	>10.0	10	AOO	Loveless et al. (1996)	Loveless et al. (1996)	NICEATM
4-Aminobenzoic acid	150-13-0	>10.0	10	AOO	Loveless et al. (1996)	Loveless et al. (1996)	NICEATM
4-Aminobenzoic acid	150-13-0	>10.0	10	AOO	Loveless et al. (1996)	Loveless et al. (1996)	NICEATM
4-Aminobenzoic acid	150-13-0	>10.0	10	AOO	Loveless et al. (1996)	Loveless et al. (1996)	NICEATM
4-Aminobenzoic acid	150-13-0	>10.0	10	AOO	Loveless et al. (1996)	Loveless et al. (1996)	NICEATM
Sodium lauryl sulfate	151-21-3	1.5	25	DMF	Montelius et al (1994)	Montelius et al (1994)	NICEATM
Sodium lauryl sulfate	151-21-3	2.7	25	DMF	Montelius et al (1994)	Montelius et al (1994)	NICEATM
Sodium lauryl sulfate	151-21-3	14.4	20	DMF	Gerberick et al. (2005)	Loveless et al. (1996)	NICEATM
Sodium lauryl sulfate	151-21-3	4.9	25	Pluronic L92 (1%)	BGIA Project FP251, submitted by Bayer	BGIA Project FP251, submitted by Bayer	NICEATM
Sodium lauryl sulfate	151-21-3	3.7	20	DMF	Loveless et al. (1996)	Loveless et al. (1996)	NICEATM
Sodium lauryl sulfate	151-21-3	1.3	20	DMF	Loveless et al. (1996)	Loveless et al. (1996)	NICEATM
Sodium lauryl sulfate	151-21-3	17	20	DMF	Loveless et al. (1996)	Loveless et al. (1996)	NICEATM
Sodium lauryl sulfate	151-21-3	3.8	20	DMF	Loveless et al. (1996)	Loveless et al. (1996)	NICEATM
Sodium lauryl sulfate	151-21-3	2.5	25	DMSO	Basketter et al. (1994)	Basketter et al. (1994)	NICEATM
1-Hydroxyethyl-4,5-Diaminopyrazole Sulfate	155601-30-2	>10.0	10	AOO	CosmEur database	SCCS/1449/11: http://ec.europa.eu/health/scientific_committees/consumer_safety/docs/sccs_o_079.pdf	NICEATM
1-Hydroxyethyl-4,5-Diaminopyrazole Sulfate	155601-30-2	>10.0	10	DMSO	CosmEur database	SCCS/1449/11: http://ec.europa.eu/health/scientific_committees/consumer_safety/docs/sccs_o_079.pdf	NICEATM
4-Ethoxymethylene-2-phenyl-2-oxazolin-5-one (Oxazolone)	15646-46-5	0.0010662	0.05	ACE	Gerberick et al. (1992)	Gerberick et al. (1992)	NICEATM
4-Ethoxymethylene-2-phenyl-2-oxazolin-5-one (Oxazolone)	15646-46-5	0.0026	0.05	AOO	Loveless et al. (1996)	Loveless et al. (1996)	NICEATM
4-Ethoxymethylene-2-phenyl-2-oxazolin-5-one (Oxazolone)	15646-46-5	0.002	0.05	AOO	Loveless et al. (1996)	Loveless et al. (1996)	NICEATM
4-Ethoxymethylene-2-phenyl-2-oxazolin-5-one (Oxazolone)	15646-46-5	0.0014	0.5	AOO	Loveless et al. (1996)	Loveless et al. (1996)	NICEATM
4-Ethoxymethylene-2-phenyl-2-oxazolin-5-one (Oxazolone)	15646-46-5	0.0025	0.5	AOO	Loveless et al. (1996)	Loveless et al. (1996)	NICEATM
4-Ethoxymethylene-2-phenyl-2-oxazolin-5-one (Oxazolone)	15646-46-5	0.002	0.5	AOO	Loveless et al. (1996)	Loveless et al. (1996)	NICEATM
4-Ethoxymethylene-2-phenyl-2-oxazolin-5-one (Oxazolone)	15646-46-5	<1.0	4	AOO	Mandervelt et al. (1997)	Mandervelt et al. (1997)	NICEATM
2,2-Bis-[4-(2-hydroxy-3-methacryloxypropoxy)phenyl)]-propane (Bis-GMA)	1565-94-2	45	75	AOO	Kern et al. (2010)	Kostoryz et al (2006)	NICEATM
6-Methyl-3,5-heptadien-2-one	1604-28-0	>5.0	5	1:3 ETOH/DEP	personal communication by RIFM		NICEATM
Bisphenol A-diglycidyl ether	1675-54-3	1.5	10	AOO	Gerberick et al. (2005)	Warbrick et al. (2001)	NICEATM
2-Amino-3-hydroxypyridine	16867-03-1	>50.0	50	EtOH:Water (7:3 v/v)	CosmEur database	SCCP/1126/07: http://ec.europa.eu/health/archive/ph_risk/committees/04_sccp/docs/sccp_o_127.pdf	NICEATM
3-Propylidenephthalide	17369-59-4	3.7	25	AOO	Gerberick et al. (2005)	Ryan et al. (2000)	NICEATM
2-Hexylidene cyclopentanone	17373-89-6	2.4		1:3 ETOH/DEP	personal communication by RIFM (RIFM DB #55548)		NICEATM
p-t-Butyl-dihydrocinnamaldehyde (Bourgenol)	18127-01-0	9.5	99	EtOH (70%)	Report to RIFM by Givaudan (RIFM DB#41055)		NICEATM
Chlorothalonil	1897-45-6	0.004	0.3	DMF	Kern et al. (2010)	Boman et al (2000)	NICEATM
Bandrowski’s Base (N,N-bis(4-aminophenyl)-2,5-diamino-1,4-quinone-diimine)	20048-27-5	0.04	0.25	AOO	Kern et al (2010)	Whitle et al (2006)	NICEATM
Bandrowski’s Base (N,N-bis(4-aminophenyl)-2,5-diamino-1,4-quinone-diimine)	20048-27-5	0.02	0.25	AOO	Whitle et al (2006)	Whitle et al (2006)	NICEATM
p-Mentha-1,8-dien-7-al (Perillaldehyde)	2111-75-3	4.04	5	AOO	Gerberick et al. (2005)	Patlewicz et al. (2002)	NICEATM
cis-6-Nonenal	2277-19-2	23	100	AOO	Gerberick et al. (2005)	Estrada et al., 2003	NICEATM
Butyl glycidyl ether	2426-08-6	30.9	50	AOO	Gerberick et al. (2005)	Basketter et al. (1994)	NICEATM
4-(N-Ethyl-N-2-methan-sulphonamido-ethyl)-2-methyl-1,4-phenylenediamine (CD3)	25646-71-3	0.6	10	DMSO	Gerberick et al. (2005)	Ryan et al. (2000)	NICEATM
1,2-Benzisothiazolin-3-one	2634-33-5	32.4	50	DMF	Botham et al. (1991)	Botham et al. (1991)	NICEATM
1,2-Benzisothiazolin-3-one	2634-33-5	4.8	50	DMF	Botham et al. (1991)	Botham et al. (1991)	NICEATM
1,2-Benzisothiazolin-3-one	2634-33-5	2.3	50	DMF	Gerberick et al. (2005)	Ashby et al. (1995)	NICEATM
Methylisothiazolinone (act.19.7%)	2682-20-4	2.2	9.85	PG	Basketter et al (2001)	Basketter et al (2001)	NICEATM
Methylisothiazolinone (act.19.7%)	2682-20-4	0.4	0.985	AOO	Basketter et al (2001)	Basketter et al (2001)	NICEATM
Dihydroeugenol (2-methoxy-4-propyl-phenol)	2785-87-7	6.8	25.3	AOO	Gerberick et al. (2005)	Smith & Hotchkiss, 2001	NICEATM
5-Amino-2-methylphenol	2835-95-2	7.7	10	AOO	https://ntp.niehs.nih.gov/whatwestudy/niceatm/test-method-evaluations/immunotoxicity/llna/index.html	https://ntp.niehs.nih.gov/whatwestudy/niceatm/test-method-evaluations/immunotoxicity/llna/index.html	NICEATM
4-Amino-2-hydroxytoluene	2835-95-2	<0.5	5	AOO	CosmEur database	SCCP/1001/06: http://ec.europa.eu/health/archive/ph_risk/committees/04_sccp/docs/sccp_o_070.pdf	NICEATM
4-Amino-2-hydroxytoluene	2835-95-2	3.4	5	Aua/Acetone (1:1) with OO (4:1)	CosmEur database	SCCP/1001/06: http://ec.europa.eu/health/archive/ph_risk/committees/04_sccp/docs/sccp_o_070.pdf	NICEATM
4-Amino-m-cresol	2835-99-6	2.15	5	AOO	Scientific Committee for Consumer Products (SCCP). Opinion on 4-amino-m-cresol. 2005 Sep 20. COUP A No.: A74; SCCP/0898/05.	Scientific Committee for Consumer Products (SCCP). Opinion on 4-amino-m-cresol. 2005 Sep 20. COUP A No.: A74; SCCP/0898/05.	NICEATM
4-Amino-m-cresol	2835-99-6	1.45	10	DMSO	Kern et al. (2010)	Scientific Committee for Consumer Products (SCCP). Opinion on 4-amino-m-cresol. 2005 Sep 20. COUP A No.: A74; SCCP/0898/05.	NICEATM
HC Red 3	2871-01-4	2	2.5	DMSO	CosmEur database	SCCS/1474/12: http://ec.europa.eu/health/scientific_committees/consumer_safety/docs/sccs_o_107.pdf	NICEATM
Squaric acid	2892-51-5	<2.5	10	DMSO	Gerberick et al. (2005)	Ryan et al. (2000)	NICEATM
3-Phenoxypropiononitrile	3055-86-5	>49.0	49	AOO	Kern et al. (2010)	Patlewicz et al. (2007) DK EPA report GM7919-58 LLNA report	NICEATM
Hexaethylene glycol monododecyl ether	3055-96-7	7.4	25	MEK	CosmEur database	Ball N et al., 2011. Evaluating the sensitization potential of surfactants: Integrating data from the local lymph node assay, guinea pig maximization test, and in vitro methods in a weight-of-evidence approach. Regulatory Toxicology and Pharmacology 60, 389–400	NICEATM
Propanoic acid, 3-bromo-methyl ester (Methyl-3-bromopropionate)	3395-91-3	>50.0	50	AOO	Kern et al. (2010)	Patlewicz et al. (2007) DK EPA report GM7919-58 LLNA report	NICEATM
1-Nonane sulfonic acid sodium salt	35192-74-6	>40.0	40	MEK	CosmEur database	Ball N et al., 2011. Evaluating the sensitization potential of surfactants: Integrating data from the local lymph node assay, guinea pig maximization test, and in vitro methods in a weight-of-evidence approach. Regulatory Toxicology and Pharmacology 60, 389–400	NICEATM
Methyldibromo glutaronitrile	35691-65-7	0.9	5	AOO	Gerberick et al. (2005)	Unilever unpublished	NICEATM
2-Fluoro-5-nitroaniline	369-36-8	>40.0	40	AOO	Kern et al. (2010)	Patlewicz et al. (2007) DK EPA report GM7919-58 LLNA report	NICEATM
Tetraethylene glycol monotetradecyl ether	39034-24-7	2.8	10	MEK	CosmEur database	Ball N et al., 2011. Evaluating the sensitization potential of surfactants: Integrating data from the local lymph node assay, guinea pig maximization test, and in vitro methods in a weight-of-evidence approach. Regulatory Toxicology and Pharmacology 60, 389–400	NICEATM
trans-2-Decenal	3913-71-1	2.5	10	AOO	Gerberick et al. (2005)	Patlewicz et al. (2002)	NICEATM
Imidazolidinyl urea	39236-46-9	24	50	DMF	Gerberick et al. (2005)	Basketter and Scholes (1992)	NICEATM
2,3-Butanedione	431-03-8	11.3	25		Roberts et al. (1999)	Roberts et al. (1999)	NICEATM
Farnesol	4602-84-0	5.5	25	AOO	Report to RIFM from Symrise (RIFM DB #47136)	Report to RIFM from Symrise (RIFM DB #47136)	NICEATM
Farnesol	4602-84-0	4.1	25	AOO	Report to RIFM from Symrise (RIFM DB #47137)	Report to RIFM from Symrise (RIFM DB #47136)	NICEATM
Propanedioic acid, 1-(3,3-dimethylcyclohexyl) ethyl, ethyl ester (Trade-Musk nouvelle/Applelide)	478695-70-4	>100.0	100	AOO	RIFM ref 47534	RIFM ref 47534	NICEATM
3-Chloro-4-methoxybenzaldehyde (3-Chloro-p-anisaldehyde)	4903-09-7	>65.0	65	AOO	Kern et al. (2010)	Patlewicz et al. (2007) DK EPA report GM7919-58 LLNA report	NICEATM
Formaldehyde (act. 37%)	50-00-0	0.66	1.85	ACE	Gerberick et al. (2005)	Hilton et al. (1998)	NICEATM
Formaldehyde (act. 37%)	50-00-0	0.27	20	DMF	Ryan et al. (2002)	Ryan et al. (2002)	NICEATM
Formaldehyde (act. 37%)	50-00-0	0.41	5	DMF	Hilton et al. (1998)	Hilton et al. (1998)	NICEATM
Formaldehyde (act. 37%)	50-00-0	0.3	20	DMSO	Ryan et al. (2002)	Ryan et al. (2002)	NICEATM
Formaldehyde (act. 37%)	50-00-0	14.5	20	H2O	Ryan et al. (2002)	Ryan et al. (2002)	NICEATM
Formaldehyde (act. 37%)	50-00-0	4.2	20	Pluronic L92 (1%)	Ryan et al. (2002)	Ryan et al. (2002)	NICEATM
Formaldehyde (act. 37%)	50-00-0	3.8	20	Pluronic L92 (1%)	ECPA LLNA Project Report submitted by: BASF	ECPA LLNA Project Report submitted by: BASF	NICEATM
Formaldehyde (act. 37%)	50-00-0	8.2	20	Pluronic L92 (1%)	ECPA LLNA Project Report submitted by: Dupont	ECPA LLNA Project Report submitted by: Dupont	NICEATM
Formaldehyde (act. 37%)	50-00-0	5.6	20	Pluronic L92 (1%)	ECPA LLNA Project Report submitted by: Dow Chemical	ECPA LLNA Project Report submitted by: Dow Chemical	NICEATM
Formaldehyde (act. 37%)	50-00-0	8	20	Pluronic L92 (1%)	ECPA LLNA Project Report submitted by: Bayer	ECPA LLNA Project Report submitted by: Bayer	NICEATM
Formaldehyde (act. 37%)	50-00-0	12.3	20	Pluronic L92 (1%)	ECPA LLNA Project Report submitted by: Syngenta/RCC	ECPA LLNA Project Report submitted by: Syngenta/RCC	NICEATM
Formaldehyde (act. 37%)	50-00-0	0.35	10	AOO	Basketter et al (2001)	Basketter et al (2001)	NICEATM
Formaldehyde (act. 37%)	50-00-0	0.37	25	AOO	Kimber et al. (1991)	Basketter et al (2001)	NICEATM
Formaldehyde (act. 37%)	50-00-0	1.72	25	AOO	Kimber et al. (1991)	Kimber et al. (1991)	NICEATM
Formaldehyde (act. 37%)	50-00-0	2.78	25	AOO	Kimber et al. (1991)	Kimber et al. (1991)	NICEATM
Formaldehyde (act. 37%)	50-00-0	0.99	25	AOO	Kimber et al. (1991)	Kimber et al. (1991)	NICEATM
Formaldehyde (act. 37%)	50-00-0	2.8	19	PG	Basketter et al (2001)	Basketter et al (2001)	NICEATM
Formaldehyde (act. 37%)	50-00-0	0.4	1.9	AOO	Basketter et al (2001)	Basketter et al (2001)	NICEATM
Lactic acid	50-21-5	>25.0	25	DMSO	Gerberick et al. (2005)	Basketter et al. (1998)	NICEATM
Chlorpromazine	50-53-3	1.85		DMF	Schneider & Akkan (2004)	Basketter et al. (1994)	NICEATM
Farnesal	502-67-0	12	25	AOO	Gerberick et al. (2005)	Patlewicz et al. (2002)	NICEATM
Abietic acid	514-10-3	15	25	AOO	Gerberick et al. (2005)	Ashby et al. (1995)	NICEATM
2-Nitro-1,4-phenylenediamine	5307-14-2	0.4	2.5	AOO	Gerberick et al. (2005)	Estrada et al (2003)	NICEATM
Tropolone	533-75-5	4.3	10	DMF	Kern et al. (2010)	P&G unpublished	NICEATM
Citral	5392-40-5	6.3	25	EtOH/DEP (1:3)	personal communication by RIFM (RIFM DB #52907)		NICEATM
Citral	5392-40-5	4.6	99.5	3:1 ETOH/DEP	Submitted by RIFM (RIFM DB #42023)	Submitted by RIFM (RIFM DB #42023)	NICEATM
Citral	5392-40-5	5.8	95.9	3:1 ETOH/DEP + 0.1% TrlC	Submitted by RIFM (RIFM DB #42030)	Submitted by RIFM (RIFM DB #42030)	NICEATM
Citral	5392-40-5	4.6	92.6	3:1 ETOH/DEP + AO Mix	Submitted by RIFM (RIFM DB #42029)	Submitted by RIFM (RIFM DB #42029)	NICEATM
Citral	5392-40-5	3.7	99.5	3:1 ETOH/DEP + 0.1% TrlC	Submitted by RIFM (RIFM DB #42026)	Submitted by RIFM (RIFM DB #42026)	NICEATM
Citral	5392-40-5	2.1	99.5	3:1 ETOH/DEP + AO Mix	Submitted by RIFM (RIFM DB #42025)	Submitted by RIFM (RIFM DB #42025)	NICEATM
Citral	5392-40-5	1.5	93.4	3:1 ETOH/DEP + 0.1% ToC	Submitted by RIFM (RIFM DB #42028)	Submitted by RIFM (RIFM DB #42028)	NICEATM
Citral	5392-40-5	6.5	25	AOO	Basketter et al. (1991)	Basketter et al. (1991)	NICEATM
Citral	5392-40-5	12	25	AOO	Basketter et al. (1991)	Basketter et al. (1991)	NICEATM
Citral	5392-40-5	5.7	25	AOO	Basketter et al. (1991)	Basketter et al. (1991)	NICEATM
Citral	5392-40-5	12.6	25	AOO	Basketter et al. (1991)	Basketter et al. (1991)	NICEATM
Citral	5392-40-5	13.2	25	AOO	Gerberick et al. (2005)	Patlewicz et al. (2002)	NICEATM
Citral	5392-40-5	6.8	30	3:1 ETOH/DEP + 0.1% ToC	Submitted by RIFM (RIFM DB#42024)	Submitted by RIFM (RIFM DB#42024)	NICEATM
Citral	5392-40-5	5.3	1	EtOH/DEP (3:1)	Submitted by RIFM (RIFM DB #42027)	Submitted by RIFM (RIFM DB #42027)	NICEATM
Citral	5392-40-5	6.3	5	EtOH/DEP (1:3)	Submitted by RIFM (RIFM DB #43822)	Submitted by RIFM (RIFM DB #43822)	NICEATM
Citral	5392-40-5	26.75	98.9	ETOH/DEP (1:3)	Submitted by RIFM (RIFM DB #50883)	Submitted by RIFM (RIFM DB #50883)	NICEATM
Citral	5392-40-5	5.1	25	AOO	Ashby et al. (1995)	Ashby et al. (1995)	NICEATM
2-[(4-Aminophenyl)(2-hyrdoxyethylL)amino]ethanol, sulfate	54381-16-7	1.04	5	DMSO	CosmEur database	SCCP/0983/06: http://ec.europa.eu/health/archive/ph_risk/committees/04_sccp/docs/sccp_o_065.pdf	NICEATM
OTNE	54464-57-2	25.14	50	1:3 ETOH/DEP	RIFM (RIFM DB#51630)	RIFM (RIFM DB#51630)	NICEATM
OTNE	54464-57-2	6.07	95.5	EtOH/DEP (1:3)	RIFM (RIFM DB#55550)	RIFM (RIFM DB#55550)	NICEATM
OTNE	54464-57-2	14.2	95.5	EtOH/DEP (1:3)	RIFM (RIFM DB#55549)	RIFM (RIFM DB#55549)	NICEATM
4-Methoxy-α-methyl benzenpropanal	5462-06-6	23.63	30	1:3 ETOH/DEP	Report to RIFM by IFF (RIFM DB #47809)	Report to RIFM by IFF (RIFM DB #47809)	NICEATM
Metol	55-55-0	0.8	2.5	DMF	Gerberick et al. (2005)	Basketter and Scholes (1992)	NICEATM
1,2,4-Benzenetricarboxylic anhydride (Trimellitic anhydride)	552-30-7	9.2	25	AOO	Gerberick et al. (2005)	Estrada et al. (2003)	NICEATM
Iodopropynyl butylcarbamate	55406-53-6	0.9	10	AOO	Kern et al. (2010)	Siebert et al. (2004)	NICEATM
Glycerol/Glycerin	56-81-5	>100.0	100	DMF	Gerberick et al. (2005)	Ryan et al. (2000)	NICEATM
Glycerol/Glycerin	56-81-5	>50.0	50	DMF	Gerberick et al. (1992)	Gerberick et al. (1992)	NICEATM
Propylene glycol	57-55-6	>100.0	100	H2O	Gerberick et al. (2005)	Ashby et al. (1995)	NICEATM
1-Phenyl-1,2-propanedione	579-07-7	1.3	25	AOO	Gerberick et al. (2005)	Roberts et al. (1999)	NICEATM
2,7-Dihydroxynaphthalin	582-17-2	2.8	50	AOO	CosmEur database	SCCS/1366/10: http://ec.europa.eu/health/scientific_committees/consumer_safety/docs/sccs_o_034.pdf	NICEATM
3-Aminophenol	591-27-5	3.2	10	AOO	Ashby et al. (1995)	Ashby et al. (1995)	NICEATM
m-aminophenol	591-27-5	0.24	2.5	DMF	CosmEur database	SCCP/0978/06: http://ec.europa.eu/health/ph_risk/committees/04_sccp/docs/sccp_o_088.pdf	NICEATM
2,4-Heptadienal	5910-85-0	4	10	AOO	Gerberick et al. (2005)	Estrada et al (2003)	NICEATM
(R)-(+)-Limonene	5989-27-5	69	100	AOO	Gerberick et al. (2005)	Warbrick et al. (2001)	NICEATM
(R)-(+)-Limonene	5989-27-5	36	100	AOO	Wei et al. (2010)	Wei et al. (2010)	NICEATM
Methyl pyruvate	600-22-6	2.4	10	AOO	Kern et al. (2010)	Patlewicz et al. (2004)	NICEATM
2-Methylresorcinol	608-25-3	50	50	AOO	CosmEur database	SCCP/1002/06: http://ec.europa.eu/health/archive/ph_risk/committees/04_sccp/docs/sccp_o_071.pdf	NICEATM
Penicillin G	61-33-6	31.3	50	DMSO	Kimber et al. (1998)	Kimber et al. (1998)	NICEATM
Penicillin G	61-33-6	16.1	50	DMSO	Kimber et al. (1998)	Kimber et al. (1998)	NICEATM
Penicillin G	61-33-6	46.4	50	DMSO	Kimber et al. (1998)	Kimber et al. (1998)	NICEATM
Penicillin G	61-33-6	46.5	50	DMSO	Kimber et al. (1998)	Kimber et al. (1998)	NICEATM
Penicillin G	61-33-6	41.1	50	DMSO	Kimber et al. (1998)	Kimber et al. (1998)	NICEATM
Penicillin G	61-33-6	19.8	50	DMSO	Scholes et al. (1992)	Scholes et al. (1992)	NICEATM
Penicillin G	61-33-6	<10.0	50	DMF	Scholes et al. (1992)	Scholes et al. (1992)	NICEATM
Penicillin G	61-33-6	11.25	50	DMF	Scholes et al. (1992)	Scholes et al. (1992)	NICEATM
Penicillin G	61-33-6	<10.0	25	DMF	Scholes et al. (1992)	Scholes et al. (1992)	NICEATM
4-Amino-3-nitrophenol	610-81-1	0.2	2.5	AOO	CosmEur database	SCCP/1059/06: http://ec.europa.eu/health/archive/ph_risk/committees/04_sccp/docs/sccp_o_094.pdf	NICEATM
N,N-Dibutylaniline	613-29-6	19.6	50	AOO	Kern et al. (2010)	Patlewicz et al (2007), DK EPA report GM7919-58 LLNA report	NICEATM
Toluene diamine sulphate	615-50-9	0.4	2.8	AOO	Kern et al. (2010)	Wella LLNA WTDS#70772	NICEATM
Octocrylene	6197-30-4	7.7	30	AOO	CosmEur database	Karlsson I, Vanden Broecke K, Mårtensson J, Goossens A, Börje A, 2011. Clinical and experimental studies of octocrylene's allergenic potency. Contact Dermatitis. 64(6):343-52.	NICEATM
Aniline	62-53-3	37	100	AOO	Griem et al. (2003)	Smith & Hotchkiss (2001)	NICEATM
Aniline	62-53-3	>50.0	50	AOO	Schneider & Akkan (2004)	Basketter et al. (1991)	NICEATM
Aniline	62-53-3	>50.0	50	AOO	Basketter et al. (1991)	Basketter et al. (1991)	NICEATM
Aniline	62-53-3	>50.0	50	AOO	Basketter et al. (1991)	Basketter et al. (1991)	NICEATM
Aniline	62-53-3	77.8	100	AOO	Basketter et al. (1991)	Basketter et al. (1991)	NICEATM
Aniline	62-53-3	>50.0	50	AOO	Basketter et al. (1991)	Basketter et al. (1991)	NICEATM
Aniline	62-53-3	16.6	100	AOO	Basketter et al. (1991)	Basketter et al. (1991)	NICEATM
Aniline	62-53-3	50	50	MEK	Basketter et al. (1991)	Basketter et al. (1991)	NICEATM
Aniline	62-53-3	13.25	100	MEK	Basketter et al. (1991)	Basketter et al. (1991)	NICEATM
Aniline	62-53-3	89	100	AOO	Gerberick et al. (2005)	Basketter et al. (1991)	NICEATM
Aniline	62-53-3	>50.0	50	MEKPO	Basketter et al. (1991)	Basketter et al. (1991)	NICEATM
Aniline	62-53-3	>50.0	50	AOO	Basketter et al. (1991)	Basketter et al. (1991)	NICEATM
Aniline	62-53-3	>50.0	50	ACE	Basketter et al. (1991)	Basketter et al. (1991)	NICEATM
Aniline	62-53-3	>100.0	100	AOO	Basketter et al. (1991)	Basketter et al. (1991)	NICEATM
Aniline	62-53-3	>50.0	50	MEKPO	Basketter et al. (1991)	Basketter et al. (1991)	NICEATM
Aniline	62-53-3	>50.0	50	PO	Basketter et al. (1991)	Basketter et al. (1991)	NICEATM
Dimethyl fumarate	624-49-7	0.35	3	DMF	Basketter et al (2013)	Basketter et al (2013)	NICEATM
Hexyl salicylate	6259-76-3	0.18	2.5	EtOH/DEP (1:3)	RIFM (RIFM DB #51636)	RIFM (RIFM DB #51636)	NICEATM
Hexyl salicylate	6259-76-3	>28.0	28	DMF	Kern et al. (2010)	P&G unpublished	NICEATM
Sulfanilamide	63-74-1	>50.0	50	DMF	Gerberick et al. (2005)	Basketter et al. (1994)	NICEATM
2-Amino-6-chloro-4-nitrophenol	6358-09-4	0.68	10	Water:acetone (1:1) with olive oil (4:1)	CosmEur database	SCCP/0948/05: http://ec.europa.eu/health/archive/ph_risk/committees/04_sccp/docs/sccp_o_047.pdf	NICEATM
2-Amino-6-chloro-4-nitrophenol	6358-09-4	6.85	10	DMSO	CosmEur database	SCCP/0948/05: http://ec.europa.eu/health/archive/ph_risk/committees/04_sccp/docs/sccp_o_047.pdf	NICEATM
1-Iodohexane	638-45-9	>50.0	50	AOO	Gerberick et al. (2005)	Unilever unpublished	NICEATM
Diethyl sulfate	64-67-5	3.3	10	AOO	Ashby et al. (1995)	Ashby et al. (1995)	NICEATM
Carvone	6485-40-1	13	20	AOO	Kern et al. (2010)	Nilsson et al. (2005)	NICEATM
Methyl methanesulphonate	66-27-3	8.1	10	AOO	Gerberick et al. (2005)	Ashby et al. (1995)	NICEATM
2,4-Diaminophenoxyethanol dihydrochlorid	66422-95-5	3.2	10	DMSO	CosmEur database	SCCS/1367/10: http://ec.europa.eu/health/scientific_committees/consumer_safety/docs/sccs_o_035.pdf	NICEATM
p-Isobutyl-α-methyl hydrocinnamaldehdye	6658-48-6	9.5	100	EtOH (70%)	Report to RIFM by Givaudan (RIFM DB#41055)	Report to RIFM by Givaudan (RIFM DB#41055)	NICEATM
Isopropanol	67-63-0	>50.0	50	AOO	Gerberick et al. (2005)	Basketter et al. (1998)	NICEATM
DMSO	67-68-5	72	100	AOO	Gerberick et al. (2005)	Estrada et al (2003)	NICEATM
trans-2-Hexenal	6728-26-3	2.6		EtOH/DEP (1:3)	RIFM (RIFM DB #48756)		NICEATM
trans-2-Hexenal	6728-26-3	5.5	10	AOO	Gerberick et al. (2005)	Estrada et al (2003)	NICEATM
Salicylic acid	69-72-7	12.2	20	ACE	Gerberick et al. (1992)	Gerberick et al. (1992)	NICEATM
Salicylic acid	69-72-7	>25.0	25	AOO	Gerberick et al. (2005)	Basketter et al. (1998)	NICEATM
2-Methyldecanenitrile	69300-15-8	>100.0	100	AOO	RIFM ref 58912	RIFM ref 58912 https://echa.europa.eu/it/registration-dossier/-/registered-dossier/19742	NICEATM
1-Butanol	71-36-3	>20.0	20	H2O	Gerberick et al. (2005)	Ryan et al. (2000)	NICEATM
1,3-bis-(2,4-Diaminophenoxy)propane 4 HCl (tetrahydrochloride)	74918-21-1	14.7	50	EtOH:Water (7:3 v/v)	CosmEur database	SCCP/1098/07: http://ec.europa.eu/health/ph_risk/committees/04_sccp/docs/sccp_o_105.pdf	NICEATM
Allyl phenoxyacetate	7493-74-5	3.1	10	1:3 ETOH/DEP	personal communication by RIFM (RIFM DB #52909)	personal communication by RIFM (RIFM DB #52909)	NICEATM
Vinylidene dichloride	75-35-4	>50.0	50	AOO	Gerberick et al. (2005)	Warbrick et al. (2001)	NICEATM
Linalool	78-70-6	30	100	AOO	Gerberick et al. (2005)	Ryan et al. (2000)	NICEATM
Linalool	78-70-6	35.5	99.14	water free DMF	Report to RIFM by DSM Nutritional Products (RIFM DB #71508)	Report to RIFM by DSM Nutritional Products (RIFM DB #71508)	NICEATM
Linalool	78-70-6	46.2	97	AOO	Skold et al. 2004 (RIFM DB #47208)	Skold et al. 2004 (RIFM DB #47208)	NICEATM
Lillial	80-54-6	18.6		AOO	RIFM (RIFM DB #38311)	RIFM (RIFM DB #38311)	NICEATM
Lillial	80-54-6	3		EtOH	RIFM (RIFM DB #37065)	RIFM (RIFM DB #37065)	NICEATM
Lillial	80-54-6	4.2		DEP	RIFM (RIFM DB #37066)	RIFM (RIFM DB #37066)	NICEATM
[truncated: 133 more rows]

## Sheet: DPRA
Chemical Name	CASRN	Depletion Cys (%)	Depletion Lys (%)	Reference	Source
[truncated: 650 more rows]

[truncated: 4 more sheets: KDPRA, KERAT, HCLAT, USENS]
