# Supplementary material for: The skin allergy risk assessment-integrated chemical environment (SARA-ICE) defined approach to derive points of departure for skin sensitization
Source: Curr Res Toxicol. 2024 Dec 14;8:100205. doi: 10.1016/j.crtox.2024.100205 (PMC11719337; doi:10.1016/j.crtox.2024.100205)
Supplement: Supplementary Data 5 [file mmc5.xlsx]

## Sheet: all_available_data
Chemical	CASRN	HU.GHS.BIN	HU.GHS.SUB	HU.GHS.BORDER	LLNA.GHS.BIN	LLNA.GHS.SUB	LLNA.GHS.BORDER	SARA.GHS.BIN	SARA.GHS.SUB	SARA.GHS.BORDER	Prob(1A)	Prob(1B)	Prob(NC)	hppt	llna	dpra	kdpra	kerat	hclat	usens	total
3-Chloro-p-anisaldehyde	4903-09-7				NC	NC	NC	Inconclusive	Inconclusive	NC/1B	0.002	0.406	0.592	0	1	1	1	1	0	0	4
2-Acetylcyclohexanone	874-23-7						NC/1B	Inconclusive	Inconclusive	NC/1B	0.102	0.629	0.269	0	0	2	0	1	1	0	4
4-Allylanisole	140-67-0			NC/1B	1	1B	1B	1	1B	1B	0.012	0.933	0.055	1	1	7	1	2	2	6	20
alpha-Amylcinnamic alcohol	101-85-9			NC/1B	1	1B	NC/1B	Inconclusive	Inconclusive	NC/1B	0.001	0.4	0.599	2	1	1	1	1	1	0	7
2-(p-Anisyl)propanal	5462-06-6			NC/1B	1	1B	1B	1	1B	1B	0.097	0.895	0.008	1	1	1	1	1	1	1	7
Benzaldehyde	100-52-7	1	1A	1			NC/1B	Inconclusive	Inconclusive	NC/1B	0	0.774	0.226	4	1	1	1	1	1	1	10
Benzocaine	94-09-7	1	1B	1B			NC/1B	1	1B	1B	0.099	0.901	0	13	0	2	1	1	1	0	18
Benzyl alcohol	100-51-6	1	1B	1B	NC	NC	NC	NC	NC	NC	0	0.104	0.896	2	1	8	1	8	5	5	30
Benzyl butyl phthalate	85-68-7				NC	NC	NC/1B	Inconclusive	Inconclusive	NC/1B	0.007	0.315	0.678	0	1	1	1	1	0	0	4
Chlorpromazine	50-53-3	1	1B	1B	1		1	1	1B	1B	0.306	0.687	0.007	1	1	1	0	1	1	0	5
Cinnamonitrile	1885-38-7	1	1B	1B			NC/1B	Inconclusive	Inconclusive	NC/1B	0.024	0.687	0.289	1	0	1	1	1	1	2	7
Citronellol	106-22-9	NC	NC	NC	1	1B	1B	Inconclusive	Inconclusive	NC/1B	0.001	0.497	0.502	2	1	1	1	1	1	0	7
Coumarin	91-64-5	1	1B	1B			NC/1B	Inconclusive	Inconclusive	NC/1B	0.001	0.684	0.315	3	2	2	2	2	2	1	14
Dibenzyl ether	103-50-4			NC/1B	1	1B	1B	1	1B	1B	0.016	0.802	0.182	1	1	1	1	1	1	1	7
Dibutyl phthalate	84-74-2				NC	NC	NC	Inconclusive	Inconclusive	NC/1B	0.005	0.317	0.678	0	1	1	1	1	0	0	4
N,N-Dibutylaniline	613-29-6				1	1B	1B	Inconclusive	Inconclusive	NC/1B	0.019	0.671	0.31	0	1	1	1	1	0	0	4
1,1-Dichloroethene	75-35-4				NC	NC	NC	NC	NC	NC	0	0.033	0.967	0	1	1	1	1	0	0	4
Diethyl phthalate	84-66-2			NC/1B	NC	NC	NC	NC	NC	NC	0	0.102	0.898	1	1	2	1	22	1	0	28
Diethylenetriamine	111-40-0	1	1A	1A	1		1	1	1A	1A	0.554	0.445	0.001	1	1	1	1	1	0	0	5
Dihydromyrcenol	18479-58-8			NC/1B			NC/1B	Inconclusive	Inconclusive	Inconclusive	0.34	0.347	0.313	0	0	0	0	0	0	0	0
3-(Dimethylamino)propylamine	109-55-7				1	1B	1B	1	1B	1B	0.23	0.761	0.009	0	7	2	1	1	1	0	12
Diphenylcyclopropenone	886-38-4				1	1A	1A	1	1A	1A	0.995	0.005	0	0	1	2	1	1	1	0	6
Ethylene diamine (free base)	107-15-3				1	1B	1	1	1B	1B	0.109	0.864	0.027	0	3	3	1	2	7	0	16
Farnesol	4602-84-0	1	1B	1B	1	1B	1B	1	1B	1B	0.015	0.985	0	14	2	8	1	9	6	4	44
n-Hexane	110-54-3	NC	NC	NC	NC	NC	NC	NC	NC	NC	0	0.069	0.931	1	1	2	1	2	2	0	9
alpha-Hexylcinnamaldehyde	101-86-0			NC/1B	1	1B	1B	Inconclusive	Inconclusive	NC/1B	0.012	0.755	0.233	1	36	3	1	22	12	0	75
2-Hydroxypropyl methacrylate	923-26-2				NC	NC	NC	Inconclusive	Inconclusive	NC/1B	0.002	0.484	0.514	0	1	2	1	3	1	0	8
Iodocarb	55406-53-6				1	1A	1A	1	1A	1A	0.955	0.045	0	0	1	1	1	1	1	0	5
Isobornyl acetate	125-12-2			NC/1B			NC/1B	Inconclusive	Inconclusive	Inconclusive	0.318	0.349	0.333	0	0	0	0	0	0	0	0
p-Isobutyl-alpha-methylhydrocinnamaldehyde	6658-48-6				1	1B	1B	1	1B	1B	0.081	0.877	0.042	0	1	1	1	1	1	1	6
Isopropyl myristate	110-27-0			NC/1B	1	1B	1B	Inconclusive	Inconclusive	NC/1B	0.004	0.525	0.471	1	1	2	1	1	1	0	7
2-Mercaptobenzothiazole	149-30-4	1	1B	1B	1	1A	1A	1	1A	1A	0.879	0.121	0	1	6	12	1	22	6	0	48
Methyl oct-2-ynoate	111-12-6	1	1A	1A	1	1A	1A	1	1A	1A	0.998	0.002	0	15	1	1	10	1	1	0	29
Methylisothiazolinone	2682-20-4	1	1A	1A	1	1A	1	1	1A	1A	0.966	0.034	0	0	2	2	10	1	1	1	17
Methylparaben	99-76-3				NC	NC	NC	Inconclusive	Inconclusive	NC/1B	0	0.386	0.614	4	1	1	1	1	0	0	8
2-Methylundecanal	110-41-8			NC/1B	1	1B	1B	1	1B	1B	0.28	0.707	0.013	1	1	1	1	1	0	0	5
2-Nitro-p-phenylenediamine	5307-14-2				1	1A	1A	1	1A	1A	0.855	0.145	0	0	1	2	0	1	1	0	5
Oxalic acid	144-62-7				1	1B	1B	Inconclusive	Inconclusive	NC/1B	0.022	0.769	0.209	0	1	1	1	1	1	0	5
Penicillin G	61-33-6	1	1B	1B	1	1B	1B	1	1A	1A	0.967	0.033	0	19	9	1	1	1	1	0	32
Propylparaben	94-13-3						NC/1B	1	1B	1B	0.013	0.809	0.178	0	1	4	1	3	3	1	13
Pyridine	110-86-1	1	1B	1B	1	1B	1B	Inconclusive	Inconclusive	NC/1B	0.002	0.618	0.38	1	1	2	1	2	2	0	9
Resorcinol	108-46-3			NC/1B	1	1B	1B	Inconclusive	Inconclusive	NC/1B	0.012	0.754	0.234	1	1	2	1	2	1	0	8
Saccharin	81-07-2				NC	NC	NC	NC	NC	NC	0	0.108	0.892	0	1	2	1	1	1	0	6
Safranal	116-26-7	1	1A	1A	1	1B	1B	1	1A	1A	0.819	0.181	0	1	1	1	1	1	0	0	5
Sodium lauryl sulfate	151-21-3	NC	NC	NC	1	1B	1B	1	1B	1B	0.016	0.832	0.152	1	9	2	1	25	13	0	51
2,2,6,6-Tetramethylheptane-3,5-dione	1118-71-4				1	1B	1B	Inconclusive	Inconclusive	NC/1B	0.007	0.618	0.375	0	1	1	1	1	0	0	4
Undec-10-enal	112-45-8			NC/1B	1	1B	1B	1	1B	1B	0.09	0.837	0.073	1	1	1	1	1	0	0	5
Vanillin	121-33-5			NC/1B	NC	NC	NC	NC	NC	NC	0	0.067	0.933	2	1	2	1	2	12	2	22
4-Vinylpyridine	100-43-6				1		1	1	1A	1A	0.845	0.155	0	0	1	1	1	1	0	0	4
Acetanisole	100-06-1			NC/1B	NC	NC	NC	Inconclusive	Inconclusive	NC/1B	0.001	0.466	0.533	1	1	7	8	2	2	0	21
2-Butoxyethyl acetate	112-07-2				NC	NC	NC	Inconclusive	Inconclusive	NC/1B	0.001	0.225	0.774	0	1	1	1	1	0	0	4
4-Methyl-2-nitroanisole	119-10-8				NC	NC	NC	Inconclusive	Inconclusive	NC/1B	0	0.227	0.773	0	1	1	1	1	0	0	4
4-Aminobenzoic acid	150-13-0	NC	NC	NC			NC/1B	NC	NC	NC	0	0.013	0.987	4	5	10	1	2	2	0	24
alpha-Isomethylionone	127-51-5	NC	NC	NC	1	1B	1B	Inconclusive	Inconclusive	NC/1B	0	0.277	0.723	5	1	2	1	2	1	0	12
Isopropanol	67-63-0				NC	NC	NC	NC	NC	NC	0	0.017	0.983	0	1	13	1	24	2	0	41
Methyl dihydrojasmonate	24851-98-7			NC/1B			NC/1B	NC	NC	NC	0	0.109	0.891	5	0	1	0	1	0	0	7
1-(3-Methyl-2-benzofuranyl)ethanone	23911-56-0						NC/1B	Inconclusive	Inconclusive	Inconclusive	0.342	0.319	0.339	0	0	0	0	0	0	0	0
Sulfanilic acid	121-57-3						NC/1B	NC	NC	NC	0	0.038	0.962	0	0	1	0	1	1	0	3
L-Carvone	6485-40-1	1	1B	1B	1	1B	1B	1	1B	1B	0.11	0.876	0.014	2	1	1	8	1	1	0	14
DEET	134-62-3				NC	NC	NC	NC	NC	NC	0	0.098	0.902	0	2	2	1	2	1	0	8
Ethylene brassylate	105-95-3			NC/1B			NC/1B	NC	NC	NC	0	0.004	0.996	25	0	0	0	0	0	0	25
Propylene glycol	57-55-6	NC	NC	NC	NC	NC	NC	NC	NC	NC	0	0.003	0.997	3	1	3	1	2	2	0	12
2-Fluoro-5-nitroaniline	369-36-8				NC	NC	NC	Inconclusive	Inconclusive	NC/1B	0.003	0.379	0.618	0	1	1	1	1	0	0	4
Lilial	80-54-6	1	1B	1B	1	1B	1B	1	1B	1B	0.01	0.903	0.087	2	5	7	1	8	5	3	31
Lactic acid	50-21-5				NC	NC	NC	NC	NC	NC	0	0.027	0.973	0	1	6	1	23	2	0	33
Sulfanilamide	63-74-1	1	1B	1B	NC	NC	NC	Inconclusive	Inconclusive	NC/1B	0	0.334	0.666	1	1	2	1	21	2	0	28
Ethyl benzoylacetate	94-02-0						NC/1B	Inconclusive	Inconclusive	NC/1B	0.014	0.359	0.627	0	0	2	0	1	1	0	4
Octanoic acid	124-07-2			NC/1B	NC	NC	NC	NC	NC	NC	0	0.177	0.823	1	1	2	1	1	1	0	7
Bourgeonal	18127-01-0			NC/1B	1	1B	1B	1	1B	1B	0.03	0.874	0.096	1	1	1	7	1	1	1	13
Cyclamen aldehyde	103-95-7			NC/1B	1	1B	1B	1	1B	1B	0.01	0.799	0.191	1	1	4	1	2	2	1	12
Salicylic acid	69-72-7			NC/1B	1	1B	1B	Inconclusive	Inconclusive	NC/1B	0	0.352	0.648	1	2	3	1	27	6	5	45
BADGE	1675-54-3				1	1A	1A	1	1A	1A	0.681	0.318	0.001	0	1	2	1	2	1	0	7
Tropolone	533-75-5				1	1B	1B	1	1B	1B	0.245	0.734	0.021	0	1	1	1	1	1	0	5
3-Aminophenol	591-27-5				1	1B	1B	1	Inconclusive	1	0.505	0.494	0.001	0	2	4	1	3	3	8	21
1-Bromobutane	109-65-9						NC/1B	Inconclusive	Inconclusive	NC/1B	0.026	0.521	0.453	0	0	2	0	1	1	0	4
Butan-1-ol	71-36-3				NC	NC	NC	NC	NC	NC	0	0.085	0.915	0	1	8	1	2	2	0	14
DMSO	67-68-5	NC	NC	NC	1	1B	1B	Inconclusive	Inconclusive	NC/1B	0.001	0.269	0.73	1	1	1	1	1	1	0	6
L-Tartaric acid	87-69-4						NC/1B	Inconclusive	Inconclusive	NC/1B	0.029	0.488	0.483	0	0	2	0	2	1	0	5
Imidazolidinyl urea	39236-46-9	1	1B	1B	1	1B	1B	1	1B	1B	0.05	0.946	0.004	1	1	14	8	29	7	3	63
D-Limonene	5989-27-5			NC/1B	1	1B	1B	Inconclusive	Inconclusive	NC/1B	0.005	0.673	0.322	1	2	11	1	2	1	0	18
Chlorobenzene	108-90-7						NC/1B	Inconclusive	Inconclusive	NC/1B	0.003	0.206	0.791	0	0	2	7	24	1	0	34
Hexyl salicylate	6259-76-3	NC	NC	NC	1		1	Inconclusive	Inconclusive	NC/1B	0.003	0.722	0.275	2	2	6	1	9	5	3	28
1-Iodohexane	638-45-9				NC	NC	NC	Inconclusive	Inconclusive	NC/1B	0.029	0.693	0.278	0	1	1	1	1	0	0	4
Benzyl salicylate	118-58-1			NC/1B	1	1B	1B	1	1B	1B	0.008	0.922	0.07	7	1	10	1	1	1	0	21
Benzylidene acetone	122-57-6	1	1A	1A	1		1	1	1A	1A	0.901	0.099	0	2	1	7	10	2	1	0	23
2-Methyldecanenitrile	69300-15-8				NC	NC	NC	NC	NC	NC	0.003	0.192	0.805	0	1	0	1	0	0	0	2
Clofibrate	637-07-0				NC	NC	NC/1B	Inconclusive	Inconclusive	NC/1B	0.008	0.314	0.678	0	0	2	1	1	1	0	5
Glycerol	56-81-5				NC	NC	NC	NC	NC	NC	0	0.005	0.995	0	2	6	1	28	6	0	43
Applelide	478695-70-4				NC	NC	NC	NC	NC	NC	0.001	0.185	0.814	0	1	0	1	0	0	0	2
4-Hydroxybenzoic acid	99-96-7				NC	NC	NC	NC	NC	NC	0	0.068	0.932	0	2	3	1	3	2	0	11
Chlorothalonil	1897-45-6				1	1A	1A	1	1A	1A	1	0	0	0	1	1	1	1	0	0	4
cis-6-Nonenal	2277-19-2			NC/1B	1	1B	1B	1	1B	1B	0.056	0.834	0.11	1	1	1	1	1	0	0	5
2-Hexylidenecyclopentanone	17373-89-6	1	1A	1	1	1B	1	1	1A	1A	0.918	0.082	0	4	1	2	1	1	1	1	11
Benzyl benzoate	120-51-4	NC	NC	NC	1	1B	NC/1B	Inconclusive	Inconclusive	NC/1B	0.003	0.542	0.455	1	1	1	1	1	1	5	11
6-Methylhepta-3,5-dien-2-one	1604-28-0	1	1A	1			NC/1B	1	1B	1B	0.114	0.814	0.072	0	1	1	0	1	1	1	5
Neomycin sulfate	1405-10-3	1	1B	1B			NC/1B	1	1B	1B	0.236	0.764	0	13	1	0	1	1	1	0	17
Triethanolamine	102-71-6				NC	NC	NC	NC	NC	NC	0.001	0.109	0.89	0	1	1	1	1	1	0	5
2-Isobutyl-4-methyltetrahydro-2H-pyran-4-ol	63500-71-0			NC/1B			NC/1B	Inconclusive	Inconclusive	Inconclusive	0.345	0.334	0.321	0	0	0	0	0	0	0	0
Methyl non-2-ynoate	111-80-8	1		1	1		1	1	1A	1A	0.849	0.151	0	5	1	2	2	1	1	0	12
Benzyl cinnamate	103-41-3			NC/1B	1	1B	1B	1	1B	1B	0.004	0.799	0.197	3	1	16	1	9	5	3	38
trans-Hex-2-enal	6728-26-3	1	1A	1	1	1B	1B	1	1A	1A	0.795	0.205	0	2	2	2	8	1	1	0	16
Helional	1205-17-0				1	1B	1B	1	1B	1B	0.207	0.783	0.01	0	1	1	1	1	1	1	6
alpha-Amylcinnamaldehyde	122-40-7			NC/1B	1	1B	1B	1	1B	1B	0.009	0.863	0.128	3	3	1	1	2	1	0	11
6-Methylcoumarin	92-48-8			NC/1B			NC/1B	Inconclusive	Inconclusive	NC/1B	0.008	0.47	0.522	1	0	6	2	2	2	6	19
Allyl phenoxyacetate	7493-74-5			NC/1B	1	1B	1B	1	1B	1B	0.018	0.82	0.162	1	1	1	1	1	1	1	7
Bandrowski’s base	20048-27-5				1	1A	1A	1	1A	1A	0.988	0.012	0	0	2	1	1	1	2	0	7
Kathon CG	55965-84-9	1	1A	1A	1	1A	1A	1	1A	1A	0.962	0.038	0	2	0	12	0	6	11	1	32
Squaric acid	2892-51-5				1		1	1	1B	1B	0.26	0.698	0.042	0	1	1	1	1	0	0	4
Hydroxycitronellal	107-75-5	1	1B	1B	1	1B	1B	1	1B	1B	0.08	0.92	0	18	8	13	8	9	11	3	70
Thiram	137-26-8	1	1B	1B	1	1B	1B	1	1A	1A	0.994	0.006	0	1	1	2	7	21	5	1	38
alpha-Tocopherol	59-02-9				1	1B	1B	NC	NC	NC	0.001	0.178	0.821	0	0	1	1	1	1	0	4
5-Methylhexane-2,3-dione	13706-86-0	1	1B	1B	1	1B	1B	1	1B	1B	0.197	0.802	0.001	2	1	1	7	2	1	0	14
Linalool	78-70-6			NC/1B	1	1B	1B	Inconclusive	Inconclusive	NC/1B	0	0.443	0.557	4	3	2	1	1	1	0	12
Isobergamate	68683-20-5	1	1B	1B			NC/1B	1	1B	1B	0.108	0.874	0.018	6	0	1	0	1	1	0	9
Farnesal	502-67-0				1	1B	1B	1	1B	1B	0.291	0.698	0.011	0	1	2	0	3	1	0	7
Lauryl gallate	1166-52-5				1	1A	1A	1	1A	1A	0.992	0.008	0	0	1	1	1	1	1	5	10
Furil	492-94-4						NC/1B	Inconclusive	Inconclusive	Inconclusive	0.338	0.348	0.314	0	0	0	0	0	0	0	0
Kanamycin	59-01-8	1	1B	1B	NC	NC	NC	Inconclusive	Inconclusive	Inconclusive	0.336	0.345	0.319	0	0	0	0	0	0	0	0
Tetrachlorosalicylanilide	1154-59-2	1	1A	1A	1	1A	1A	1	1A	1A	0.996	0.004	0	3	2	1	7	2	1	0	16
Anethole	104-46-1				1		1	1	1B	1B	0.107	0.824	0.069	0	1	1	1	1	1	0	5
Diethyl sulfate	64-67-5				1	1B	1B	1	1B	1B	0.215	0.74	0.045	0	1	1	1	1	0	0	4
trans-Dec-2-enal	3913-81-3			NC/1B	1	1B	1B	Inconclusive	Inconclusive	Inconclusive	0.351	0.307	0.342	0	0	0	0	0	0	0	0
Aniline	62-53-3	1	1B	1B	1	1B	NC/1B	1	1B	1B	0.051	0.899	0.05	1	16	3	1	2	2	0	25
1,2-Benzisothiazol-3(2H)-one	2634-33-5				1	1B	1B	1	1A	1A	0.781	0.218	0.001	0	3	2	8	1	1	0	15
Ethyl vanillin	121-32-4			NC/1B	NC	NC	NC	Inconclusive	Inconclusive	NC/1B	0	0.292	0.708	1	2	2	1	1	1	0	8
Geraniol	106-24-1	1	1B	1B	1	1B	1B	1	1B	1B	0.016	0.981	0.003	9	6	3	1	3	2	1	25
Methyl methacrylate	80-62-6			NC/1B	1	1B	1B	Inconclusive	Inconclusive	NC/1B	0.023	0.773	0.204	1	2	5	1	2	2	0	13
Methyl methanesulphonate	66-27-3				1	1B	1B	1	Inconclusive	1	0.461	0.534	0.005	0	1	1	1	1	0	0	4
Isoeugenol	97-54-1	1	1B	1	1	1A	1A	1	1A	1A	0.712	0.288	0	2	46	3	8	22	2	0	83
Formaldehyde	50-00-0	1	1A	1A	1		1	1	1A	1A	0.918	0.082	0	6	18	23	1	9	7	3	67
BGE	192337	1	1A	1A	1	1B	1B	1	1B	1B	0.347	0.653	0	1	1	2	1	2	1	0	8
2-Methoxy-p-cresol	93-51-6				1	1B	1B	1	1B	1B	0.076	0.835	0.089	0	2	2	1	1	1	0	7
Methyl pyruvate	600-22-6				1	1B	1	Inconclusive	Inconclusive	NC/1B	0.032	0.686	0.282	0	1	1	1	1	0	0	4
Dihydroeugenol	2785-87-7			NC/1B	1	1B	1B	1	1B	1B	0.045	0.873	0.082	1	1	1	1	1	0	0	5
EGDMA	97-90-5				1	1B	1B	1	1B	1B	0.247	0.747	0.006	0	1	2	1	22	2	0	28
5-Amino-o-cresol	2835-95-2				1	1B	1B	1	1A	1A	0.618	0.382	0	0	3	2	1	2	1	1	10
Perillaldehyde	2111-75-3	1	1B	1B	1	1B	1B	1	1B	1B	0.209	0.791	0	4	1	1	8	1	2	2	19
1-(4-Methoxyphenyl)pent-1-en-3-one	104-27-8	1	1A	1A	1	1B	1B	1	1A	1A	0.616	0.384	0	1	1	1	1	1	0	0	5
Pentachlorophenol	87-86-5				1	1B	1B	1	1B	1B	0.041	0.798	0.161	0	1	1	1	1	1	0	5
DNCB	97-00-7	1	1A	1A	1	1A	1A	1	1A	1A	1	0	0	0	20	3	1	19	13	1	57
2,5-Diaminotoluene sulfate	615-50-9				1	1A	1A	1	1A	1A	0.951	0.049	0	0	1	1	1	1	1	1	6
Cinnamic alcohol	104-54-1	1	1B	1B	1	1B	1B	1	1B	1B	0.188	0.812	0	25	3	8	1	29	6	3	75
1-Phenylpropane-1,2-dione	579-07-7				1		1	1	1A	1A	0.589	0.408	0.003	0	1	1	1	1	1	0	5
Abietic acid	514-10-3				1	1B	1B	1	Inconclusive	1	0.52	0.476	0.004	0	1	2	1	1	1	0	6
Citral	5392-40-5	1		1	1	1B	1B	1	1A	1A	0.898	0.102	0	7	17	5	1	23	2	0	55
1-Naphthol	90-15-3				1	1A	1A	1	1B	1B	0.447	0.549	0.004	0	1	2	1	2	1	0	7
2-Aminophenol	95-55-6				1	1A	1A	1	1A	1A	0.996	0.004	0	0	2	1	1	2	1	1	8
Eugenol	97-53-0	1	1B	1B	1	1B	1B	1	1B	1B	0.003	0.961	0.036	4	18	3	1	26	12	0	64
Phenyl benzoate	93-99-2	1	1B	1B	1		1	1	1B	1B	0.038	0.896	0.066	0	2	2	8	27	3	6	48
Hydratropaldehyde	93-53-8	1	1B	1B	1	1B	1B	1	1B	1B	0.305	0.691	0.004	1	1	6	7	2	2	0	19
Benzyl bromide	100-39-0				1	1A	1A	1	1A	1A	0.992	0.008	0	0	1	2	1	2	1	0	7
Phenylacetaldehyde	122-78-1	1	1A	1	1	1B	1B	1	1A	1A	0.824	0.176	0	6	2	2	1	1	7	0	19
p-Phenylenediamine	106-50-3	1	1A	1A	1	1A	1A	1	1A	1A	1	0	0	4	14	7	8	22	5	0	60
Hepta-2,4-dienal	5910-85-0			NC/1B	1	1B	1B	1	1A	1A	0.671	0.329	0	1	1	1	1	1	1	0	6
4-Nitrobenzyl bromide	100-11-8				1	1A	1A	1	1A	1A	0.998	0.002	0	0	1	2	1	22	1	0	27
Propyl gallate	121-79-9				1	1A	1A	1	1A	1A	0.797	0.203	0	0	1	3	1	3	7	0	15
Diacetyl	431-03-8			NC/1B	1	1B	1B	1	1B	1B	0.327	0.666	0.007	1	1	3	1	2	2	0	10
DNBS, sodium salt	885-62-1				1	1A	1	1	1A	1A	0.55	0.449	0.001	0	3	1	1	1	0	0	6
Thioglycerol	96-27-5	1	1B	1B			na	1	1B	1B	0.289	0.662	0.049	1	0	1	0	1	1	0	4
Bromothalonil	35691-65-7				1	1A	1A	1	1A	1A	0.903	0.097	0	0	1	5	1	23	9	5	44
alpha-Methylcinnamaldehyde	101-39-3			NC/1B	1	1B	1B	1	1B	1B	0.209	0.768	0.023	1	1	1	1	1	2	0	7
4-Amino-m-cresol	2835-99-6				1	1A	1	1	1A	1A	0.895	0.105	0	0	2	2	1	2	1	1	9
3-Phenoxypropanenitrile	3055-86-5				NC	NC	NC	Inconclusive	Inconclusive	NC/1B	0	0.323	0.677	0	1	1	1	1	1	0	5
3-Propylidenephthalide	17369-59-4	1	1B	1B	1	1B	1B	1	1B	1B	0.194	0.801	0.005	1	1	2	1	1	1	1	8
2-Ethylhexyl acrylate	103-11-7				1	1B	1B	1	1B	1B	0.348	0.642	0.01	0	1	3	1	1	1	0	7
HHPA	85-42-7				1	1A	1A	1	1B	1B	0.407	0.582	0.011	0	1	1	1	1	0	0	4
3,4-Dihydrocoumarin	119-84-6	1		1	1	1B	1B	1	1B	1B	0.164	0.833	0.003	2	1	3	8	2	2	1	19
Maleic anhydride	108-31-6				1	1A	1A	1	1A	1A	0.88	0.119	0.001	0	1	2	1	1	1	0	6
Dimethyl fumarate	624-49-7				1	1A	1A	1	1A	1A	0.973	0.027	0	0	1	1	1	1	1	0	5
Cinnamaldehyde	104-55-2	1	1A	1	1	1A	1A	1	1A	1A	0.975	0.025	0	18	21	26	2	23	5	0	95
Trimellitic anhydride	552-30-7				1	1B	1B	1	1B	1B	0.21	0.75	0.04	0	1	1	1	1	1	0	5
Metol	55-55-0				1	1A	1A	1	1A	1A	0.981	0.019	0	0	1	1	1	6	1	1	11
Oxazolone	15646-46-5				1	1A	1A	1	1A	1A	0.892	0.108	0	0	7	5	1	22	3	1	39
Hydroquinone	123-31-9				1	1A	1A	1	1A	1A	0.947	0.053	0	0	17	2	1	1	11	0	32
2-Ethylbutanal	97-96-1				1	1B	1B	1	1B	1B	0.172	0.78	0.048	0	1	1	1	1	1	0	5
Glyoxal	107-22-2	1	1A	1A	1	1A	1A	1	1A	1A	0.948	0.052	0	1	2	2	7	21	1	0	34
1-Bromohexane	111-25-1				1	1B	1B	1	1B	1B	0.092	0.862	0.046	0	1	2	1	1	1	0	6
Phthalic anhydride	85-44-9				1	1A	1A	1	1A	1A	0.56	0.436	0.004	0	1	4	1	3	2	0	11
Dibenzoyl peroxide	94-36-0	1	1B	1	1	1A	1A	1	1A	1A	0.895	0.105	0	1	5	1	1	2	1	0	11
Methyl acrylate	96-33-3				1	1B	1B	1	Inconclusive	1	0.524	0.473	0.003	0	1	2	1	1	0	0	5
Hydrocortisone	50-23-7	NC	NC	NC			na	Inconclusive	Inconclusive	NC/1B	0.007	0.332	0.661	1	0	1	1	1	1	0	5
Methyl 3-bromoproprionate	3395-91-3				NC	NC	NC	1	1B	1B	0.15	0.76	0.09	0	1	1	1	1	0	0	4
Butyl acrylate	141-32-2				1	1B	1B	1	1A	1A	0.659	0.339	0.002	0	1	2	1	1	1	0	6
Glutaraldehyde	111-30-8	1	1A	1	1	1A	1A	1	1A	1A	0.862	0.138	0	2	7	2	1	1	1	0	14
Diethyl maleate	141-05-9	1	1A	1A	1	1B	1	1	1A	1A	0.994	0.006	0	4	2	7	10	2	2	6	33
CD-3	25646-71-3				1	1A	1A	1	1A	1A	0.888	0.112	0	0	1	1	1	1	1	0	5
2-Hydroxyethyl acrylate	818-61-1				1	1A	1	1	1A	1A	0.803	0.195	0.002	0	4	2	1	1	1	0	9
p-Benzoquinone	106-51-4				1	1A	1A	1	1A	1A	1	0	0	0	1	10	2	2	2	0	17
Ethyl acrylate	140-88-5	1	1B	1B	1	1B	1B	1	Inconclusive	1	0.519	0.481	0	5	3	2	2	1	1	1	15
Chloramine-T	127-65-1				1		1	1	1A	1A	0.826	0.173	0.001	0	1	1	1	1	1	0	5
Disodium 2-[4-[[2-cyano-3-[4-[methyl(2-sulphonatoethyl)amino]phenyl]-1-oxoallyl]amino]phenyl]-6-methylbenzothiazole-7-sulphonate	2498-95-5						NC/1B	Inconclusive	Inconclusive	Inconclusive	0.326	0.351	0.323	0	0	0	0	0	0	0	0
Anisyl alcohol	105-13-5			NC/1B	1	1B	1B	Inconclusive	Inconclusive	NC/1B	0.019	0.764	0.217	1	2	1	1	1	1	0	7
Benzoic acid	65-85-0			NC/1B			NC/1B	Inconclusive	Inconclusive	NC/1B	0.007	0.267	0.726	2	0	2	0	1	1	0	6
Bis-GMA	1565-94-2				1	1B	1B	1	1B	1B	0.114	0.785	0.101	0	1	0	1	1	0	0	3
Methyl o-toluate	89-71-4						NC/1B	Inconclusive	Inconclusive	Inconclusive	0.344	0.318	0.338	0	0	0	0	0	0	0	0
OTNE	54464-57-2	NC	NC	NC	1	1B	1B	Inconclusive	Inconclusive	NC/1B	0.001	0.669	0.33	6	3	1	1	1	1	1	14

## Sheet: oecd_nam_inputs_sara_prod
Chemical	CASRN	HU.GHS.BIN	HU.GHS.SUB	HU.GHS.BORDER	LLNA.GHS.BIN	LLNA.GHS.SUB	LLNA.GHS.BORDER	SARA.GHS.BIN	SARA.GHS.SUB	SARA.GHS.BORDER	Prob(1A)	Prob(1B)	Prob(NC)	hppt	llna	dpra	kdpra	kerat	hclat	usens	total
3-Chloro-p-anisaldehyde	4903-09-7				NC	NC	NC	Inconclusive	Inconclusive	NC/1B	0.035	0.452	0.513	0	0	1	1	1	1	0	4
2-Acetylcyclohexanone	874-23-7						NC/1B	Inconclusive	Inconclusive	NC/1B	0.066	0.601	0.333	0	0	1	0	1	1	0	3
4-Allylanisole	140-67-0			NC/1B	1	1B	1B	Inconclusive	Inconclusive	NC/1B	0.031	0.476	0.493	0	0	1	1	1	1	0	4
alpha-Amylcinnamic alcohol	101-85-9			NC/1B	1	1B	NC/1B	Inconclusive	Inconclusive	NC/1B	0.124	0.582	0.294	0	0	1	1	1	1	0	4
2-(p-Anisyl)propanal	5462-06-6			NC/1B	1	1B	1B	1	1B	1B	0.259	0.678	0.063	0	0	1	1	1	1	0	4
Benzaldehyde	100-52-7	1	1A	1			NC/1B	Inconclusive	Inconclusive	NC/1B	0.035	0.521	0.444	0	0	1	1	1	1	0	4
Benzocaine	94-09-7	1	1B	1B			NC/1B	1	1B	1B	0.154	0.681	0.165	0	0	1	1	1	1	0	4
Benzyl alcohol	100-51-6	1	1B	1B	NC	NC	NC	NC	NC	NC	0.003	0.116	0.881	0	0	1	1	1	1	0	4
Benzyl butyl phthalate	85-68-7				NC	NC	NC/1B	NC	NC	NC	0.013	0.184	0.803	0	0	1	1	1	1	0	4
Chlorpromazine	50-53-3	1	1B	1B	1		1	Inconclusive	Inconclusive	NC/1B	0.123	0.512	0.365	0	0	1	0	1	1	0	3
Cinnamonitrile	1885-38-7	1	1B	1B			NC/1B	Inconclusive	Inconclusive	NC/1B	0.067	0.658	0.275	0	0	1	1	1	1	0	4
Citronellol	106-22-9	NC	NC	NC	1	1B	1B	Inconclusive	Inconclusive	NC/1B	0.065	0.593	0.342	0	0	1	1	1	1	0	4
Coumarin	91-64-5	1	1B	1B			NC/1B	Inconclusive	Inconclusive	NC/1B	0.015	0.295	0.69	0	0	1	1	1	1	0	4
Dibenzyl ether	103-50-4			NC/1B	1	1B	1B	1	1B	1B	0.181	0.682	0.137	0	0	1	1	1	1	0	4
Dibutyl phthalate	84-74-2				NC	NC	NC	Inconclusive	Inconclusive	NC/1B	0.019	0.241	0.74	0	0	1	1	1	1	0	4
N,N-Dibutylaniline	613-29-6				1	1B	1B	Inconclusive	Inconclusive	NC/1B	0.017	0.187	0.796	0	0	1	1	1	1	0	4
1,1-Dichloroethene	75-35-4				NC	NC	NC	NC	NC	NC	0.002	0.031	0.967	0	0	1	1	1	1	0	4
Diethyl phthalate	84-66-2			NC/1B	NC	NC	NC	NC	NC	NC	0.004	0.169	0.827	0	0	1	1	1	1	0	4
Diethylenetriamine	111-40-0	1	1A	1A	1		1	Inconclusive	Inconclusive	NC/1B	0.006	0.296	0.698	0	0	1	1	1	1	0	4
Dihydromyrcenol	18479-58-8			NC/1B			NC/1B	Inconclusive	Inconclusive	NC/1B	0.006	0.303	0.691	0	0	1	0	1	1	0	3
3-(Dimethylamino)propylamine	109-55-7				1	1B	1B	1	1B	1B	0.177	0.685	0.138	0	0	1	1	1	1	0	4
Diphenylcyclopropenone	886-38-4				1	1A	1A	1	1A	1A	0.971	0.029	0	0	0	1	1	1	1	0	4
Ethylene diamine (free base)	107-15-3				1	1B	1	Inconclusive	Inconclusive	NC/1B	0.063	0.575	0.362	0	0	1	1	1	1	0	4
Farnesol	4602-84-0	1	1B	1B	1	1B	1B	1	Inconclusive	1	0.506	0.473	0.021	0	0	1	1	1	1	0	4
n-Hexane	110-54-3	NC	NC	NC	NC	NC	NC	NC	NC	NC	0.004	0.179	0.817	0	0	1	1	1	1	0	4
alpha-Hexylcinnamaldehyde	101-86-0			NC/1B	1	1B	1B	Inconclusive	Inconclusive	NC/1B	0.12	0.542	0.338	0	0	1	1	1	1	0	4
2-Hydroxypropyl methacrylate	923-26-2				NC	NC	NC	Inconclusive	Inconclusive	NC/1B	0.043	0.532	0.425	0	0	1	1	1	1	0	4
Iodocarb	55406-53-6				1	1A	1A	1	1A	1A	0.962	0.038	0	0	0	1	1	1	1	0	4
Isobornyl acetate	125-12-2			NC/1B			NC/1B	Inconclusive	Inconclusive	NC/1B	0.027	0.384	0.589	0	0	1	0	1	1	0	3
p-Isobutyl-alpha-methylhydrocinnamaldehyde	6658-48-6				1	1B	1B	Inconclusive	Inconclusive	NC/1B	0.082	0.503	0.415	0	0	1	1	1	1	0	4
Isopropyl myristate	110-27-0			NC/1B	1	1B	1B	Inconclusive	Inconclusive	NC/1B	0.027	0.264	0.709	0	0	1	1	1	1	0	4
2-Mercaptobenzothiazole	149-30-4	1	1B	1B	1	1A	1A	1	1A	1A	0.703	0.289	0.008	0	0	1	1	1	1	0	4
Methyl oct-2-ynoate	111-12-6	1	1A	1A	1	1A	1A	1	1A	1A	0.891	0.106	0.003	0	0	1	1	1	1	0	4
Methylisothiazolinone	2682-20-4	1	1A	1A	1	1A	1	1	1A	1A	0.945	0.055	0	0	0	1	1	1	1	0	4
Methylparaben	99-76-3				NC	NC	NC	NC	NC	NC	0.001	0.157	0.842	0	0	1	1	1	1	0	4
2-Methylundecanal	110-41-8			NC/1B	1	1B	1B	Inconclusive	Inconclusive	NC/1B	0.199	0.601	0.2	0	0	1	1	1	1	0	4
2-Nitro-p-phenylenediamine	5307-14-2				1	1A	1A	1	1B	1B	0.306	0.606	0.088	0	0	1	0	1	1	0	3
Oxalic acid	144-62-7				1	1B	1B	Inconclusive	Inconclusive	NC/1B	0.038	0.356	0.606	0	0	1	1	1	1	0	4
Penicillin G	61-33-6	1	1B	1B	1	1B	1B	NC	NC	NC	0.004	0.159	0.837	0	0	1	1	1	1	0	4
Propylparaben	94-13-3						NC/1B	1	1B	1B	0.163	0.685	0.152	0	0	1	1	1	1	0	4
Pyridine	110-86-1	1	1B	1B	1	1B	1B	Inconclusive	Inconclusive	NC/1B	0.005	0.243	0.752	0	0	1	1	1	1	0	4
Resorcinol	108-46-3			NC/1B	1	1B	1B	Inconclusive	Inconclusive	NC/1B	0.021	0.33	0.649	0	0	1	0	1	1	0	3
Saccharin	81-07-2				NC	NC	NC	NC	NC	NC	0.002	0.069	0.929	0	0	1	1	1	1	0	4
Safranal	116-26-7	1	1A	1A	1	1B	1B	1	1A	1A	0.732	0.265	0.003	0	0	1	1	1	1	0	4
Sodium lauryl sulfate	151-21-3	NC	NC	NC	1	1B	1B	Inconclusive	Inconclusive	NC/1B	0.015	0.209	0.776	0	0	1	1	1	1	0	4
2,2,6,6-Tetramethylheptane-3,5-dione	1118-71-4				1	1B	1B	Inconclusive	Inconclusive	NC/1B	0.016	0.378	0.606	0	0	1	1	1	1	0	4
Undec-10-enal	112-45-8			NC/1B	1	1B	1B	Inconclusive	Inconclusive	NC/1B	0.062	0.483	0.455	0	0	1	1	1	1	0	4
Vanillin	121-33-5			NC/1B	NC	NC	NC	NC	NC	NC	0.002	0.099	0.899	0	0	1	1	1	1	0	4
4-Vinylpyridine	100-43-6				1		1	1	1A	1A	0.938	0.062	0	0	0	1	1	1	1	0	4
Acetanisole	100-06-1			NC/1B	NC	NC	NC	Inconclusive	Inconclusive	NC/1B	0.008	0.3	0.692	0	0	1	1	1	1	0	4
2-Butoxyethyl acetate	112-07-2				NC	NC	NC	NC	NC	NC	0	0.044	0.956	0	0	1	1	1	1	0	4
4-Methyl-2-nitroanisole	119-10-8				NC	NC	NC	Inconclusive	Inconclusive	NC/1B	0.034	0.435	0.531	0	0	1	1	1	1	0	4
4-Aminobenzoic acid	150-13-0	NC	NC	NC			NC/1B	NC	NC	NC	0.003	0.088	0.909	0	0	1	1	1	1	0	4
alpha-Isomethylionone	127-51-5	NC	NC	NC	1	1B	1B	Inconclusive	Inconclusive	NC/1B	0.051	0.577	0.372	0	0	1	1	1	1	0	4
Isopropanol	67-63-0				NC	NC	NC	NC	NC	NC	0	0.023	0.977	0	0	1	1	1	1	0	4
Methyl dihydrojasmonate	24851-98-7			NC/1B			NC/1B	Inconclusive	Inconclusive	NC/1B	0.044	0.374	0.582	0	0	1	0	1	1	0	3
1-(3-Methyl-2-benzofuranyl)ethanone	23911-56-0						NC/1B	Inconclusive	Inconclusive	NC/1B	0.072	0.568	0.36	0	0	1	0	1	1	0	3
Sulfanilic acid	121-57-3						NC/1B	NC	NC	NC	0.001	0.037	0.962	0	0	1	0	1	1	0	3
L-Carvone	6485-40-1	1	1B	1B	1	1B	1B	1	1B	1B	0.242	0.7	0.058	0	0	1	1	1	1	0	4
DEET	134-62-3				NC	NC	NC	NC	NC	NC	0.005	0.178	0.817	0	0	1	1	1	1	0	4
Ethylene brassylate	105-95-3			NC/1B			NC/1B	Inconclusive	Inconclusive	NC/1B	0.048	0.383	0.569	0	0	1	0	1	1	0	3
Propylene glycol	57-55-6	NC	NC	NC	NC	NC	NC	NC	NC	NC	0.001	0.027	0.972	0	0	1	1	1	1	0	4
2-Fluoro-5-nitroaniline	369-36-8				NC	NC	NC	Inconclusive	Inconclusive	NC/1B	0.007	0.254	0.739	0	0	1	1	1	1	0	4
Lilial	80-54-6	1	1B	1B	1	1B	1B	Inconclusive	Inconclusive	NC/1B	0.074	0.58	0.346	0	0	1	1	1	1	0	4
Lactic acid	50-21-5				NC	NC	NC	NC	NC	NC	0.004	0.036	0.96	0	0	1	1	1	1	0	4
Sulfanilamide	63-74-1	1	1B	1B	NC	NC	NC	NC	NC	NC	0	0.025	0.975	0	0	1	1	1	1	0	4
Ethyl benzoylacetate	94-02-0						NC/1B	Inconclusive	Inconclusive	NC/1B	0.035	0.433	0.532	0	0	1	0	1	1	0	3
Octanoic acid	124-07-2			NC/1B	NC	NC	NC	Inconclusive	Inconclusive	NC/1B	0.013	0.218	0.769	0	0	1	1	1	1	0	4
Bourgeonal	18127-01-0			NC/1B	1	1B	1B	Inconclusive	Inconclusive	NC/1B	0.094	0.612	0.294	0	0	1	1	1	1	0	4
Cyclamen aldehyde	103-95-7			NC/1B	1	1B	1B	1	1B	1B	0.151	0.716	0.133	0	0	1	1	1	1	0	4
Salicylic acid	69-72-7			NC/1B	1	1B	1B	Inconclusive	Inconclusive	NC/1B	0.006	0.231	0.763	0	0	1	1	1	1	0	4
BADGE	1675-54-3				1	1A	1A	1	1A	1A	0.655	0.336	0.009	0	0	1	1	1	1	0	4
Tropolone	533-75-5				1	1B	1B	1	1B	1B	0.159	0.646	0.195	0	0	1	1	1	1	0	4
3-Aminophenol	591-27-5				1	1B	1B	Inconclusive	Inconclusive	NC/1B	0.019	0.377	0.604	0	0	1	1	1	1	0	4
1-Bromobutane	109-65-9						NC/1B	Inconclusive	Inconclusive	NC/1B	0.04	0.528	0.432	0	0	1	0	1	1	0	3
Butan-1-ol	71-36-3				NC	NC	NC	NC	NC	NC	0	0.082	0.918	0	0	1	1	1	1	0	4
DMSO	67-68-5	NC	NC	NC	1	1B	1B	NC	NC	NC	0	0.08	0.92	0	0	1	1	1	1	0	4
L-Tartaric acid	87-69-4						NC/1B	NC	NC	NC	0.003	0.094	0.903	0	0	1	0	1	1	0	3
Imidazolidinyl urea	39236-46-9	1	1B	1B	1	1B	1B	1	1A	1A	0.548	0.441	0.011	0	0	1	1	1	1	0	4
D-Limonene	5989-27-5			NC/1B	1	1B	1B	Inconclusive	Inconclusive	NC/1B	0.063	0.534	0.403	0	0	1	1	1	1	0	4
Chlorobenzene	108-90-7						NC/1B	Inconclusive	Inconclusive	NC/1B	0.008	0.259	0.733	0	0	1	1	1	1	0	4
Hexyl salicylate	6259-76-3	NC	NC	NC	1		1	Inconclusive	Inconclusive	NC/1B	0.082	0.578	0.34	0	0	1	1	1	1	0	4
1-Iodohexane	638-45-9				NC	NC	NC	1	1B	1B	0.142	0.708	0.15	0	0	1	1	1	1	0	4
Benzyl salicylate	118-58-1			NC/1B	1	1B	1B	Inconclusive	Inconclusive	NC/1B	0.115	0.658	0.227	0	0	1	1	1	1	0	4
Benzylidene acetone	122-57-6	1	1A	1A	1		1	1	1A	1A	0.705	0.288	0.007	0	0	1	1	1	1	0	4
2-Methyldecanenitrile	69300-15-8				NC	NC	NC	Inconclusive	Inconclusive	NC/1B	0.104	0.538	0.358	0	0	1	1	1	1	0	4
Clofibrate	637-07-0				NC	NC	NC/1B	Inconclusive	Inconclusive	NC/1B	0.022	0.376	0.602	0	0	1	1	1	1	0	4
Glycerol	56-81-5				NC	NC	NC	NC	NC	NC	0	0.029	0.971	0	0	1	1	1	1	0	4
Applelide	478695-70-4				NC	NC	NC	Inconclusive	Inconclusive	NC/1B	0.075	0.524	0.401	0	0	1	1	1	1	0	4
4-Hydroxybenzoic acid	99-96-7				NC	NC	NC	NC	NC	NC	0	0.023	0.977	0	0	1	1	1	1	0	4
Chlorothalonil	1897-45-6				1	1A	1A	1	1A	1A	0.957	0.041	0.002	0	0	1	1	1	1	0	4
cis-6-Nonenal	2277-19-2			NC/1B	1	1B	1B	1	1B	1B	0.193	0.686	0.121	0	0	1	1	1	1	0	4
2-Hexylidenecyclopentanone	17373-89-6	1	1A	1	1	1B	1	1	1A	1A	0.676	0.31	0.014	0	0	1	1	1	0	0	3
Benzyl benzoate	120-51-4	NC	NC	NC	1	1B	NC/1B	Inconclusive	Inconclusive	NC/1B	0.021	0.436	0.543	0	0	1	1	1	1	0	4
6-Methylhepta-3,5-dien-2-one	1604-28-0	1	1A	1			NC/1B	1	1B	1B	0.28	0.635	0.085	0	0	1	0	1	1	0	3
Neomycin sulfate	1405-10-3	1	1B	1B			NC/1B	Inconclusive	Inconclusive	NC/1B	0.009	0.205	0.786	0	0	1	1	1	1	0	4
Triethanolamine	102-71-6				NC	NC	NC	NC	NC	NC	0.009	0.149	0.842	0	0	1	1	1	1	0	4
2-Isobutyl-4-methyltetrahydro-2H-pyran-4-ol	63500-71-0			NC/1B			NC/1B	Inconclusive	Inconclusive	NC/1B	0.167	0.481	0.352	0	0	1	0	1	1	0	3
Methyl non-2-ynoate	111-80-8	1		1	1		1	1	1A	1A	0.77	0.223	0.007	0	0	1	1	1	1	0	4
Benzyl cinnamate	103-41-3			NC/1B	1	1B	1B	Inconclusive	Inconclusive	NC/1B	0.02	0.327	0.653	0	0	1	1	1	1	0	4
trans-Hex-2-enal	6728-26-3	1	1A	1	1	1B	1B	1	1A	1A	0.829	0.167	0.004	0	0	1	1	1	1	0	4
Helional	1205-17-0				1	1B	1B	1	1B	1B	0.215	0.721	0.064	0	0	1	1	1	1	0	4
alpha-Amylcinnamaldehyde	122-40-7			NC/1B	1	1B	1B	1	Inconclusive	1	0.52	0.455	0.025	0	0	1	1	1	1	0	4
6-Methylcoumarin	92-48-8			NC/1B			NC/1B	Inconclusive	Inconclusive	NC/1B	0.009	0.308	0.683	0	0	1	1	1	1	0	4
Allyl phenoxyacetate	7493-74-5			NC/1B	1	1B	1B	NC	NC	NC	0.007	0.191	0.802	0	0	1	1	1	1	0	4
Bandrowski’s base	20048-27-5				1	1A	1A	1	1A	1A	0.947	0.052	0.001	0	0	1	1	1	1	0	4
Kathon CG	55965-84-9	1	1A	1A	1	1A	1A	1	1A	1A	0.916	0.083	0.001	0	0	1	0	1	1	0	3
Squaric acid	2892-51-5				1		1	NC	NC	NC	0.004	0.167	0.829	0	0	1	1	1	1	0	4
Hydroxycitronellal	107-75-5	1	1B	1B	1	1B	1B	1	1B	1B	0.319	0.611	0.07	0	0	1	1	1	1	0	4
Thiram	137-26-8	1	1B	1B	1	1B	1B	1	1A	1A	0.982	0.018	0	0	0	1	1	1	1	0	4
alpha-Tocopherol	59-02-9				1	1B	1B	Inconclusive	Inconclusive	NC/1B	0.01	0.2	0.79	0	0	1	1	1	1	0	4
5-Methylhexane-2,3-dione	13706-86-0	1	1B	1B	1	1B	1B	1	1B	1B	0.231	0.702	0.067	0	0	1	1	1	1	0	4
Linalool	78-70-6			NC/1B	1	1B	1B	Inconclusive	Inconclusive	NC/1B	0.034	0.417	0.549	0	0	1	1	1	1	0	4
Isobergamate	68683-20-5	1	1B	1B			NC/1B	Inconclusive	Inconclusive	NC/1B	0.139	0.621	0.24	0	0	1	0	1	1	0	3
Farnesal	502-67-0				1	1B	1B	1	1A	1A	0.544	0.429	0.027	0	0	1	0	1	1	0	3
Lauryl gallate	1166-52-5				1	1A	1A	1	1A	1A	0.947	0.053	0	0	0	1	1	1	1	0	4
Furil	492-94-4						NC/1B	Inconclusive	Inconclusive	NC/1B	0.139	0.577	0.284	0	0	1	0	1	1	0	3
Kanamycin	59-01-8	1	1B	1B	NC	NC	NC	NC	NC	NC	0.001	0.088	0.911	0	0	1	0	1	1	0	3
Tetrachlorosalicylanilide	1154-59-2	1	1A	1A	1	1A	1A	1	1A	1A	0.759	0.228	0.013	0	0	1	1	1	1	0	4
Anethole	104-46-1				1		1	Inconclusive	Inconclusive	NC/1B	0.03	0.535	0.435	0	0	1	1	1	1	0	4
Diethyl sulfate	64-67-5				1	1B	1B	1	1B	1B	0.087	0.733	0.18	0	0	1	1	1	1	0	4
trans-Dec-2-enal	3913-81-3			NC/1B	1	1B	1B	1	1A	1A	0.692	0.287	0.021	0	0	1	0	1	1	0	3
Aniline	62-53-3	1	1B	1B	1	1B	NC/1B	Inconclusive	Inconclusive	NC/1B	0.068	0.46	0.472	0	0	1	1	1	1	0	4
1,2-Benzisothiazol-3(2H)-one	2634-33-5				1	1B	1B	1	1A	1A	0.964	0.035	0.001	0	0	1	1	1	1	0	4
Ethyl vanillin	121-32-4			NC/1B	NC	NC	NC	Inconclusive	Inconclusive	NC/1B	0.009	0.361	0.63	0	0	1	1	1	1	0	4
Geraniol	106-24-1	1	1B	1B	1	1B	1B	1	1B	1B	0.154	0.727	0.119	0	0	1	1	1	1	0	4
Methyl methacrylate	80-62-6			NC/1B	1	1B	1B	1	1B	1B	0.138	0.672	0.19	0	0	1	1	1	1	0	4
Methyl methanesulphonate	66-27-3				1	1B	1B	1	Inconclusive	1	0.449	0.504	0.047	0	0	1	1	1	1	0	4
Isoeugenol	97-54-1	1	1B	1	1	1A	1A	1	Inconclusive	1	0.461	0.488	0.051	0	0	1	1	1	1	0	4
Formaldehyde	50-00-0	1	1A	1A	1		1	1	1A	1A	0.911	0.085	0.004	0	0	1	1	1	1	0	4
BGE	192337	1	1A	1A	1	1B	1B	1	1B	1B	0.185	0.701	0.114	0	0	1	1	1	1	0	4
2-Methoxy-p-cresol	93-51-6				1	1B	1B	Inconclusive	Inconclusive	NC/1B	0.051	0.552	0.397	0	0	1	1	1	1	0	4
Methyl pyruvate	600-22-6				1	1B	1	NC	NC	NC	0.001	0.053	0.946	0	0	1	1	1	1	0	4
Dihydroeugenol	2785-87-7			NC/1B	1	1B	1B	Inconclusive	Inconclusive	NC/1B	0.032	0.489	0.479	0	0	1	1	1	1	0	4
EGDMA	97-90-5				1	1B	1B	1	1B	1B	0.166	0.722	0.112	0	0	1	1	1	1	0	4
5-Amino-o-cresol	2835-95-2				1	1B	1B	1	1B	1B	0.209	0.711	0.08	0	0	1	1	1	1	0	4
Perillaldehyde	2111-75-3	1	1B	1B	1	1B	1B	1	1B	1B	0.417	0.553	0.03	0	0	1	1	1	1	0	4
1-(4-Methoxyphenyl)pent-1-en-3-one	104-27-8	1	1A	1A	1	1B	1B	1	Inconclusive	1	0.466	0.515	0.019	0	0	1	1	1	1	0	4
Pentachlorophenol	87-86-5				1	1B	1B	Inconclusive	Inconclusive	NC/1B	0.114	0.602	0.284	0	0	1	1	1	1	0	4
DNCB	97-00-7	1	1A	1A	1	1A	1A	1	1A	1A	0.963	0.035	0.002	0	0	1	1	1	1	0	4
2,5-Diaminotoluene sulfate	615-50-9				1	1A	1A	1	1A	1A	0.727	0.268	0.005	0	0	1	1	1	1	0	4
Cinnamic alcohol	104-54-1	1	1B	1B	1	1B	1B	1	1B	1B	0.114	0.693	0.193	0	0	1	1	1	1	0	4
1-Phenylpropane-1,2-dione	579-07-7				1		1	1	1A	1A	0.545	0.436	0.019	0	0	1	1	1	1	0	4
Abietic acid	514-10-3				1	1B	1B	1	1A	1A	0.574	0.399	0.027	0	0	1	1	1	1	0	4
Citral	5392-40-5	1		1	1	1B	1B	1	Inconclusive	1	0.465	0.507	0.028	0	0	1	1	1	1	0	4
1-Naphthol	90-15-3				1	1A	1A	1	1B	1B	0.362	0.605	0.033	0	0	1	1	1	1	0	4
2-Aminophenol	95-55-6				1	1A	1A	1	1A	1A	0.906	0.092	0.002	0	0	1	1	1	1	0	4
Eugenol	97-53-0	1	1B	1B	1	1B	1B	1	1B	1B	0.11	0.694	0.196	0	0	1	1	1	1	0	4
Phenyl benzoate	93-99-2	1	1B	1B	1		1	Inconclusive	Inconclusive	NC/1B	0.074	0.587	0.339	0	0	1	1	1	1	0	4
Hydratropaldehyde	93-53-8	1	1B	1B	1	1B	1B	1	Inconclusive	1	0.446	0.535	0.019	0	0	1	1	1	1	0	4
Benzyl bromide	100-39-0				1	1A	1A	1	1A	1A	0.965	0.035	0	0	0	1	1	1	1	0	4
Phenylacetaldehyde	122-78-1	1	1A	1	1	1B	1B	1	1A	1A	0.718	0.277	0.005	0	0	1	1	1	1	0	4
p-Phenylenediamine	106-50-3	1	1A	1A	1	1A	1A	1	1A	1A	0.829	0.171	0	0	0	1	1	1	1	0	4
Hepta-2,4-dienal	5910-85-0			NC/1B	1	1B	1B	1	1A	1A	0.915	0.077	0.008	0	0	1	1	1	1	0	4
4-Nitrobenzyl bromide	100-11-8				1	1A	1A	1	1A	1A	0.986	0.014	0	0	0	1	1	1	1	0	4
Propyl gallate	121-79-9				1	1A	1A	1	Inconclusive	1	0.453	0.518	0.029	0	0	1	1	1	1	0	4
Diacetyl	431-03-8			NC/1B	1	1B	1B	1	Inconclusive	1	0.532	0.45	0.018	0	0	1	1	1	1	0	4
DNBS, sodium salt	885-62-1				1	1A	1	1	1B	1B	0.327	0.62	0.053	0	0	1	1	1	1	0	4
Thioglycerol	96-27-5	1	1B	1B			na	Inconclusive	Inconclusive	NC/1B	0.02	0.337	0.643	0	0	1	0	1	1	0	3
Bromothalonil	35691-65-7				1	1A	1A	1	1A	1A	0.884	0.113	0.003	0	0	1	1	1	1	0	4
alpha-Methylcinnamaldehyde	101-39-3			NC/1B	1	1B	1B	1	1B	1B	0.19	0.672	0.138	0	0	1	1	1	1	0	4
4-Amino-m-cresol	2835-99-6				1	1A	1	1	1A	1A	0.917	0.078	0.005	0	0	1	1	1	1	0	4
3-Phenoxypropanenitrile	3055-86-5				NC	NC	NC	Inconclusive	Inconclusive	NC/1B	0.017	0.414	0.569	0	0	1	1	1	1	0	4
3-Propylidenephthalide	17369-59-4	1	1B	1B	1	1B	1B	Inconclusive	Inconclusive	NC/1B	0.08	0.641	0.279	0	0	1	1	1	1	0	4
2-Ethylhexyl acrylate	103-11-7				1	1B	1B	1	1A	1A	0.564	0.423	0.013	0	0	1	1	1	1	0	4
HHPA	85-42-7				1	1A	1A	Inconclusive	Inconclusive	NC/1B	0.043	0.432	0.525	0	0	1	1	1	1	0	4
3,4-Dihydrocoumarin	119-84-6	1		1	1	1B	1B	Inconclusive	Inconclusive	NC/1B	0.011	0.314	0.675	0	0	1	1	1	1	0	4
Maleic anhydride	108-31-6				1	1A	1A	1	1A	1A	0.528	0.422	0.05	0	0	1	1	1	1	0	4
Dimethyl fumarate	624-49-7				1	1A	1A	1	1A	1A	0.982	0.018	0	0	0	1	1	1	1	0	4
Cinnamaldehyde	104-55-2	1	1A	1	1	1A	1A	1	1A	1A	0.823	0.173	0.004	0	0	1	1	1	1	0	4
Trimellitic anhydride	552-30-7				1	1B	1B	1	1B	1B	0.253	0.603	0.144	0	0	1	1	1	1	0	4
Metol	55-55-0				1	1A	1A	1	1A	1A	0.955	0.043	0.002	0	0	1	1	1	1	0	4
Oxazolone	15646-46-5				1	1A	1A	1	1A	1A	0.822	0.169	0.009	0	0	1	1	1	1	0	4
Hydroquinone	123-31-9				1	1A	1A	1	1A	1A	0.895	0.102	0.003	0	0	1	1	1	1	0	4
2-Ethylbutanal	97-96-1				1	1B	1B	1	1B	1B	0.351	0.547	0.102	0	0	1	1	1	1	0	4
Glyoxal	107-22-2	1	1A	1A	1	1A	1A	1	Inconclusive	1	0.493	0.471	0.036	0	0	1	1	1	1	0	4
1-Bromohexane	111-25-1				1	1B	1B	Inconclusive	Inconclusive	NC/1B	0.079	0.627	0.294	0	0	1	1	1	1	0	4
Phthalic anhydride	85-44-9				1	1A	1A	Inconclusive	Inconclusive	NC/1B	0.113	0.532	0.355	0	0	1	1	1	1	0	4
Dibenzoyl peroxide	94-36-0	1	1B	1	1	1A	1A	1	1B	1B	0.337	0.519	0.144	0	0	1	1	1	1	0	4
Methyl acrylate	96-33-3				1	1B	1B	1	1A	1A	0.874	0.121	0.005	0	0	1	1	1	1	0	4
Hydrocortisone	50-23-7	NC	NC	NC			na	Inconclusive	Inconclusive	NC/1B	0.013	0.337	0.65	0	0	1	1	1	1	0	4
Methyl 3-bromoproprionate	3395-91-3				NC	NC	NC	1	Inconclusive	1	0.418	0.495	0.087	0	0	1	1	1	1	0	4
Butyl acrylate	141-32-2				1	1B	1B	1	1A	1A	0.706	0.282	0.012	0	0	1	1	1	1	0	4
Glutaraldehyde	111-30-8	1	1A	1	1	1A	1A	1	Inconclusive	1	0.467	0.482	0.051	0	0	1	1	1	1	0	4
Diethyl maleate	141-05-9	1	1A	1A	1	1B	1	1	1A	1A	0.715	0.28	0.005	0	0	1	1	1	1	0	4
CD-3	25646-71-3				1	1A	1A	1	1A	1A	0.905	0.095	0	0	0	1	1	1	1	0	4
2-Hydroxyethyl acrylate	818-61-1				1	1A	1	1	1A	1A	0.865	0.133	0.002	0	0	1	1	1	1	0	4
p-Benzoquinone	106-51-4				1	1A	1A	1	1A	1A	0.962	0.038	0	0	0	1	1	1	1	0	4
Ethyl acrylate	140-88-5	1	1B	1B	1	1B	1B	1	1A	1A	0.85	0.148	0.002	0	0	1	1	1	1	0	4
Chloramine-T	127-65-1				1		1	1	1A	1A	0.651	0.337	0.012	0	0	1	1	1	1	0	4
Disodium 2-[4-[[2-cyano-3-[4-[methyl(2-sulphonatoethyl)amino]phenyl]-1-oxoallyl]amino]phenyl]-6-methylbenzothiazole-7-sulphonate	2498-95-5						NC/1B	1	1A	1A	0.526	0.382	0.092	0	0	1	0	1	1	0	3
Anisyl alcohol	105-13-5			NC/1B	1	1B	1B	NC	NC	NC	0.002	0.082	0.916	0	0	1	1	1	1	0	4
Benzoic acid	65-85-0			NC/1B			NC/1B	NC	NC	NC	0.004	0.05	0.946	0	0	1	0	1	1	0	3
Bis-GMA	1565-94-2				1	1B	1B	Inconclusive	Inconclusive	NC/1B	0.136	0.627	0.237	0	0	1	1	1	1	0	4
Methyl o-toluate	89-71-4						NC/1B	Inconclusive	Inconclusive	Inconclusive	0.333	0.333	0.334	0	0	0	0	0	0	0	0
OTNE	54464-57-2	NC	NC	NC	1	1B	1B	Inconclusive	Inconclusive	NC/1B	0.068	0.513	0.419	0	0	1	1	1	1	0	4
