# Supplementary material for: The skin allergy risk assessment-integrated chemical environment (SARA-ICE) defined approach to derive points of departure for skin sensitization
Source: Curr Res Toxicol. 2024 Dec 14;8:100205. doi: 10.1016/j.crtox.2024.100205 (PMC11719337; doi:10.1016/j.crtox.2024.100205)
Supplement: Supplementary Data 6 [file mmc6.xlsx]

## Sheet: Sheet1
Chemical	CASRN	HU.GHS.BIN	HU.GHS.SUB	HU.GHS.BORDER	LLNA.GHS.BIN	LLNA.GHS.SUB	LLNA.GHS.BORDER	SARA.GHS.BIN	SARA.GHS.SUB	SARA.GHS.BORDER	Prob(1A)	Prob(1B)	Prob(NC)	SARA.GHS.BIN_CV1	SARA.GHS.SUB_CV1	SARA.GHS.BORDER_CV1	Prob(1A)_CV1	Prob(1B)_CV1	Prob(NC)_CV1	SARA.GHS.BIN_CV2	SARA.GHS.SUB_CV2	SARA.GHS.BORDER_CV2	Prob(1A)_CV2	Prob(1B)_CV2	Prob(NC)_CV2	SARA.GHS.BIN_CV3	SARA.GHS.SUB_CV3	SARA.GHS.BORDER_CV3	Prob(1A)_CV3	Prob(1B)_CV3	Prob(NC)_CV3	SARA.GHS.BIN_CV4	SARA.GHS.SUB_CV4	SARA.GHS.BORDER_CV4	Prob(1A)_CV4	Prob(1B)_CV4	Prob(NC)_CV4	SARA.GHS.BIN_CV5	SARA.GHS.SUB_CV5	SARA.GHS.BORDER_CV5	Prob(1A)_CV5	Prob(1B)_CV5	Prob(NC)_CV5	SARA.GHS.BIN_CV6	SARA.GHS.SUB_CV6	SARA.GHS.BORDER_CV6	Prob(1A)_CV6	Prob(1B)_CV6	Prob(NC)_CV6
3-Chloro-p-anisaldehyde	4903-09-7				NC	NC	NC	Inconclusive	Inconclusive	NC/1B	0.035	0.452	0.513	Inconclusive	Inconclusive	NC/1B	0.033	0.525	0.442	Inconclusive	Inconclusive	NC/1B	0.026	0.445	0.529	Inconclusive	Inconclusive	NC/1B	0.043	0.479	0.478	Inconclusive	Inconclusive	NC/1B	0.032	0.5	0.468	Inconclusive	Inconclusive	NC/1B	0.024	0.427	0.549	Inconclusive	Inconclusive	NC/1B	0.027	0.521	0.452
2-Acetylcyclohexanone	874-23-7						NC/1B	Inconclusive	Inconclusive	NC/1B	0.066	0.601	0.333	Inconclusive	Inconclusive	NC/1B	0.094	0.584	0.322	Inconclusive	Inconclusive	NC/1B	0.127	0.569	0.304	Inconclusive	Inconclusive	NC/1B	0.108	0.553	0.339	Inconclusive	Inconclusive	NC/1B	0.084	0.603	0.313	Inconclusive	Inconclusive	NC/1B	0.084	0.591	0.325	Inconclusive	Inconclusive	NC/1B	0.077	0.609	0.314
4-Allylanisole	140-67-0			NC/1B	1	1B	1B	Inconclusive	Inconclusive	NC/1B	0.031	0.476	0.493	Inconclusive	Inconclusive	NC/1B	0.031	0.576	0.393	Inconclusive	Inconclusive	NC/1B	0.029	0.516	0.455	Inconclusive	Inconclusive	NC/1B	0.039	0.488	0.473	Inconclusive	Inconclusive	NC/1B	0.048	0.502	0.45	Inconclusive	Inconclusive	NC/1B	0.05	0.472	0.478	Inconclusive	Inconclusive	NC/1B	0.023	0.535	0.442
alpha-Amylcinnamic alcohol	101-85-9			NC/1B	1	1B	NC/1B	Inconclusive	Inconclusive	NC/1B	0.124	0.582	0.294	Inconclusive	Inconclusive	NC/1B	0.144	0.63	0.226	1	1B	1B	0.233	0.643	0.124	Inconclusive	Inconclusive	NC/1B	0.142	0.591	0.267	Inconclusive	Inconclusive	NC/1B	0.144	0.629	0.227	Inconclusive	Inconclusive	NC/1B	0.191	0.585	0.224	Inconclusive	Inconclusive	NC/1B	0.177	0.602	0.221
2-(p-Anisyl)propanal	5462-06-6			NC/1B	1	1B	1B	1	1B	1B	0.259	0.678	0.063	1	1B	1B	0.294	0.663	0.043	1	1B	1B	0.367	0.577	0.056	1	1B	1B	0.286	0.649	0.065	1	1B	1B	0.217	0.742	0.041	1	1B	1B	0.318	0.61	0.072	1	1B	1B	0.295	0.634	0.071
Benzaldehyde	100-52-7	1	1A	1			NC/1B	Inconclusive	Inconclusive	NC/1B	0.035	0.521	0.444	Inconclusive	Inconclusive	NC/1B	0.049	0.49	0.461	Inconclusive	Inconclusive	NC/1B	0.05	0.533	0.417	Inconclusive	Inconclusive	NC/1B	0.041	0.535	0.424	Inconclusive	Inconclusive	NC/1B	0.045	0.537	0.418	Inconclusive	Inconclusive	NC/1B	0.046	0.559	0.395	Inconclusive	Inconclusive	NC/1B	0.036	0.585	0.379
Benzocaine	94-09-7	1	1B	1B			NC/1B	1	1B	1B	0.154	0.681	0.165	1	1B	1B	0.163	0.655	0.182	1	1B	1B	0.13	0.719	0.151	1	1B	1B	0.208	0.617	0.175	1	1B	1B	0.245	0.63	0.125	Inconclusive	Inconclusive	NC/1B	0.186	0.61	0.204	1	1B	1B	0.162	0.643	0.195
Benzyl alcohol	100-51-6	1	1B	1B	NC	NC	NC	NC	NC	NC	0.003	0.116	0.881	NC	NC	NC	0.007	0.176	0.817	NC	NC	NC	0.004	0.144	0.852	NC	NC	NC	0.006	0.154	0.84	NC	NC	NC	0.001	0.142	0.857	NC	NC	NC	0.004	0.188	0.808	NC	NC	NC	0.004	0.146	0.85
Benzyl butyl phthalate	85-68-7				NC	NC	NC/1B	NC	NC	NC	0.013	0.184	0.803	Inconclusive	Inconclusive	NC/1B	0.015	0.205	0.78	Inconclusive	Inconclusive	NC/1B	0.013	0.214	0.773	Inconclusive	Inconclusive	NC/1B	0.01	0.286	0.704	Inconclusive	Inconclusive	NC/1B	0.012	0.205	0.783	Inconclusive	Inconclusive	NC/1B	0.007	0.21	0.783	Inconclusive	Inconclusive	NC/1B	0.011	0.209	0.78
Chlorpromazine	50-53-3	1	1B	1B	1		1	Inconclusive	Inconclusive	NC/1B	0.123	0.512	0.365	Inconclusive	Inconclusive	Inconclusive	0.215	0.51	0.275	Inconclusive	Inconclusive	NC/1B	0.153	0.5	0.347	Inconclusive	Inconclusive	NC/1B	0.144	0.515	0.341	Inconclusive	Inconclusive	NC/1B	0.175	0.522	0.303	Inconclusive	Inconclusive	NC/1B	0.114	0.501	0.385	Inconclusive	Inconclusive	NC/1B	0.096	0.472	0.432
Cinnamonitrile	1885-38-7	1	1B	1B			NC/1B	Inconclusive	Inconclusive	NC/1B	0.067	0.658	0.275	Inconclusive	Inconclusive	NC/1B	0.089	0.658	0.253	Inconclusive	Inconclusive	NC/1B	0.124	0.672	0.204	Inconclusive	Inconclusive	NC/1B	0.093	0.674	0.233	Inconclusive	Inconclusive	NC/1B	0.138	0.615	0.247	Inconclusive	Inconclusive	NC/1B	0.095	0.614	0.291	Inconclusive	Inconclusive	NC/1B	0.067	0.608	0.325
Citronellol	106-22-9	NC	NC	NC	1	1B	1B	Inconclusive	Inconclusive	NC/1B	0.065	0.593	0.342	Inconclusive	Inconclusive	NC/1B	0.101	0.591	0.308	Inconclusive	Inconclusive	NC/1B	0.053	0.693	0.254	Inconclusive	Inconclusive	NC/1B	0.088	0.594	0.318	Inconclusive	Inconclusive	NC/1B	0.11	0.586	0.304	Inconclusive	Inconclusive	NC/1B	0.073	0.623	0.304	Inconclusive	Inconclusive	NC/1B	0.128	0.662	0.21
Coumarin	91-64-5	1	1B	1B			NC/1B	Inconclusive	Inconclusive	NC/1B	0.015	0.295	0.69	Inconclusive	Inconclusive	NC/1B	0.013	0.308	0.679	Inconclusive	Inconclusive	NC/1B	0.021	0.235	0.744	Inconclusive	Inconclusive	NC/1B	0.013	0.261	0.726	Inconclusive	Inconclusive	NC/1B	0.015	0.253	0.732	Inconclusive	Inconclusive	NC/1B	0.014	0.263	0.723	Inconclusive	Inconclusive	NC/1B	0.023	0.286	0.691
Dibenzyl ether	103-50-4			NC/1B	1	1B	1B	1	1B	1B	0.181	0.682	0.137	1	1B	1B	0.15	0.734	0.116	1	1B	1B	0.166	0.656	0.178	1	1B	1B	0.189	0.666	0.145	1	1B	1B	0.175	0.692	0.133	1	1B	1B	0.195	0.676	0.129	1	1B	1B	0.135	0.725	0.14
Dibutyl phthalate	84-74-2				NC	NC	NC	Inconclusive	Inconclusive	NC/1B	0.019	0.241	0.74	Inconclusive	Inconclusive	NC/1B	0.021	0.25	0.729	Inconclusive	Inconclusive	NC/1B	0.014	0.187	0.799	Inconclusive	Inconclusive	NC/1B	0.01	0.297	0.693	Inconclusive	Inconclusive	NC/1B	0.021	0.272	0.707	Inconclusive	Inconclusive	NC/1B	0.01	0.275	0.715	Inconclusive	Inconclusive	NC/1B	0.012	0.239	0.749
N,N-Dibutylaniline	613-29-6				1	1B	1B	Inconclusive	Inconclusive	NC/1B	0.017	0.187	0.796	Inconclusive	Inconclusive	NC/1B	0.036	0.228	0.736	Inconclusive	Inconclusive	NC/1B	0.015	0.208	0.777	Inconclusive	Inconclusive	NC/1B	0.016	0.301	0.683	NC	NC	NC	0.02	0.178	0.802	NC	NC	NC	0.011	0.182	0.807	NC	NC	NC	0.003	0.179	0.818
1,1-Dichloroethene	75-35-4				NC	NC	NC	NC	NC	NC	0.002	0.031	0.967	NC	NC	NC	0	0.036	0.964	NC	NC	NC	0	0.062	0.938	NC	NC	NC	0.004	0.064	0.932	NC	NC	NC	0.002	0.057	0.941	NC	NC	NC	0.003	0.067	0.93	NC	NC	NC	0.001	0.047	0.952
Diethyl phthalate	84-66-2			NC/1B	NC	NC	NC	NC	NC	NC	0.004	0.169	0.827	NC	NC	NC	0.001	0.169	0.83	Inconclusive	Inconclusive	NC/1B	0.015	0.22	0.765	NC	NC	NC	0.004	0.163	0.833	NC	NC	NC	0.004	0.173	0.823	NC	NC	NC	0.01	0.189	0.801	NC	NC	NC	0.007	0.144	0.849
Diethylenetriamine	111-40-0	1	1A	1A	1		1	Inconclusive	Inconclusive	NC/1B	0.006	0.296	0.698	Inconclusive	Inconclusive	NC/1B	0.005	0.295	0.7	Inconclusive	Inconclusive	NC/1B	0.008	0.304	0.688	Inconclusive	Inconclusive	NC/1B	0.018	0.317	0.665	Inconclusive	Inconclusive	NC/1B	0.001	0.246	0.753	Inconclusive	Inconclusive	NC/1B	0.002	0.263	0.735	Inconclusive	Inconclusive	NC/1B	0.006	0.291	0.703
Dihydromyrcenol	18479-58-8			NC/1B			NC/1B	Inconclusive	Inconclusive	NC/1B	0.006	0.303	0.691	Inconclusive	Inconclusive	NC/1B	0.015	0.311	0.674	Inconclusive	Inconclusive	NC/1B	0.025	0.294	0.681	Inconclusive	Inconclusive	NC/1B	0.007	0.308	0.685	Inconclusive	Inconclusive	NC/1B	0.015	0.344	0.641	Inconclusive	Inconclusive	NC/1B	0.022	0.297	0.681	Inconclusive	Inconclusive	NC/1B	0.019	0.304	0.677
3-(Dimethylamino)propylamine	109-55-7				1	1B	1B	1	1B	1B	0.177	0.685	0.138	1	1B	1B	0.122	0.701	0.177	1	1B	1B	0.151	0.723	0.126	1	1B	1B	0.185	0.674	0.141	1	1B	1B	0.173	0.636	0.191	1	1B	1B	0.132	0.681	0.187	1	1B	1B	0.133	0.71	0.157
Diphenylcyclopropenone	886-38-4				1	1A	1A	1	1A	1A	0.971	0.029	0	1	1A	1A	0.955	0.044	0.001	1	1A	1A	0.949	0.051	0	1	1A	1A	0.931	0.069	0	1	1A	1A	0.965	0.035	0	1	1A	1A	0.929	0.071	0	1	1A	1A	0.932	0.068	0
Ethylene diamine (free base)	107-15-3				1	1B	1	Inconclusive	Inconclusive	NC/1B	0.063	0.575	0.362	Inconclusive	Inconclusive	NC/1B	0.044	0.61	0.346	Inconclusive	Inconclusive	NC/1B	0.056	0.575	0.369	Inconclusive	Inconclusive	NC/1B	0.057	0.553	0.39	Inconclusive	Inconclusive	NC/1B	0.033	0.663	0.304	Inconclusive	Inconclusive	NC/1B	0.04	0.591	0.369	Inconclusive	Inconclusive	NC/1B	0.028	0.616	0.356
Farnesol	4602-84-0	1	1B	1B	1	1B	1B	1	Inconclusive	1	0.506	0.473	0.021	1	Inconclusive	1	0.531	0.44	0.029	1	Inconclusive	1	0.431	0.523	0.046	1	1A	1A	0.566	0.418	0.016	1	Inconclusive	1	0.529	0.465	0.006	1	1B	1B	0.38	0.584	0.036	1	1A	1A	0.556	0.432	0.012
n-Hexane	110-54-3	NC	NC	NC	NC	NC	NC	NC	NC	NC	0.004	0.179	0.817	NC	NC	NC	0.007	0.173	0.82	Inconclusive	Inconclusive	NC/1B	0.014	0.199	0.787	NC	NC	NC	0.02	0.151	0.829	NC	NC	NC	0.009	0.164	0.827	NC	NC	NC	0.005	0.135	0.86	NC	NC	NC	0.01	0.148	0.842
alpha-Hexylcinnamaldehyde	101-86-0			NC/1B	1	1B	1B	Inconclusive	Inconclusive	NC/1B	0.12	0.542	0.338	Inconclusive	Inconclusive	NC/1B	0.091	0.48	0.429	Inconclusive	Inconclusive	NC/1B	0.077	0.437	0.486	Inconclusive	Inconclusive	NC/1B	0.118	0.494	0.388	Inconclusive	Inconclusive	NC/1B	0.112	0.453	0.435	Inconclusive	Inconclusive	NC/1B	0.054	0.484	0.462	Inconclusive	Inconclusive	NC/1B	0.11	0.532	0.358
2-Hydroxypropyl methacrylate	923-26-2				NC	NC	NC	Inconclusive	Inconclusive	NC/1B	0.043	0.532	0.425	Inconclusive	Inconclusive	NC/1B	0.048	0.594	0.358	Inconclusive	Inconclusive	NC/1B	0.065	0.574	0.361	Inconclusive	Inconclusive	NC/1B	0.091	0.596	0.313	Inconclusive	Inconclusive	NC/1B	0.056	0.512	0.432	Inconclusive	Inconclusive	NC/1B	0.075	0.616	0.309	Inconclusive	Inconclusive	NC/1B	0.065	0.53	0.405
Iodocarb	55406-53-6				1	1A	1A	1	1A	1A	0.962	0.038	0	1	1A	1A	0.953	0.047	0	1	1A	1A	0.959	0.041	0	1	1A	1A	0.974	0.025	0.001	1	1A	1A	0.953	0.047	0	1	1A	1A	0.952	0.046	0.002	1	1A	1A	0.974	0.026	0
Isobornyl acetate	125-12-2			NC/1B			NC/1B	Inconclusive	Inconclusive	NC/1B	0.027	0.384	0.589	Inconclusive	Inconclusive	NC/1B	0.042	0.389	0.569	Inconclusive	Inconclusive	NC/1B	0.049	0.415	0.536	Inconclusive	Inconclusive	NC/1B	0.022	0.409	0.569	Inconclusive	Inconclusive	NC/1B	0.038	0.388	0.574	Inconclusive	Inconclusive	NC/1B	0.02	0.425	0.555	Inconclusive	Inconclusive	NC/1B	0.022	0.334	0.644
p-Isobutyl-alpha-methylhydrocinnamaldehyde	6658-48-6				1	1B	1B	Inconclusive	Inconclusive	NC/1B	0.082	0.503	0.415	Inconclusive	Inconclusive	NC/1B	0.111	0.556	0.333	Inconclusive	Inconclusive	NC/1B	0.087	0.553	0.36	Inconclusive	Inconclusive	NC/1B	0.078	0.525	0.397	Inconclusive	Inconclusive	NC/1B	0.122	0.567	0.311	Inconclusive	Inconclusive	NC/1B	0.148	0.58	0.272	Inconclusive	Inconclusive	NC/1B	0.101	0.552	0.347
Isopropyl myristate	110-27-0			NC/1B	1	1B	1B	Inconclusive	Inconclusive	NC/1B	0.027	0.264	0.709	Inconclusive	Inconclusive	NC/1B	0.019	0.29	0.691	Inconclusive	Inconclusive	NC/1B	0.016	0.29	0.694	Inconclusive	Inconclusive	NC/1B	0.039	0.315	0.646	Inconclusive	Inconclusive	NC/1B	0.052	0.355	0.593	Inconclusive	Inconclusive	NC/1B	0.036	0.356	0.608	Inconclusive	Inconclusive	NC/1B	0.016	0.256	0.728
2-Mercaptobenzothiazole	149-30-4	1	1B	1B	1	1A	1A	1	1A	1A	0.703	0.289	0.008	1	1A	1A	0.713	0.277	0.01	1	1A	1A	0.805	0.192	0.003	1	1A	1A	0.731	0.264	0.005	1	1A	1A	0.726	0.259	0.015	1	1A	1A	0.742	0.252	0.006	1	1A	1A	0.729	0.266	0.005
Methyl oct-2-ynoate	111-12-6	1	1A	1A	1	1A	1A	1	1A	1A	0.891	0.106	0.003	1	1A	1A	0.859	0.14	0.001	1	1A	1A	0.875	0.124	0.001	1	1A	1A	0.925	0.074	0.001	1	1A	1A	0.875	0.12	0.005	1	1A	1A	0.871	0.126	0.003	1	1A	1A	0.849	0.143	0.008
Methylisothiazolinone	2682-20-4	1	1A	1A	1	1A	1	1	1A	1A	0.945	0.055	0	1	1A	1A	0.942	0.056	0.002	1	1A	1A	0.918	0.08	0.002	1	1A	1A	0.917	0.083	0	1	1A	1A	0.914	0.083	0.003	1	1A	1A	0.934	0.066	0	1	1A	1A	0.936	0.063	0.001
Methylparaben	99-76-3				NC	NC	NC	NC	NC	NC	0.001	0.157	0.842	NC	NC	NC	0.004	0.159	0.837	NC	NC	NC	0.005	0.168	0.827	Inconclusive	Inconclusive	NC/1B	0.009	0.212	0.779	NC	NC	NC	0.002	0.118	0.88	NC	NC	NC	0	0.098	0.902	NC	NC	NC	0.011	0.165	0.824
2-Methylundecanal	110-41-8			NC/1B	1	1B	1B	Inconclusive	Inconclusive	NC/1B	0.199	0.601	0.2	1	1B	1B	0.26	0.552	0.188	1	1B	1B	0.161	0.651	0.188	Inconclusive	Inconclusive	NC/1B	0.17	0.568	0.262	Inconclusive	Inconclusive	Inconclusive	0.232	0.535	0.233	Inconclusive	Inconclusive	Inconclusive	0.2	0.561	0.239	1	1B	1B	0.203	0.607	0.19
2-Nitro-p-phenylenediamine	5307-14-2				1	1A	1A	1	1B	1B	0.306	0.606	0.088	1	1B	1B	0.326	0.55	0.124	1	1B	1B	0.32	0.585	0.095	1	1B	1B	0.27	0.597	0.133	1	1B	1B	0.221	0.605	0.174	1	1B	1B	0.271	0.641	0.088	1	1B	1B	0.282	0.603	0.115
Oxalic acid	144-62-7				1	1B	1B	Inconclusive	Inconclusive	NC/1B	0.038	0.356	0.606	Inconclusive	Inconclusive	NC/1B	0.028	0.391	0.581	Inconclusive	Inconclusive	NC/1B	0.025	0.386	0.589	Inconclusive	Inconclusive	NC/1B	0.023	0.414	0.563	Inconclusive	Inconclusive	NC/1B	0.015	0.369	0.616	Inconclusive	Inconclusive	NC/1B	0.028	0.395	0.577	Inconclusive	Inconclusive	NC/1B	0.023	0.352	0.625
Penicillin G	61-33-6	1	1B	1B	1	1B	1B	NC	NC	NC	0.004	0.159	0.837	NC	NC	NC	0	0.106	0.894	NC	NC	NC	0.004	0.156	0.84	NC	NC	NC	0.004	0.111	0.885	NC	NC	NC	0.001	0.1	0.899	NC	NC	NC	0.006	0.164	0.83	NC	NC	NC	0	0.168	0.832
Propylparaben	94-13-3						NC/1B	1	1B	1B	0.163	0.685	0.152	1	1B	1B	0.162	0.676	0.162	1	1B	1B	0.149	0.657	0.194	1	1B	1B	0.153	0.678	0.169	1	1B	1B	0.159	0.661	0.18	1	1B	1B	0.192	0.648	0.16	1	1B	1B	0.142	0.721	0.137
Pyridine	110-86-1	1	1B	1B	1	1B	1B	Inconclusive	Inconclusive	NC/1B	0.005	0.243	0.752	NC	NC	NC	0.004	0.175	0.821	Inconclusive	Inconclusive	NC/1B	0.01	0.238	0.752	Inconclusive	Inconclusive	NC/1B	0.019	0.246	0.735	Inconclusive	Inconclusive	NC/1B	0.012	0.271	0.717	Inconclusive	Inconclusive	NC/1B	0.017	0.266	0.717	Inconclusive	Inconclusive	NC/1B	0.009	0.257	0.734
Resorcinol	108-46-3			NC/1B	1	1B	1B	Inconclusive	Inconclusive	NC/1B	0.021	0.33	0.649	Inconclusive	Inconclusive	NC/1B	0.029	0.388	0.583	Inconclusive	Inconclusive	NC/1B	0.045	0.39	0.565	Inconclusive	Inconclusive	NC/1B	0.052	0.386	0.562	Inconclusive	Inconclusive	NC/1B	0.01	0.308	0.682	Inconclusive	Inconclusive	NC/1B	0.017	0.396	0.587	Inconclusive	Inconclusive	NC/1B	0.019	0.317	0.664
Saccharin	81-07-2				NC	NC	NC	NC	NC	NC	0.002	0.069	0.929	NC	NC	NC	0.004	0.114	0.882	NC	NC	NC	0.001	0.101	0.898	NC	NC	NC	0.001	0.098	0.901	NC	NC	NC	0	0.046	0.954	NC	NC	NC	0.002	0.117	0.881	NC	NC	NC	0.002	0.097	0.901
Safranal	116-26-7	1	1A	1A	1	1B	1B	1	1A	1A	0.732	0.265	0.003	1	1A	1A	0.696	0.299	0.005	1	1A	1A	0.731	0.263	0.006	1	1A	1A	0.687	0.304	0.009	1	1A	1A	0.762	0.233	0.005	1	1A	1A	0.718	0.276	0.006	1	1A	1A	0.734	0.256	0.01
Sodium lauryl sulfate	151-21-3	NC	NC	NC	1	1B	1B	Inconclusive	Inconclusive	NC/1B	0.015	0.209	0.776	Inconclusive	Inconclusive	NC/1B	0.026	0.286	0.688	Inconclusive	Inconclusive	NC/1B	0.027	0.251	0.722	Inconclusive	Inconclusive	NC/1B	0.012	0.259	0.729	Inconclusive	Inconclusive	NC/1B	0.021	0.227	0.752	NC	NC	NC	0.01	0.177	0.813	Inconclusive	Inconclusive	NC/1B	0.011	0.209	0.78
2,2,6,6-Tetramethylheptane-3,5-dione	1118-71-4				1	1B	1B	Inconclusive	Inconclusive	NC/1B	0.016	0.378	0.606	Inconclusive	Inconclusive	NC/1B	0.018	0.466	0.516	Inconclusive	Inconclusive	NC/1B	0.032	0.375	0.593	Inconclusive	Inconclusive	NC/1B	0.037	0.427	0.536	Inconclusive	Inconclusive	NC/1B	0.027	0.44	0.533	Inconclusive	Inconclusive	NC/1B	0.028	0.35	0.622	Inconclusive	Inconclusive	NC/1B	0.02	0.336	0.644
Undec-10-enal	112-45-8			NC/1B	1	1B	1B	Inconclusive	Inconclusive	NC/1B	0.062	0.483	0.455	Inconclusive	Inconclusive	NC/1B	0.064	0.495	0.441	Inconclusive	Inconclusive	NC/1B	0.038	0.437	0.525	Inconclusive	Inconclusive	NC/1B	0.063	0.512	0.425	Inconclusive	Inconclusive	NC/1B	0.062	0.437	0.501	Inconclusive	Inconclusive	NC/1B	0.047	0.474	0.479	Inconclusive	Inconclusive	NC/1B	0.042	0.543	0.415
Vanillin	121-33-5			NC/1B	NC	NC	NC	NC	NC	NC	0.002	0.099	0.899	NC	NC	NC	0.002	0.13	0.868	NC	NC	NC	0.005	0.124	0.871	NC	NC	NC	0.005	0.107	0.888	NC	NC	NC	0.003	0.106	0.891	NC	NC	NC	0.005	0.168	0.827	NC	NC	NC	0.002	0.139	0.859
4-Vinylpyridine	100-43-6				1		1	1	1A	1A	0.938	0.062	0	1	1A	1A	0.936	0.064	0	1	1A	1A	0.94	0.06	0	1	1A	1A	0.911	0.087	0.002	1	1A	1A	0.919	0.081	0	1	1A	1A	0.964	0.035	0.001	1	1A	1A	0.941	0.058	0.001
Acetanisole	100-06-1			NC/1B	NC	NC	NC	Inconclusive	Inconclusive	NC/1B	0.008	0.3	0.692	Inconclusive	Inconclusive	NC/1B	0.007	0.289	0.704	Inconclusive	Inconclusive	NC/1B	0.01	0.264	0.726	Inconclusive	Inconclusive	NC/1B	0.01	0.295	0.695	Inconclusive	Inconclusive	NC/1B	0.002	0.337	0.661	Inconclusive	Inconclusive	NC/1B	0.009	0.306	0.685	Inconclusive	Inconclusive	NC/1B	0.01	0.264	0.726
2-Butoxyethyl acetate	112-07-2				NC	NC	NC	NC	NC	NC	0	0.044	0.956	NC	NC	NC	0	0.051	0.949	NC	NC	NC	0.004	0.048	0.948	NC	NC	NC	0	0.044	0.956	NC	NC	NC	0.001	0.054	0.945	NC	NC	NC	0	0.054	0.946	NC	NC	NC	0.002	0.067	0.931
4-Methyl-2-nitroanisole	119-10-8				NC	NC	NC	Inconclusive	Inconclusive	NC/1B	0.034	0.435	0.531	Inconclusive	Inconclusive	NC/1B	0.041	0.453	0.506	Inconclusive	Inconclusive	NC/1B	0.065	0.488	0.447	Inconclusive	Inconclusive	NC/1B	0.03	0.43	0.54	Inconclusive	Inconclusive	NC/1B	0.041	0.456	0.503	Inconclusive	Inconclusive	NC/1B	0.09	0.46	0.45	Inconclusive	Inconclusive	NC/1B	0.056	0.423	0.521
4-Aminobenzoic acid	150-13-0	NC	NC	NC			NC/1B	NC	NC	NC	0.003	0.088	0.909	NC	NC	NC	0.005	0.122	0.873	NC	NC	NC	0.001	0.081	0.918	NC	NC	NC	0.009	0.12	0.871	NC	NC	NC	0.004	0.137	0.859	NC	NC	NC	0.009	0.16	0.831	NC	NC	NC	0.005	0.156	0.839
alpha-Isomethylionone	127-51-5	NC	NC	NC	1	1B	1B	Inconclusive	Inconclusive	NC/1B	0.051	0.577	0.372	Inconclusive	Inconclusive	NC/1B	0.122	0.528	0.35	Inconclusive	Inconclusive	NC/1B	0.089	0.582	0.329	Inconclusive	Inconclusive	NC/1B	0.068	0.561	0.371	Inconclusive	Inconclusive	NC/1B	0.109	0.613	0.278	Inconclusive	Inconclusive	NC/1B	0.093	0.62	0.287	Inconclusive	Inconclusive	NC/1B	0.083	0.527	0.39
Isopropanol	67-63-0				NC	NC	NC	NC	NC	NC	0	0.023	0.977	NC	NC	NC	0	0.007	0.993	NC	NC	NC	0.002	0.023	0.975	NC	NC	NC	0	0.044	0.956	NC	NC	NC	0	0.03	0.97	NC	NC	NC	0	0.016	0.984	NC	NC	NC	0	0.009	0.991
Methyl dihydrojasmonate	24851-98-7			NC/1B			NC/1B	Inconclusive	Inconclusive	NC/1B	0.044	0.374	0.582	Inconclusive	Inconclusive	NC/1B	0.047	0.419	0.534	Inconclusive	Inconclusive	NC/1B	0.07	0.415	0.515	Inconclusive	Inconclusive	NC/1B	0.049	0.429	0.522	Inconclusive	Inconclusive	NC/1B	0.067	0.411	0.522	Inconclusive	Inconclusive	NC/1B	0.059	0.445	0.496	Inconclusive	Inconclusive	NC/1B	0.05	0.43	0.52
1-(3-Methyl-2-benzofuranyl)ethanone	23911-56-0						NC/1B	Inconclusive	Inconclusive	NC/1B	0.072	0.568	0.36	Inconclusive	Inconclusive	NC/1B	0.07	0.509	0.421	Inconclusive	Inconclusive	NC/1B	0.071	0.595	0.334	Inconclusive	Inconclusive	NC/1B	0.079	0.584	0.337	Inconclusive	Inconclusive	NC/1B	0.076	0.534	0.39	Inconclusive	Inconclusive	NC/1B	0.088	0.542	0.37	Inconclusive	Inconclusive	NC/1B	0.083	0.524	0.393
Sulfanilic acid	121-57-3						NC/1B	NC	NC	NC	0.001	0.037	0.962	NC	NC	NC	0.008	0.095	0.897	NC	NC	NC	0.001	0.083	0.916	NC	NC	NC	0.004	0.052	0.944	NC	NC	NC	0.001	0.069	0.93	NC	NC	NC	0.001	0.034	0.965	NC	NC	NC	0.002	0.051	0.947
L-Carvone	6485-40-1	1	1B	1B	1	1B	1B	1	1B	1B	0.242	0.7	0.058	1	1B	1B	0.266	0.662	0.072	1	1B	1B	0.287	0.631	0.082	1	1B	1B	0.276	0.662	0.062	1	1B	1B	0.237	0.695	0.068	1	1B	1B	0.308	0.647	0.045	1	1B	1B	0.228	0.718	0.054
DEET	134-62-3				NC	NC	NC	NC	NC	NC	0.005	0.178	0.817	Inconclusive	Inconclusive	NC/1B	0.008	0.196	0.796	Inconclusive	Inconclusive	NC/1B	0.008	0.225	0.767	NC	NC	NC	0.01	0.189	0.801	Inconclusive	Inconclusive	NC/1B	0.006	0.206	0.788	Inconclusive	Inconclusive	NC/1B	0.004	0.219	0.777	NC	NC	NC	0.005	0.19	0.805
Ethylene brassylate	105-95-3			NC/1B			NC/1B	Inconclusive	Inconclusive	NC/1B	0.048	0.383	0.569	Inconclusive	Inconclusive	NC/1B	0.072	0.443	0.485	Inconclusive	Inconclusive	NC/1B	0.049	0.375	0.576	Inconclusive	Inconclusive	NC/1B	0.049	0.397	0.554	Inconclusive	Inconclusive	NC/1B	0.052	0.401	0.547	Inconclusive	Inconclusive	NC/1B	0.049	0.288	0.663	Inconclusive	Inconclusive	NC/1B	0.071	0.39	0.539
Propylene glycol	57-55-6	NC	NC	NC	NC	NC	NC	NC	NC	NC	0.001	0.027	0.972	NC	NC	NC	0.001	0.037	0.962	NC	NC	NC	0.002	0.026	0.972	NC	NC	NC	0	0.041	0.959	NC	NC	NC	0.002	0.042	0.956	NC	NC	NC	0	0.026	0.974	NC	NC	NC	0.002	0.036	0.962
2-Fluoro-5-nitroaniline	369-36-8				NC	NC	NC	Inconclusive	Inconclusive	NC/1B	0.007	0.254	0.739	Inconclusive	Inconclusive	NC/1B	0.007	0.336	0.657	Inconclusive	Inconclusive	NC/1B	0.005	0.244	0.751	Inconclusive	Inconclusive	NC/1B	0.01	0.265	0.725	Inconclusive	Inconclusive	NC/1B	0.004	0.25	0.746	Inconclusive	Inconclusive	NC/1B	0.005	0.314	0.681	Inconclusive	Inconclusive	NC/1B	0.009	0.282	0.709
Lilial	80-54-6	1	1B	1B	1	1B	1B	Inconclusive	Inconclusive	NC/1B	0.074	0.58	0.346	Inconclusive	Inconclusive	NC/1B	0.109	0.581	0.31	Inconclusive	Inconclusive	NC/1B	0.083	0.592	0.325	Inconclusive	Inconclusive	NC/1B	0.059	0.537	0.404	Inconclusive	Inconclusive	NC/1B	0.053	0.536	0.411	Inconclusive	Inconclusive	NC/1B	0.086	0.565	0.349	Inconclusive	Inconclusive	NC/1B	0.077	0.586	0.337
Lactic acid	50-21-5				NC	NC	NC	NC	NC	NC	0.004	0.036	0.96	NC	NC	NC	0.002	0.033	0.965	NC	NC	NC	0.003	0.036	0.961	NC	NC	NC	0	0.028	0.972	NC	NC	NC	0	0.033	0.967	NC	NC	NC	0.001	0.02	0.979	NC	NC	NC	0.001	0.049	0.95
Sulfanilamide	63-74-1	1	1B	1B	NC	NC	NC	NC	NC	NC	0	0.025	0.975	NC	NC	NC	0	0.017	0.983	NC	NC	NC	0	0.012	0.988	NC	NC	NC	0	0.007	0.993	NC	NC	NC	0	0.023	0.977	NC	NC	NC	0	0.015	0.985	NC	NC	NC	0	0.023	0.977
Ethyl benzoylacetate	94-02-0						NC/1B	Inconclusive	Inconclusive	NC/1B	0.035	0.433	0.532	Inconclusive	Inconclusive	NC/1B	0.052	0.454	0.494	Inconclusive	Inconclusive	NC/1B	0.03	0.399	0.571	Inconclusive	Inconclusive	NC/1B	0.04	0.395	0.565	Inconclusive	Inconclusive	NC/1B	0.04	0.382	0.578	Inconclusive	Inconclusive	NC/1B	0.023	0.408	0.569	Inconclusive	Inconclusive	NC/1B	0.035	0.391	0.574
Octanoic acid	124-07-2			NC/1B	NC	NC	NC	Inconclusive	Inconclusive	NC/1B	0.013	0.218	0.769	Inconclusive	Inconclusive	NC/1B	0.008	0.243	0.749	Inconclusive	Inconclusive	NC/1B	0.006	0.216	0.778	Inconclusive	Inconclusive	NC/1B	0.01	0.247	0.743	Inconclusive	Inconclusive	NC/1B	0.025	0.285	0.69	Inconclusive	Inconclusive	NC/1B	0.023	0.306	0.671	Inconclusive	Inconclusive	NC/1B	0.01	0.249	0.741
Bourgeonal	18127-01-0			NC/1B	1	1B	1B	Inconclusive	Inconclusive	NC/1B	0.094	0.612	0.294	Inconclusive	Inconclusive	NC/1B	0.141	0.592	0.267	Inconclusive	Inconclusive	NC/1B	0.097	0.627	0.276	1	1B	1B	0.186	0.667	0.147	1	1B	1B	0.186	0.661	0.153	Inconclusive	Inconclusive	NC/1B	0.151	0.621	0.228	1	1B	1B	0.142	0.686	0.172
Cyclamen aldehyde	103-95-7			NC/1B	1	1B	1B	1	1B	1B	0.151	0.716	0.133	1	1B	1B	0.16	0.691	0.149	1	1B	1B	0.139	0.686	0.175	1	1B	1B	0.139	0.664	0.197	1	1B	1B	0.132	0.711	0.157	Inconclusive	Inconclusive	NC/1B	0.17	0.602	0.228	1	1B	1B	0.116	0.722	0.162
Salicylic acid	69-72-7			NC/1B	1	1B	1B	Inconclusive	Inconclusive	NC/1B	0.006	0.231	0.763	Inconclusive	Inconclusive	NC/1B	0.011	0.249	0.74	Inconclusive	Inconclusive	NC/1B	0.004	0.237	0.759	Inconclusive	Inconclusive	NC/1B	0.013	0.272	0.715	Inconclusive	Inconclusive	NC/1B	0.018	0.294	0.688	Inconclusive	Inconclusive	NC/1B	0.014	0.28	0.706	Inconclusive	Inconclusive	NC/1B	0.017	0.26	0.723
BADGE	1675-54-3				1	1A	1A	1	1A	1A	0.655	0.336	0.009	1	1A	1A	0.641	0.355	0.004	1	1A	1A	0.689	0.308	0.003	1	1A	1A	0.676	0.319	0.005	1	1A	1A	0.603	0.384	0.013	1	Inconclusive	1	0.531	0.454	0.015	1	1A	1A	0.651	0.341	0.008
Tropolone	533-75-5				1	1B	1B	1	1B	1B	0.159	0.646	0.195	1	1B	1B	0.187	0.665	0.148	Inconclusive	Inconclusive	NC/1B	0.183	0.577	0.24	Inconclusive	Inconclusive	NC/1B	0.134	0.615	0.251	1	1B	1B	0.16	0.693	0.147	1	1B	1B	0.184	0.656	0.16	1	1B	1B	0.157	0.674	0.169
3-Aminophenol	591-27-5				1	1B	1B	Inconclusive	Inconclusive	NC/1B	0.019	0.377	0.604	Inconclusive	Inconclusive	NC/1B	0.025	0.452	0.523	Inconclusive	Inconclusive	NC/1B	0.035	0.488	0.477	Inconclusive	Inconclusive	NC/1B	0.018	0.41	0.572	Inconclusive	Inconclusive	NC/1B	0.019	0.429	0.552	Inconclusive	Inconclusive	NC/1B	0.03	0.457	0.513	Inconclusive	Inconclusive	NC/1B	0.015	0.4	0.585
1-Bromobutane	109-65-9						NC/1B	Inconclusive	Inconclusive	NC/1B	0.04	0.528	0.432	Inconclusive	Inconclusive	NC/1B	0.039	0.559	0.402	Inconclusive	Inconclusive	NC/1B	0.066	0.571	0.363	Inconclusive	Inconclusive	NC/1B	0.052	0.58	0.368	Inconclusive	Inconclusive	NC/1B	0.014	0.56	0.426	Inconclusive	Inconclusive	NC/1B	0.067	0.53	0.403	Inconclusive	Inconclusive	NC/1B	0.045	0.544	0.411
Butan-1-ol	71-36-3				NC	NC	NC	NC	NC	NC	0	0.082	0.918	NC	NC	NC	0.001	0.095	0.904	NC	NC	NC	0.002	0.086	0.912	NC	NC	NC	0.001	0.089	0.91	NC	NC	NC	0	0.045	0.955	NC	NC	NC	0.001	0.073	0.926	NC	NC	NC	0.003	0.098	0.899
DMSO	67-68-5	NC	NC	NC	1	1B	1B	NC	NC	NC	0	0.08	0.92	NC	NC	NC	0.003	0.093	0.904	NC	NC	NC	0.004	0.097	0.899	NC	NC	NC	0.005	0.09	0.905	NC	NC	NC	0.006	0.082	0.912	NC	NC	NC	0.002	0.108	0.89	NC	NC	NC	0.004	0.115	0.881
L-Tartaric acid	87-69-4						NC/1B	NC	NC	NC	0.003	0.094	0.903	NC	NC	NC	0.004	0.127	0.869	NC	NC	NC	0.006	0.136	0.858	NC	NC	NC	0.002	0.148	0.85	NC	NC	NC	0.004	0.095	0.901	NC	NC	NC	0.002	0.11	0.888	NC	NC	NC	0.003	0.112	0.885
Imidazolidinyl urea	39236-46-9	1	1B	1B	1	1B	1B	1	1A	1A	0.548	0.441	0.011	1	1A	1A	0.608	0.382	0.01	1	1A	1A	0.579	0.398	0.023	1	Inconclusive	1	0.521	0.452	0.027	1	1A	1A	0.562	0.421	0.017	1	Inconclusive	1	0.516	0.458	0.026	1	Inconclusive	1	0.503	0.471	0.026
D-Limonene	5989-27-5			NC/1B	1	1B	1B	Inconclusive	Inconclusive	NC/1B	0.063	0.534	0.403	Inconclusive	Inconclusive	NC/1B	0.081	0.472	0.447	Inconclusive	Inconclusive	NC/1B	0.143	0.518	0.339	Inconclusive	Inconclusive	NC/1B	0.117	0.504	0.379	Inconclusive	Inconclusive	NC/1B	0.129	0.548	0.323	Inconclusive	Inconclusive	NC/1B	0.143	0.538	0.319	Inconclusive	Inconclusive	NC/1B	0.109	0.523	0.368
Chlorobenzene	108-90-7						NC/1B	Inconclusive	Inconclusive	NC/1B	0.008	0.259	0.733	Inconclusive	Inconclusive	NC/1B	0.019	0.314	0.667	Inconclusive	Inconclusive	NC/1B	0.011	0.287	0.702	Inconclusive	Inconclusive	NC/1B	0.011	0.302	0.687	Inconclusive	Inconclusive	NC/1B	0.002	0.24	0.758	Inconclusive	Inconclusive	NC/1B	0.017	0.272	0.711	Inconclusive	Inconclusive	NC/1B	0.012	0.3	0.688
Hexyl salicylate	6259-76-3	NC	NC	NC	1		1	Inconclusive	Inconclusive	NC/1B	0.082	0.578	0.34	Inconclusive	Inconclusive	NC/1B	0.096	0.632	0.272	1	1B	1B	0.139	0.673	0.188	Inconclusive	Inconclusive	NC/1B	0.111	0.653	0.236	Inconclusive	Inconclusive	NC/1B	0.144	0.56	0.296	Inconclusive	Inconclusive	NC/1B	0.096	0.634	0.27	Inconclusive	Inconclusive	NC/1B	0.11	0.558	0.332
1-Iodohexane	638-45-9				NC	NC	NC	1	1B	1B	0.142	0.708	0.15	Inconclusive	Inconclusive	NC/1B	0.138	0.657	0.205	1	1B	1B	0.185	0.665	0.15	1	1B	1B	0.189	0.639	0.172	1	1B	1B	0.116	0.73	0.154	1	1B	1B	0.146	0.715	0.139	1	1B	1B	0.163	0.688	0.149
Benzyl salicylate	118-58-1			NC/1B	1	1B	1B	Inconclusive	Inconclusive	NC/1B	0.115	0.658	0.227	Inconclusive	Inconclusive	NC/1B	0.103	0.619	0.278	Inconclusive	Inconclusive	NC/1B	0.08	0.696	0.224	Inconclusive	Inconclusive	NC/1B	0.111	0.607	0.282	Inconclusive	Inconclusive	NC/1B	0.118	0.636	0.246	Inconclusive	Inconclusive	NC/1B	0.144	0.602	0.254	Inconclusive	Inconclusive	NC/1B	0.145	0.61	0.245
Benzylidene acetone	122-57-6	1	1A	1A	1		1	1	1A	1A	0.705	0.288	0.007	1	1A	1A	0.696	0.3	0.004	1	1A	1A	0.793	0.204	0.003	1	1A	1A	0.682	0.303	0.015	1	1A	1A	0.768	0.226	0.006	1	1A	1A	0.69	0.298	0.012	1	1A	1A	0.701	0.29	0.009
2-Methyldecanenitrile	69300-15-8				NC	NC	NC	Inconclusive	Inconclusive	NC/1B	0.104	0.538	0.358	Inconclusive	Inconclusive	NC/1B	0.079	0.617	0.304	Inconclusive	Inconclusive	NC/1B	0.152	0.475	0.373	Inconclusive	Inconclusive	NC/1B	0.113	0.492	0.395	Inconclusive	Inconclusive	NC/1B	0.152	0.548	0.3	Inconclusive	Inconclusive	NC/1B	0.157	0.566	0.277	Inconclusive	Inconclusive	NC/1B	0.102	0.524	0.374
Clofibrate	637-07-0				NC	NC	NC/1B	Inconclusive	Inconclusive	NC/1B	0.022	0.376	0.602	Inconclusive	Inconclusive	NC/1B	0.036	0.439	0.525	Inconclusive	Inconclusive	NC/1B	0.035	0.513	0.452	Inconclusive	Inconclusive	NC/1B	0.042	0.445	0.513	Inconclusive	Inconclusive	NC/1B	0.016	0.321	0.663	Inconclusive	Inconclusive	NC/1B	0.031	0.395	0.574	Inconclusive	Inconclusive	NC/1B	0.049	0.431	0.52
Glycerol	56-81-5				NC	NC	NC	NC	NC	NC	0	0.029	0.971	NC	NC	NC	0	0.037	0.963	NC	NC	NC	0.003	0.068	0.929	NC	NC	NC	0.001	0.038	0.961	NC	NC	NC	0.003	0.052	0.945	NC	NC	NC	0.001	0.038	0.961	NC	NC	NC	0	0.037	0.963
Applelide	478695-70-4				NC	NC	NC	Inconclusive	Inconclusive	NC/1B	0.075	0.524	0.401	Inconclusive	Inconclusive	NC/1B	0.117	0.524	0.359	Inconclusive	Inconclusive	NC/1B	0.104	0.502	0.394	Inconclusive	Inconclusive	NC/1B	0.069	0.532	0.399	Inconclusive	Inconclusive	NC/1B	0.054	0.46	0.486	Inconclusive	Inconclusive	NC/1B	0.096	0.536	0.368	Inconclusive	Inconclusive	NC/1B	0.098	0.566	0.336
4-Hydroxybenzoic acid	99-96-7				NC	NC	NC	NC	NC	NC	0	0.023	0.977	NC	NC	NC	0	0.043	0.957	NC	NC	NC	0	0.034	0.966	NC	NC	NC	0.001	0.06	0.939	NC	NC	NC	0	0.039	0.961	NC	NC	NC	0.001	0.038	0.961	NC	NC	NC	0	0.043	0.957
Chlorothalonil	1897-45-6				1	1A	1A	1	1A	1A	0.957	0.041	0.002	1	1A	1A	0.953	0.047	0	1	1A	1A	0.981	0.019	0	1	1A	1A	0.961	0.037	0.002	1	1A	1A	0.955	0.045	0	1	1A	1A	0.968	0.032	0	1	1A	1A	0.951	0.044	0.005
cis-6-Nonenal	2277-19-2			NC/1B	1	1B	1B	1	1B	1B	0.193	0.686	0.121	1	1B	1B	0.236	0.675	0.089	1	1B	1B	0.2	0.713	0.087	1	1B	1B	0.198	0.653	0.149	1	1B	1B	0.212	0.662	0.126	1	1B	1B	0.159	0.678	0.163	1	1B	1B	0.21	0.695	0.095
2-Hexylidenecyclopentanone	17373-89-6	1	1A	1	1	1B	1	1	1A	1A	0.676	0.31	0.014	1	1A	1A	0.69	0.286	0.024	1	1A	1A	0.625	0.335	0.04	1	1A	1A	0.662	0.323	0.015	1	1A	1A	0.656	0.321	0.023	1	1A	1A	0.691	0.285	0.024	1	1A	1A	0.704	0.284	0.012
Benzyl benzoate	120-51-4	NC	NC	NC	1	1B	NC/1B	Inconclusive	Inconclusive	NC/1B	0.021	0.436	0.543	Inconclusive	Inconclusive	NC/1B	0.024	0.435	0.541	Inconclusive	Inconclusive	NC/1B	0.014	0.434	0.552	Inconclusive	Inconclusive	NC/1B	0.015	0.389	0.596	Inconclusive	Inconclusive	NC/1B	0.024	0.402	0.574	Inconclusive	Inconclusive	NC/1B	0.024	0.451	0.525	Inconclusive	Inconclusive	NC/1B	0.029	0.462	0.509
6-Methylhepta-3,5-dien-2-one	1604-28-0	1	1A	1			NC/1B	1	1B	1B	0.28	0.635	0.085	1	1B	1B	0.313	0.588	0.099	1	1B	1B	0.23	0.674	0.096	1	1B	1B	0.294	0.587	0.119	1	1B	1B	0.227	0.722	0.051	1	1B	1B	0.294	0.606	0.1	1	1B	1B	0.295	0.613	0.092
Neomycin sulfate	1405-10-3	1	1B	1B			NC/1B	Inconclusive	Inconclusive	NC/1B	0.009	0.205	0.786	Inconclusive	Inconclusive	NC/1B	0.017	0.21	0.773	NC	NC	NC	0.01	0.179	0.811	Inconclusive	Inconclusive	NC/1B	0.017	0.184	0.799	Inconclusive	Inconclusive	NC/1B	0.013	0.2	0.787	Inconclusive	Inconclusive	NC/1B	0.01	0.223	0.767	Inconclusive	Inconclusive	NC/1B	0.031	0.279	0.69
Triethanolamine	102-71-6				NC	NC	NC	NC	NC	NC	0.009	0.149	0.842	Inconclusive	Inconclusive	NC/1B	0.012	0.203	0.785	Inconclusive	Inconclusive	NC/1B	0.008	0.217	0.775	NC	NC	NC	0.008	0.185	0.807	NC	NC	NC	0.005	0.18	0.815	Inconclusive	Inconclusive	NC/1B	0.009	0.21	0.781	NC	NC	NC	0.001	0.126	0.873
2-Isobutyl-4-methyltetrahydro-2H-pyran-4-ol	63500-71-0			NC/1B			NC/1B	Inconclusive	Inconclusive	NC/1B	0.167	0.481	0.352	Inconclusive	Inconclusive	NC/1B	0.19	0.524	0.286	Inconclusive	Inconclusive	Inconclusive	0.229	0.569	0.202	Inconclusive	Inconclusive	Inconclusive	0.202	0.454	0.344	Inconclusive	Inconclusive	Inconclusive	0.208	0.494	0.298	Inconclusive	Inconclusive	Inconclusive	0.207	0.473	0.32	Inconclusive	Inconclusive	Inconclusive	0.253	0.5	0.247
Methyl non-2-ynoate	111-80-8	1		1	1		1	1	1A	1A	0.77	0.223	0.007	1	1A	1A	0.828	0.167	0.005	1	1A	1A	0.754	0.236	0.01	1	1A	1A	0.753	0.24	0.007	1	1A	1A	0.768	0.228	0.004	1	1A	1A	0.689	0.288	0.023	1	1A	1A	0.74	0.252	0.008
Benzyl cinnamate	103-41-3			NC/1B	1	1B	1B	Inconclusive	Inconclusive	NC/1B	0.02	0.327	0.653	Inconclusive	Inconclusive	NC/1B	0.021	0.345	0.634	Inconclusive	Inconclusive	NC/1B	0.016	0.27	0.714	Inconclusive	Inconclusive	NC/1B	0.034	0.344	0.622	Inconclusive	Inconclusive	NC/1B	0.027	0.358	0.615	Inconclusive	Inconclusive	NC/1B	0.018	0.299	0.683	Inconclusive	Inconclusive	NC/1B	0.018	0.327	0.655
trans-Hex-2-enal	6728-26-3	1	1A	1	1	1B	1B	1	1A	1A	0.829	0.167	0.004	1	1A	1A	0.879	0.12	0.001	1	1A	1A	0.913	0.084	0.003	1	1A	1A	0.845	0.153	0.002	1	1A	1A	0.922	0.078	0	1	1A	1A	0.834	0.16	0.006	1	1A	1A	0.876	0.122	0.002
Helional	1205-17-0				1	1B	1B	1	1B	1B	0.215	0.721	0.064	1	1B	1B	0.207	0.723	0.07	1	1B	1B	0.198	0.726	0.076	1	1B	1B	0.229	0.704	0.067	1	1B	1B	0.252	0.681	0.067	1	1B	1B	0.203	0.707	0.09	1	1B	1B	0.223	0.686	0.091
alpha-Amylcinnamaldehyde	122-40-7			NC/1B	1	1B	1B	1	Inconclusive	1	0.52	0.455	0.025	1	Inconclusive	1	0.526	0.437	0.037	1	Inconclusive	1	0.467	0.492	0.041	1	Inconclusive	1	0.524	0.463	0.013	1	Inconclusive	1	0.479	0.481	0.04	1	Inconclusive	1	0.489	0.49	0.021	1	Inconclusive	1	0.508	0.465	0.027
6-Methylcoumarin	92-48-8			NC/1B			NC/1B	Inconclusive	Inconclusive	NC/1B	0.009	0.308	0.683	Inconclusive	Inconclusive	NC/1B	0.008	0.301	0.691	Inconclusive	Inconclusive	NC/1B	0.006	0.297	0.697	Inconclusive	Inconclusive	NC/1B	0.006	0.306	0.688	Inconclusive	Inconclusive	NC/1B	0.019	0.341	0.64	Inconclusive	Inconclusive	NC/1B	0.01	0.338	0.652	Inconclusive	Inconclusive	NC/1B	0.022	0.402	0.576
Allyl phenoxyacetate	7493-74-5			NC/1B	1	1B	1B	NC	NC	NC	0.007	0.191	0.802	NC	NC	NC	0.008	0.185	0.807	Inconclusive	Inconclusive	NC/1B	0.007	0.206	0.787	NC	NC	NC	0	0.141	0.859	NC	NC	NC	0.003	0.171	0.826	NC	NC	NC	0.004	0.156	0.84	NC	NC	NC	0.002	0.181	0.817
Bandrowski’s base	20048-27-5				1	1A	1A	1	1A	1A	0.947	0.052	0.001	1	1A	1A	0.932	0.067	0.001	1	1A	1A	0.966	0.034	0	1	1A	1A	0.913	0.084	0.003	1	1A	1A	0.938	0.061	0.001	1	1A	1A	0.977	0.023	0	1	1A	1A	0.967	0.033	0
Kathon CG	55965-84-9	1	1A	1A	1	1A	1A	1	1A	1A	0.916	0.083	0.001	1	1A	1A	0.927	0.072	0.001	1	1A	1A	0.948	0.05	0.002	1	1A	1A	0.945	0.053	0.002	1	1A	1A	0.933	0.066	0.001	1	1A	1A	0.873	0.12	0.007	1	1A	1A	0.925	0.066	0.009
Squaric acid	2892-51-5				1		1	NC	NC	NC	0.004	0.167	0.829	Inconclusive	Inconclusive	NC/1B	0.007	0.271	0.722	Inconclusive	Inconclusive	NC/1B	0.01	0.194	0.796	Inconclusive	Inconclusive	NC/1B	0.005	0.223	0.772	Inconclusive	Inconclusive	NC/1B	0.002	0.204	0.794	Inconclusive	Inconclusive	NC/1B	0.011	0.212	0.777	NC	NC	NC	0.002	0.171	0.827
Hydroxycitronellal	107-75-5	1	1B	1B	1	1B	1B	1	1B	1B	0.319	0.611	0.07	1	1B	1B	0.405	0.536	0.059	1	1B	1B	0.29	0.629	0.081	1	1B	1B	0.349	0.592	0.059	1	1B	1B	0.307	0.62	0.073	1	1B	1B	0.327	0.623	0.05	1	1B	1B	0.376	0.567	0.057
Thiram	137-26-8	1	1B	1B	1	1B	1B	1	1A	1A	0.982	0.018	0	1	1A	1A	0.992	0.008	0	1	1A	1A	0.976	0.024	0	1	1A	1A	0.972	0.028	0	1	1A	1A	0.969	0.03	0.001	1	1A	1A	0.987	0.013	0	1	1A	1A	0.982	0.018	0
alpha-Tocopherol	59-02-9				1	1B	1B	Inconclusive	Inconclusive	NC/1B	0.01	0.2	0.79	NC	NC	NC	0.006	0.191	0.803	NC	NC	NC	0.002	0.133	0.865	NC	NC	NC	0.007	0.166	0.827	Inconclusive	Inconclusive	NC/1B	0.008	0.257	0.735	Inconclusive	Inconclusive	NC/1B	0.008	0.196	0.796	Inconclusive	Inconclusive	NC/1B	0.01	0.193	0.797
5-Methylhexane-2,3-dione	13706-86-0	1	1B	1B	1	1B	1B	1	1B	1B	0.231	0.702	0.067	1	1B	1B	0.214	0.685	0.101	1	1B	1B	0.235	0.679	0.086	1	1B	1B	0.22	0.668	0.112	1	1B	1B	0.215	0.699	0.086	1	1B	1B	0.295	0.633	0.072	1	1B	1B	0.227	0.662	0.111
Linalool	78-70-6			NC/1B	1	1B	1B	Inconclusive	Inconclusive	NC/1B	0.034	0.417	0.549	Inconclusive	Inconclusive	NC/1B	0.032	0.458	0.51	Inconclusive	Inconclusive	NC/1B	0.044	0.518	0.438	Inconclusive	Inconclusive	NC/1B	0.045	0.459	0.496	Inconclusive	Inconclusive	NC/1B	0.053	0.505	0.442	Inconclusive	Inconclusive	NC/1B	0.077	0.509	0.414	Inconclusive	Inconclusive	NC/1B	0.065	0.514	0.421
Isobergamate	68683-20-5	1	1B	1B			NC/1B	Inconclusive	Inconclusive	NC/1B	0.139	0.621	0.24	Inconclusive	Inconclusive	NC/1B	0.085	0.653	0.262	Inconclusive	Inconclusive	NC/1B	0.093	0.665	0.242	Inconclusive	Inconclusive	NC/1B	0.153	0.589	0.258	Inconclusive	Inconclusive	NC/1B	0.128	0.608	0.264	Inconclusive	Inconclusive	NC/1B	0.153	0.615	0.232	Inconclusive	Inconclusive	NC/1B	0.133	0.608	0.259
Farnesal	502-67-0				1	1B	1B	1	1A	1A	0.544	0.429	0.027	1	Inconclusive	1	0.494	0.479	0.027	1	1A	1A	0.532	0.433	0.035	1	Inconclusive	1	0.46	0.476	0.064	1	1A	1A	0.579	0.388	0.033	1	Inconclusive	1	0.521	0.435	0.044	1	1A	1A	0.537	0.422	0.041
Lauryl gallate	1166-52-5				1	1A	1A	1	1A	1A	0.947	0.053	0	1	1A	1A	0.974	0.026	0	1	1A	1A	0.942	0.057	0.001	1	1A	1A	0.972	0.028	0	1	1A	1A	0.915	0.085	0	1	1A	1A	0.945	0.055	0	1	1A	1A	0.942	0.058	0
Furil	492-94-4						NC/1B	Inconclusive	Inconclusive	NC/1B	0.139	0.577	0.284	Inconclusive	Inconclusive	NC/1B	0.111	0.536	0.353	Inconclusive	Inconclusive	NC/1B	0.117	0.556	0.327	Inconclusive	Inconclusive	NC/1B	0.104	0.611	0.285	Inconclusive	Inconclusive	NC/1B	0.111	0.615	0.274	Inconclusive	Inconclusive	NC/1B	0.093	0.606	0.301	Inconclusive	Inconclusive	NC/1B	0.072	0.619	0.309
Kanamycin	59-01-8	1	1B	1B	NC	NC	NC	NC	NC	NC	0.001	0.088	0.911	NC	NC	NC	0.003	0.1	0.897	NC	NC	NC	0.005	0.146	0.849	NC	NC	NC	0	0.097	0.903	NC	NC	NC	0.004	0.133	0.863	NC	NC	NC	0.003	0.11	0.887	NC	NC	NC	0.001	0.086	0.913
Tetrachlorosalicylanilide	1154-59-2	1	1A	1A	1	1A	1A	1	1A	1A	0.759	0.228	0.013	1	1A	1A	0.69	0.3	0.01	1	1A	1A	0.649	0.34	0.011	1	1A	1A	0.813	0.185	0.002	1	1A	1A	0.72	0.268	0.012	1	1A	1A	0.775	0.223	0.002	1	1A	1A	0.691	0.295	0.014
Anethole	104-46-1				1		1	Inconclusive	Inconclusive	NC/1B	0.03	0.535	0.435	Inconclusive	Inconclusive	NC/1B	0.053	0.551	0.396	Inconclusive	Inconclusive	NC/1B	0.084	0.557	0.359	Inconclusive	Inconclusive	NC/1B	0.078	0.501	0.421	Inconclusive	Inconclusive	NC/1B	0.06	0.65	0.29	Inconclusive	Inconclusive	NC/1B	0.05	0.544	0.406	Inconclusive	Inconclusive	NC/1B	0.077	0.53	0.393
Diethyl sulfate	64-67-5				1	1B	1B	1	1B	1B	0.087	0.733	0.18	1	1B	1B	0.111	0.711	0.178	1	1B	1B	0.122	0.687	0.191	Inconclusive	Inconclusive	NC/1B	0.098	0.694	0.208	Inconclusive	Inconclusive	NC/1B	0.096	0.7	0.204	1	1B	1B	0.128	0.684	0.188	1	1B	1B	0.124	0.69	0.186
trans-Dec-2-enal	3913-81-3			NC/1B	1	1B	1B	1	1A	1A	0.692	0.287	0.021	1	1A	1A	0.696	0.288	0.016	1	1A	1A	0.663	0.301	0.036	1	1A	1A	0.651	0.316	0.033	1	1A	1A	0.692	0.281	0.027	1	1A	1A	0.695	0.271	0.034	1	1A	1A	0.688	0.287	0.025
Aniline	62-53-3	1	1B	1B	1	1B	NC/1B	Inconclusive	Inconclusive	NC/1B	0.068	0.46	0.472	Inconclusive	Inconclusive	NC/1B	0.068	0.485	0.447	Inconclusive	Inconclusive	NC/1B	0.086	0.442	0.472	Inconclusive	Inconclusive	NC/1B	0.053	0.427	0.52	Inconclusive	Inconclusive	NC/1B	0.078	0.534	0.388	Inconclusive	Inconclusive	NC/1B	0.084	0.549	0.367	Inconclusive	Inconclusive	NC/1B	0.087	0.486	0.427
1,2-Benzisothiazol-3(2H)-one	2634-33-5				1	1B	1B	1	1A	1A	0.964	0.035	0.001	1	1A	1A	0.973	0.027	0	1	1A	1A	0.972	0.027	0.001	1	1A	1A	0.968	0.032	0	1	1A	1A	0.946	0.051	0.003	1	1A	1A	0.975	0.025	0	1	1A	1A	0.959	0.041	0
Ethyl vanillin	121-32-4			NC/1B	NC	NC	NC	Inconclusive	Inconclusive	NC/1B	0.009	0.361	0.63	Inconclusive	Inconclusive	NC/1B	0.013	0.333	0.654	Inconclusive	Inconclusive	NC/1B	0.016	0.317	0.667	Inconclusive	Inconclusive	NC/1B	0.012	0.348	0.64	Inconclusive	Inconclusive	NC/1B	0.022	0.345	0.633	Inconclusive	Inconclusive	NC/1B	0.011	0.346	0.643	Inconclusive	Inconclusive	NC/1B	0.023	0.365	0.612
Geraniol	106-24-1	1	1B	1B	1	1B	1B	1	1B	1B	0.154	0.727	0.119	1	1B	1B	0.149	0.692	0.159	1	1B	1B	0.135	0.724	0.141	1	1B	1B	0.159	0.725	0.116	1	1B	1B	0.174	0.675	0.151	1	1B	1B	0.124	0.719	0.157	1	1B	1B	0.15	0.718	0.132
Methyl methacrylate	80-62-6			NC/1B	1	1B	1B	1	1B	1B	0.138	0.672	0.19	Inconclusive	Inconclusive	NC/1B	0.1	0.683	0.217	1	1B	1B	0.144	0.725	0.131	1	1B	1B	0.27	0.618	0.112	1	1B	1B	0.218	0.666	0.116	1	1B	1B	0.294	0.64	0.066	1	1B	1B	0.193	0.682	0.125
Methyl methanesulphonate	66-27-3				1	1B	1B	1	Inconclusive	1	0.449	0.504	0.047	1	1B	1B	0.375	0.522	0.103	1	Inconclusive	1	0.46	0.476	0.064	1	Inconclusive	1	0.464	0.483	0.053	1	1A	1A	0.587	0.392	0.021	1	Inconclusive	1	0.495	0.467	0.038	1	Inconclusive	1	0.439	0.507	0.054
Isoeugenol	97-54-1	1	1B	1	1	1A	1A	1	Inconclusive	1	0.461	0.488	0.051	1	1B	1B	0.403	0.551	0.046	1	Inconclusive	1	0.468	0.458	0.074	1	1B	1B	0.338	0.569	0.093	1	Inconclusive	1	0.475	0.467	0.058	1	1B	1B	0.286	0.605	0.109	1	1B	1B	0.412	0.544	0.044
Formaldehyde	50-00-0	1	1A	1A	1		1	1	1A	1A	0.911	0.085	0.004	1	1A	1A	0.878	0.117	0.005	1	1A	1A	0.878	0.118	0.004	1	1A	1A	0.81	0.183	0.007	1	1A	1A	0.866	0.125	0.009	1	1A	1A	0.892	0.097	0.011	1	1A	1A	0.854	0.142	0.004
BGE	2426-08-6	1	1A	1A	1	1B	1B	1	1B	1B	0.185	0.701	0.114	1	1B	1B	0.18	0.678	0.142	1	1B	1B	0.211	0.631	0.158	1	1B	1B	0.226	0.648	0.126	1	1B	1B	0.21	0.678	0.112	1	1B	1B	0.125	0.703	0.172	1	1B	1B	0.207	0.659	0.134
2-Methoxy-p-cresol	93-51-6				1	1B	1B	Inconclusive	Inconclusive	NC/1B	0.051	0.552	0.397	Inconclusive	Inconclusive	NC/1B	0.078	0.557	0.365	Inconclusive	Inconclusive	NC/1B	0.095	0.564	0.341	Inconclusive	Inconclusive	NC/1B	0.072	0.529	0.399	Inconclusive	Inconclusive	NC/1B	0.074	0.572	0.354	Inconclusive	Inconclusive	NC/1B	0.084	0.573	0.343	Inconclusive	Inconclusive	NC/1B	0.095	0.542	0.363
Methyl pyruvate	600-22-6				1	1B	1	NC	NC	NC	0.001	0.053	0.946	NC	NC	NC	0	0.075	0.925	NC	NC	NC	0	0.035	0.965	NC	NC	NC	0.002	0.056	0.942	NC	NC	NC	0.003	0.089	0.908	NC	NC	NC	0.003	0.086	0.911	NC	NC	NC	0.001	0.078	0.921
Dihydroeugenol	2785-87-7			NC/1B	1	1B	1B	Inconclusive	Inconclusive	NC/1B	0.032	0.489	0.479	Inconclusive	Inconclusive	NC/1B	0.025	0.501	0.474	Inconclusive	Inconclusive	NC/1B	0.017	0.506	0.477	Inconclusive	Inconclusive	NC/1B	0.035	0.48	0.485	Inconclusive	Inconclusive	NC/1B	0.021	0.494	0.485	Inconclusive	Inconclusive	NC/1B	0.029	0.547	0.424	Inconclusive	Inconclusive	NC/1B	0.027	0.523	0.45
EGDMA	97-90-5				1	1B	1B	1	1B	1B	0.166	0.722	0.112	1	1B	1B	0.141	0.732	0.127	1	1B	1B	0.255	0.637	0.108	1	1B	1B	0.203	0.68	0.117	1	1B	1B	0.162	0.717	0.121	1	1B	1B	0.217	0.686	0.097	1	1B	1B	0.14	0.708	0.152
5-Amino-o-cresol	2835-95-2				1	1B	1B	1	1B	1B	0.209	0.711	0.08	1	1B	1B	0.248	0.691	0.061	1	1B	1B	0.277	0.648	0.075	1	1B	1B	0.267	0.675	0.058	1	1B	1B	0.235	0.688	0.077	1	1B	1B	0.325	0.612	0.063	1	1B	1B	0.318	0.621	0.061
Perillaldehyde	2111-75-3	1	1B	1B	1	1B	1B	1	1B	1B	0.417	0.553	0.03	1	1B	1B	0.36	0.615	0.025	1	1B	1B	0.375	0.567	0.058	1	1B	1B	0.429	0.543	0.028	1	Inconclusive	1	0.438	0.516	0.046	1	1B	1B	0.387	0.581	0.032	1	1B	1B	0.42	0.545	0.035
1-(4-Methoxyphenyl)pent-1-en-3-one	104-27-8	1	1A	1A	1	1B	1B	1	Inconclusive	1	0.466	0.515	0.019	1	Inconclusive	1	0.439	0.524	0.037	1	1B	1B	0.42	0.534	0.046	1	Inconclusive	1	0.467	0.498	0.035	1	Inconclusive	1	0.441	0.527	0.032	1	1B	1B	0.421	0.55	0.029	1	1B	1B	0.413	0.548	0.039
Pentachlorophenol	87-86-5				1	1B	1B	Inconclusive	Inconclusive	NC/1B	0.114	0.602	0.284	1	1B	1B	0.171	0.636	0.193	Inconclusive	Inconclusive	NC/1B	0.154	0.605	0.241	Inconclusive	Inconclusive	NC/1B	0.152	0.597	0.251	Inconclusive	Inconclusive	NC/1B	0.109	0.555	0.336	Inconclusive	Inconclusive	NC/1B	0.199	0.58	0.221	Inconclusive	Inconclusive	NC/1B	0.119	0.624	0.257
DNCB	97-00-7	1	1A	1A	1	1A	1A	1	1A	1A	0.963	0.035	0.002	1	1A	1A	0.932	0.062	0.006	1	1A	1A	0.951	0.048	0.001	1	1A	1A	0.953	0.046	0.001	1	1A	1A	0.962	0.036	0.002	1	1A	1A	0.95	0.05	0	1	1A	1A	0.966	0.033	0.001
2,5-Diaminotoluene sulfate	615-50-9				1	1A	1A	1	1A	1A	0.727	0.268	0.005	1	1A	1A	0.748	0.247	0.005	1	1A	1A	0.674	0.313	0.013	1	1A	1A	0.676	0.308	0.016	1	1A	1A	0.725	0.266	0.009	1	1A	1A	0.666	0.324	0.01	1	1A	1A	0.702	0.294	0.004
Cinnamic alcohol	104-54-1	1	1B	1B	1	1B	1B	1	1B	1B	0.114	0.693	0.193	Inconclusive	Inconclusive	NC/1B	0.14	0.659	0.201	1	1B	1B	0.127	0.676	0.197	Inconclusive	Inconclusive	NC/1B	0.094	0.684	0.222	Inconclusive	Inconclusive	NC/1B	0.092	0.652	0.256	Inconclusive	Inconclusive	NC/1B	0.13	0.633	0.237	Inconclusive	Inconclusive	NC/1B	0.076	0.684	0.24
1-Phenylpropane-1,2-dione	579-07-7				1		1	1	1A	1A	0.545	0.436	0.019	1	1A	1A	0.594	0.394	0.012	1	1A	1A	0.579	0.405	0.016	1	1A	1A	0.581	0.408	0.011	1	Inconclusive	1	0.506	0.469	0.025	1	1A	1A	0.583	0.398	0.019	1	1A	1A	0.599	0.378	0.023
Abietic acid	514-10-3				1	1B	1B	1	1A	1A	0.574	0.399	0.027	1	1A	1A	0.568	0.394	0.038	1	1A	1A	0.627	0.346	0.027	1	Inconclusive	1	0.506	0.444	0.05	1	1A	1A	0.554	0.422	0.024	1	1A	1A	0.639	0.339	0.022	1	1A	1A	0.6	0.371	0.029
Citral	5392-40-5	1		1	1	1B	1B	1	Inconclusive	1	0.465	0.507	0.028	1	1B	1B	0.391	0.557	0.052	1	1B	1B	0.356	0.55	0.094	1	1B	1B	0.379	0.551	0.07	1	Inconclusive	1	0.503	0.448	0.049	1	1B	1B	0.332	0.598	0.07	1	Inconclusive	1	0.43	0.522	0.048
1-Naphthol	90-15-3				1	1A	1A	1	1B	1B	0.362	0.605	0.033	1	1B	1B	0.427	0.524	0.049	1	1B	1B	0.429	0.546	0.025	1	Inconclusive	1	0.453	0.534	0.013	1	1B	1B	0.405	0.552	0.043	1	1B	1B	0.427	0.535	0.038	1	1B	1B	0.427	0.548	0.025
2-Aminophenol	95-55-6				1	1A	1A	1	1A	1A	0.906	0.092	0.002	1	1A	1A	0.884	0.113	0.003	1	1A	1A	0.886	0.109	0.005	1	1A	1A	0.851	0.146	0.003	1	1A	1A	0.874	0.117	0.009	1	1A	1A	0.847	0.148	0.005	1	1A	1A	0.947	0.053	0
Eugenol	97-53-0	1	1B	1B	1	1B	1B	1	1B	1B	0.11	0.694	0.196	1	1B	1B	0.218	0.656	0.126	1	1B	1B	0.125	0.7	0.175	1	1B	1B	0.194	0.675	0.131	1	1B	1B	0.154	0.685	0.161	1	1B	1B	0.139	0.712	0.149	1	1B	1B	0.216	0.679	0.105
Phenyl benzoate	93-99-2	1	1B	1B	1		1	Inconclusive	Inconclusive	NC/1B	0.074	0.587	0.339	Inconclusive	Inconclusive	NC/1B	0.084	0.569	0.347	Inconclusive	Inconclusive	NC/1B	0.103	0.563	0.334	Inconclusive	Inconclusive	NC/1B	0.064	0.572	0.364	Inconclusive	Inconclusive	NC/1B	0.071	0.567	0.362	Inconclusive	Inconclusive	NC/1B	0.059	0.539	0.402	Inconclusive	Inconclusive	NC/1B	0.117	0.61	0.273
Hydratropaldehyde	93-53-8	1	1B	1B	1	1B	1B	1	Inconclusive	1	0.446	0.535	0.019	1	Inconclusive	1	0.475	0.503	0.022	1	Inconclusive	1	0.499	0.494	0.007	1	Inconclusive	1	0.503	0.482	0.015	1	Inconclusive	1	0.46	0.51	0.03	1	1B	1B	0.397	0.568	0.035	1	Inconclusive	1	0.452	0.52	0.028
Benzyl bromide	100-39-0				1	1A	1A	1	1A	1A	0.965	0.035	0	1	1A	1A	0.977	0.022	0.001	1	1A	1A	0.915	0.079	0.006	1	1A	1A	0.949	0.049	0.002	1	1A	1A	0.95	0.049	0.001	1	1A	1A	0.97	0.029	0.001	1	1A	1A	0.928	0.072	0
Phenylacetaldehyde	122-78-1	1	1A	1	1	1B	1B	1	1A	1A	0.718	0.277	0.005	1	1A	1A	0.711	0.284	0.005	1	1A	1A	0.65	0.336	0.014	1	1A	1A	0.624	0.369	0.007	1	1A	1A	0.692	0.302	0.006	1	1A	1A	0.673	0.319	0.008	1	1A	1A	0.683	0.302	0.015
p-Phenylenediamine	106-50-3	1	1A	1A	1	1A	1A	1	1A	1A	0.829	0.171	0	1	1A	1A	0.832	0.166	0.002	1	1A	1A	0.841	0.157	0.002	1	1A	1A	0.895	0.104	0.001	1	1A	1A	0.851	0.148	0.001	1	1A	1A	0.837	0.16	0.003	1	1A	1A	0.822	0.174	0.004
Hepta-2,4-dienal	5910-85-0			NC/1B	1	1B	1B	1	1A	1A	0.915	0.077	0.008	1	1A	1A	0.919	0.079	0.002	1	1A	1A	0.922	0.076	0.002	1	1A	1A	0.913	0.087	0	1	1A	1A	0.943	0.054	0.003	1	1A	1A	0.95	0.049	0.001	1	1A	1A	0.958	0.041	0.001
4-Nitrobenzyl bromide	100-11-8				1	1A	1A	1	1A	1A	0.986	0.014	0	1	1A	1A	0.979	0.021	0	1	1A	1A	0.989	0.011	0	1	1A	1A	0.975	0.025	0	1	1A	1A	0.988	0.012	0	1	1A	1A	0.984	0.013	0.003	1	1A	1A	0.99	0.01	0
Propyl gallate	121-79-9				1	1A	1A	1	Inconclusive	1	0.453	0.518	0.029	1	Inconclusive	1	0.497	0.489	0.014	1	Inconclusive	1	0.452	0.523	0.025	1	Inconclusive	1	0.506	0.474	0.02	1	Inconclusive	1	0.456	0.526	0.018	1	Inconclusive	1	0.439	0.532	0.029	1	Inconclusive	1	0.487	0.482	0.031
Diacetyl	431-03-8			NC/1B	1	1B	1B	1	Inconclusive	1	0.532	0.45	0.018	1	1A	1A	0.583	0.41	0.007	1	Inconclusive	1	0.528	0.459	0.013	1	1A	1A	0.568	0.419	0.013	1	1A	1A	0.576	0.409	0.015	1	1A	1A	0.608	0.383	0.009	1	1A	1A	0.584	0.402	0.014
DNBS, sodium salt	885-62-1				1	1A	1	1	1B	1B	0.327	0.62	0.053	1	1B	1B	0.346	0.601	0.053	1	Inconclusive	1	0.474	0.494	0.032	1	1B	1B	0.331	0.628	0.041	1	1B	1B	0.352	0.58	0.068	1	1B	1B	0.359	0.577	0.064	1	1B	1B	0.415	0.557	0.028
Thioglycerol	96-27-5	1	1B	1B			na	Inconclusive	Inconclusive	NC/1B	0.02	0.337	0.643	Inconclusive	Inconclusive	NC/1B	0.023	0.4	0.577	Inconclusive	Inconclusive	NC/1B	0.01	0.271	0.719	Inconclusive	Inconclusive	NC/1B	0.048	0.351	0.601	Inconclusive	Inconclusive	NC/1B	0.062	0.41	0.528	Inconclusive	Inconclusive	NC/1B	0.028	0.393	0.579	Inconclusive	Inconclusive	NC/1B	0.041	0.391	0.568
Bromothalonil	35691-65-7				1	1A	1A	1	1A	1A	0.884	0.113	0.003	1	1A	1A	0.874	0.124	0.002	1	1A	1A	0.925	0.075	0	1	1A	1A	0.898	0.099	0.003	1	1A	1A	0.876	0.118	0.006	1	1A	1A	0.872	0.125	0.003	1	1A	1A	0.894	0.105	0.001
alpha-Methylcinnamaldehyde	101-39-3			NC/1B	1	1B	1B	1	1B	1B	0.19	0.672	0.138	1	1B	1B	0.195	0.685	0.12	1	1B	1B	0.208	0.685	0.107	1	1B	1B	0.198	0.644	0.158	1	1B	1B	0.2	0.704	0.096	1	1B	1B	0.213	0.682	0.105	1	1B	1B	0.192	0.723	0.085
4-Amino-m-cresol	2835-99-6				1	1A	1	1	1A	1A	0.917	0.078	0.005	1	1A	1A	0.896	0.099	0.005	1	1A	1A	0.931	0.066	0.003	1	1A	1A	0.917	0.081	0.002	1	1A	1A	0.865	0.13	0.005	1	1A	1A	0.92	0.079	0.001	1	1A	1A	0.89	0.109	0.001
3-Phenoxypropanenitrile	3055-86-5				NC	NC	NC	Inconclusive	Inconclusive	NC/1B	0.017	0.414	0.569	Inconclusive	Inconclusive	NC/1B	0.027	0.423	0.55	Inconclusive	Inconclusive	NC/1B	0.031	0.409	0.56	Inconclusive	Inconclusive	NC/1B	0.036	0.454	0.51	Inconclusive	Inconclusive	NC/1B	0.022	0.384	0.594	Inconclusive	Inconclusive	NC/1B	0.017	0.432	0.551	Inconclusive	Inconclusive	NC/1B	0.033	0.449	0.518
3-Propylidenephthalide	17369-59-4	1	1B	1B	1	1B	1B	Inconclusive	Inconclusive	NC/1B	0.08	0.641	0.279	Inconclusive	Inconclusive	NC/1B	0.086	0.659	0.255	Inconclusive	Inconclusive	NC/1B	0.099	0.701	0.2	Inconclusive	Inconclusive	NC/1B	0.116	0.591	0.293	Inconclusive	Inconclusive	NC/1B	0.066	0.682	0.252	Inconclusive	Inconclusive	NC/1B	0.071	0.651	0.278	Inconclusive	Inconclusive	NC/1B	0.124	0.629	0.247
2-Ethylhexyl acrylate	103-11-7				1	1B	1B	1	1A	1A	0.564	0.423	0.013	1	1A	1A	0.608	0.377	0.015	1	Inconclusive	1	0.532	0.437	0.031	1	1A	1A	0.632	0.354	0.014	1	1A	1A	0.571	0.408	0.021	1	1A	1A	0.59	0.389	0.021	1	1A	1A	0.554	0.433	0.013
HHPA	85-42-7				1	1A	1A	Inconclusive	Inconclusive	NC/1B	0.043	0.432	0.525	Inconclusive	Inconclusive	NC/1B	0.128	0.537	0.335	Inconclusive	Inconclusive	NC/1B	0.113	0.503	0.384	Inconclusive	Inconclusive	NC/1B	0.024	0.343	0.633	Inconclusive	Inconclusive	NC/1B	0.061	0.423	0.516	Inconclusive	Inconclusive	NC/1B	0.05	0.432	0.518	Inconclusive	Inconclusive	NC/1B	0.109	0.522	0.369
3,4-Dihydrocoumarin	119-84-6	1		1	1	1B	1B	Inconclusive	Inconclusive	NC/1B	0.011	0.314	0.675	Inconclusive	Inconclusive	NC/1B	0.013	0.356	0.631	Inconclusive	Inconclusive	NC/1B	0.007	0.348	0.645	Inconclusive	Inconclusive	NC/1B	0.02	0.373	0.607	Inconclusive	Inconclusive	NC/1B	0.019	0.316	0.665	Inconclusive	Inconclusive	NC/1B	0.014	0.359	0.627	Inconclusive	Inconclusive	NC/1B	0.008	0.318	0.674
Maleic anhydride	108-31-6				1	1A	1A	1	1A	1A	0.528	0.422	0.05	1	Inconclusive	1	0.477	0.47	0.053	1	1A	1A	0.574	0.392	0.034	1	Inconclusive	1	0.456	0.47	0.074	1	Inconclusive	1	0.468	0.448	0.084	1	1A	1A	0.595	0.358	0.047	1	1A	1A	0.554	0.399	0.047
Dimethyl fumarate	624-49-7				1	1A	1A	1	1A	1A	0.982	0.018	0	1	1A	1A	0.983	0.017	0	1	1A	1A	0.976	0.023	0.001	1	1A	1A	0.982	0.018	0	1	1A	1A	0.965	0.035	0	1	1A	1A	0.971	0.029	0	1	1A	1A	0.975	0.025	0
Cinnamaldehyde	104-55-2	1	1A	1	1	1A	1A	1	1A	1A	0.823	0.173	0.004	1	1A	1A	0.824	0.166	0.01	1	1A	1A	0.802	0.196	0.002	1	1A	1A	0.781	0.214	0.005	1	1A	1A	0.827	0.171	0.002	1	1A	1A	0.775	0.217	0.008	1	1A	1A	0.813	0.185	0.002
Trimellitic anhydride	552-30-7				1	1B	1B	1	1B	1B	0.253	0.603	0.144	1	Inconclusive	1	0.465	0.469	0.066	1	Inconclusive	1	0.504	0.419	0.077	1	1B	1B	0.322	0.555	0.123	1	1B	1B	0.356	0.529	0.115	1	1B	1B	0.352	0.551	0.097	1	1B	1B	0.358	0.528	0.114
Metol	55-55-0				1	1A	1A	1	1A	1A	0.955	0.043	0.002	1	1A	1A	0.933	0.066	0.001	1	1A	1A	0.925	0.073	0.002	1	1A	1A	0.954	0.045	0.001	1	1A	1A	0.938	0.059	0.003	1	1A	1A	0.942	0.057	0.001	1	1A	1A	0.935	0.064	0.001
Oxazolone	15646-46-5				1	1A	1A	1	1A	1A	0.822	0.169	0.009	1	1A	1A	0.825	0.172	0.003	1	1A	1A	0.831	0.168	0.001	1	1A	1A	0.795	0.194	0.011	1	1A	1A	0.867	0.129	0.004	1	1A	1A	0.881	0.118	0.001	1	1A	1A	0.923	0.077	0
Hydroquinone	123-31-9				1	1A	1A	1	1A	1A	0.895	0.102	0.003	1	1A	1A	0.852	0.145	0.003	1	1A	1A	0.769	0.222	0.009	1	1A	1A	0.835	0.158	0.007	1	1A	1A	0.869	0.126	0.005	1	1A	1A	0.833	0.163	0.004	1	1A	1A	0.884	0.115	0.001
2-Ethylbutanal	97-96-1				1	1B	1B	1	1B	1B	0.351	0.547	0.102	1	Inconclusive	1	0.512	0.445	0.043	1	1B	1B	0.405	0.511	0.084	1	1B	1B	0.343	0.577	0.08	1	1B	1B	0.335	0.539	0.126	1	Inconclusive	1	0.444	0.472	0.084	1	Inconclusive	1	0.42	0.497	0.083
Glyoxal	107-22-2	1	1A	1A	1	1A	1A	1	Inconclusive	1	0.493	0.471	0.036	1	Inconclusive	1	0.45	0.508	0.042	1	Inconclusive	1	0.494	0.455	0.051	1	1B	1B	0.363	0.574	0.063	1	Inconclusive	1	0.486	0.469	0.045	1	1B	1B	0.281	0.651	0.068	1	1B	1B	0.411	0.53	0.059
1-Bromohexane	111-25-1				1	1B	1B	Inconclusive	Inconclusive	NC/1B	0.079	0.627	0.294	Inconclusive	Inconclusive	NC/1B	0.075	0.658	0.267	Inconclusive	Inconclusive	NC/1B	0.101	0.586	0.313	Inconclusive	Inconclusive	NC/1B	0.072	0.581	0.347	Inconclusive	Inconclusive	NC/1B	0.052	0.625	0.323	Inconclusive	Inconclusive	NC/1B	0.082	0.625	0.293	Inconclusive	Inconclusive	NC/1B	0.068	0.612	0.32
Phthalic anhydride	85-44-9				1	1A	1A	Inconclusive	Inconclusive	NC/1B	0.113	0.532	0.355	Inconclusive	Inconclusive	NC/1B	0.171	0.541	0.288	Inconclusive	Inconclusive	NC/1B	0.148	0.526	0.326	Inconclusive	Inconclusive	NC/1B	0.08	0.52	0.4	Inconclusive	Inconclusive	NC/1B	0.11	0.526	0.364	Inconclusive	Inconclusive	NC/1B	0.08	0.468	0.452	Inconclusive	Inconclusive	NC/1B	0.127	0.522	0.351
Dibenzoyl peroxide	94-36-0	1	1B	1	1	1A	1A	1	1B	1B	0.337	0.519	0.144	1	1B	1B	0.294	0.552	0.154	1	1B	1B	0.314	0.539	0.147	1	1B	1B	0.283	0.529	0.188	1	1B	1B	0.344	0.506	0.15	1	1B	1B	0.272	0.533	0.195	1	1B	1B	0.325	0.48	0.195
Methyl acrylate	96-33-3				1	1B	1B	1	1A	1A	0.874	0.121	0.005	1	1A	1A	0.93	0.07	0	1	1A	1A	0.922	0.076	0.002	1	1A	1A	0.947	0.053	0	1	1A	1A	0.889	0.109	0.002	1	1A	1A	0.903	0.095	0.002	1	1A	1A	0.92	0.08	0
Hydrocortisone	50-23-7	NC	NC	NC			na	Inconclusive	Inconclusive	NC/1B	0.013	0.337	0.65	Inconclusive	Inconclusive	NC/1B	0.024	0.36	0.616	Inconclusive	Inconclusive	NC/1B	0.011	0.376	0.613	Inconclusive	Inconclusive	NC/1B	0.017	0.408	0.575	Inconclusive	Inconclusive	NC/1B	0.021	0.401	0.578	Inconclusive	Inconclusive	NC/1B	0.015	0.363	0.622	Inconclusive	Inconclusive	NC/1B	0.017	0.389	0.594
Methyl 3-bromoproprionate	3395-91-3				NC	NC	NC	1	Inconclusive	1	0.418	0.495	0.087	1	Inconclusive	1	0.438	0.515	0.047	1	Inconclusive	1	0.467	0.506	0.027	1	Inconclusive	1	0.424	0.494	0.082	1	1B	1B	0.403	0.531	0.066	1	Inconclusive	1	0.492	0.468	0.04	1	1B	1B	0.395	0.55	0.055
Butyl acrylate	141-32-2				1	1B	1B	1	1A	1A	0.706	0.282	0.012	1	1A	1A	0.714	0.279	0.007	1	1A	1A	0.668	0.308	0.024	1	1A	1A	0.741	0.239	0.02	1	1A	1A	0.731	0.252	0.017	1	1A	1A	0.73	0.257	0.013	1	1A	1A	0.715	0.273	0.012
Glutaraldehyde	111-30-8	1	1A	1	1	1A	1A	1	Inconclusive	1	0.467	0.482	0.051	1	Inconclusive	1	0.519	0.436	0.045	1	Inconclusive	1	0.509	0.427	0.064	1	1B	1B	0.408	0.516	0.076	1	1A	1A	0.538	0.425	0.037	1	1B	1B	0.412	0.508	0.08	1	1A	1A	0.534	0.43	0.036
Diethyl maleate	141-05-9	1	1A	1A	1	1B	1	1	1A	1A	0.715	0.28	0.005	1	1A	1A	0.782	0.215	0.003	1	1A	1A	0.661	0.33	0.009	1	1A	1A	0.723	0.268	0.009	1	1A	1A	0.711	0.277	0.012	1	1A	1A	0.725	0.259	0.016	1	1A	1A	0.772	0.216	0.012
CD-3	25646-71-3				1	1A	1A	1	1A	1A	0.905	0.095	0	1	1A	1A	0.915	0.085	0	1	1A	1A	0.913	0.087	0	1	1A	1A	0.951	0.049	0	1	1A	1A	0.913	0.087	0	1	1A	1A	0.905	0.093	0.002	1	1A	1A	0.939	0.061	0
2-Hydroxyethyl acrylate	818-61-1				1	1A	1	1	1A	1A	0.865	0.133	0.002	1	1A	1A	0.855	0.142	0.003	1	1A	1A	0.867	0.131	0.002	1	1A	1A	0.865	0.132	0.003	1	1A	1A	0.892	0.103	0.005	1	1A	1A	0.855	0.144	0.001	1	1A	1A	0.882	0.117	0.001
p-Benzoquinone	106-51-4				1	1A	1A	1	1A	1A	0.962	0.038	0	1	1A	1A	0.958	0.042	0	1	1A	1A	0.947	0.051	0.002	1	1A	1A	0.931	0.065	0.004	1	1A	1A	0.954	0.046	0	1	1A	1A	0.939	0.06	0.001	1	1A	1A	0.961	0.037	0.002
Ethyl acrylate	140-88-5	1	1B	1B	1	1B	1B	1	1A	1A	0.85	0.148	0.002	1	1A	1A	0.862	0.137	0.001	1	1A	1A	0.867	0.128	0.005	1	1A	1A	0.825	0.171	0.004	1	1A	1A	0.884	0.116	0	1	1A	1A	0.859	0.14	0.001	1	1A	1A	0.88	0.116	0.004
Chloramine-T	127-65-1				1		1	1	1A	1A	0.651	0.337	0.012	1	1A	1A	0.681	0.308	0.011	1	1A	1A	0.684	0.299	0.017	1	1A	1A	0.593	0.383	0.024	1	1A	1A	0.698	0.28	0.022	1	1A	1A	0.766	0.231	0.003	1	1A	1A	0.664	0.326	0.01
Disodium 2-[4-[[2-cyano-3-[4-[methyl(2-sulphonatoethyl)amino]phenyl]-1-oxoallyl]amino]phenyl]-6-methylbenzothiazole-7-sulphonate	2498-95-5						NC/1B	1	1A	1A	0.526	0.382	0.092	1	1A	1A	0.666	0.302	0.032	1	1A	1A	0.704	0.265	0.031	1	1A	1A	0.491	0.401	0.108	1	1A	1A	0.511	0.4	0.089	1	1A	1A	0.594	0.331	0.075	1	1A	1A	0.639	0.306	0.055
Anisyl alcohol	105-13-5			NC/1B	1	1B	1B	NC	NC	NC	0.002	0.082	0.916	NC	NC	NC	0.002	0.1	0.898	NC	NC	NC	0.011	0.162	0.827	NC	NC	NC	0.006	0.133	0.861	NC	NC	NC	0.002	0.105	0.893	NC	NC	NC	0.003	0.133	0.864	NC	NC	NC	0.002	0.136	0.862
Benzoic acid	65-85-0			NC/1B			NC/1B	NC	NC	NC	0.004	0.05	0.946	NC	NC	NC	0	0.03	0.97	NC	NC	NC	0	0.034	0.966	NC	NC	NC	0	0.029	0.971	NC	NC	NC	0.004	0.072	0.924	NC	NC	NC	0	0.076	0.924	NC	NC	NC	0	0.055	0.945
Bis-GMA	1565-94-2				1	1B	1B	Inconclusive	Inconclusive	NC/1B	0.136	0.627	0.237	1	1B	1B	0.142	0.675	0.183	Inconclusive	Inconclusive	NC/1B	0.087	0.531	0.382	Inconclusive	Inconclusive	NC/1B	0.125	0.603	0.272	Inconclusive	Inconclusive	NC/1B	0.108	0.604	0.288	Inconclusive	Inconclusive	NC/1B	0.14	0.619	0.241	Inconclusive	Inconclusive	NC/1B	0.116	0.587	0.297
Methyl o-toluate	89-71-4						NC/1B	Inconclusive	Inconclusive	Inconclusive	0.333	0.333	0.334	Inconclusive	Inconclusive	Inconclusive	0.326	0.351	0.323	Inconclusive	Inconclusive	Inconclusive	0.326	0.343	0.331	Inconclusive	Inconclusive	Inconclusive	0.362	0.302	0.336	Inconclusive	Inconclusive	Inconclusive	0.331	0.324	0.345	Inconclusive	Inconclusive	Inconclusive	0.357	0.304	0.339	Inconclusive	Inconclusive	Inconclusive	0.329	0.357	0.314
OTNE	54464-57-2	NC	NC	NC	1	1B	1B	Inconclusive	Inconclusive	NC/1B	0.068	0.513	0.419	Inconclusive	Inconclusive	NC/1B	0.148	0.512	0.34	Inconclusive	Inconclusive	NC/1B	0.138	0.606	0.256	Inconclusive	Inconclusive	NC/1B	0.156	0.564	0.28	Inconclusive	Inconclusive	NC/1B	0.093	0.546	0.361	Inconclusive	Inconclusive	NC/1B	0.15	0.583	0.267	Inconclusive	Inconclusive	NC/1B	0.133	0.588	0.279
[truncated: 91 more columns]
